# Supplementary material for: Using Structural Equation Modeling to Understand Interactions Between Bacterial and Archaeal Populations and Volatile Fatty Acid Proportions in the Rumen
Source: Front Microbiol. 2021 Jun 9;12:611951. doi: 10.3389/fmicb.2021.611951 (PMC8248675; doi:10.3389/fmicb.2021.611951)
Supplement: Supplementary Table 6 — Concentration of volatile fatty acids (VFA) in tube solid (TS) and cannula solid (CS) samples. [file Table_6.XLSX]

## Sheet: Sheet1
animal	timepoint	time	treatment	Aceper	Propper	Isoperc	Butperc	Isoperc	Valper
2402	hr00	08:00:00	cannula	61.17	23.51	0.6	11.67	1.59	1.46
2508	hr00	08:00:00	cannula	57.41	32.17	0.14	7.21	0.87	2.2
2510	hr00	08:00:00	cannula	65.47	21.83	0.68	10.41	0.92	0.69
2516	hr00	08:00:00	cannula	59.29	26.49	0.39	10.02	1.35	2.46
2554	hr00	08:00:00	cannula	61	27.5	0.42	7.5	1.38	2.19
2402	hr02	10:00:00	cannula	60.13	24.3	0.58	11.63	1.5	1.85
2508	hr02	10:00:00	cannula	57	30.43	0.11	9.25	0.8	2.4
2510	hr02	10:00:00	cannula	61.11	24.87	0.41	10.97	0.92	1.72
2516	hr02	10:00:00	cannula	55.13	23.64	0.47	16.06	1.24	3.46
2554	hr02	10:00:00	cannula	54.71	29.44	0.1	11.5	1.04	3.21
2565	hr02	10:00:00	cannula	64.37	22.71	0.39	9.75	1.17	1.61
2402	hr04	12:00:00	cannula	61.53	23.64	0.51	11.22	1.57	1.53
2508	hr04	12:00:00	cannula	57.46	29.05	0.2	8.92	1.09	3.28
2510	hr04	12:00:00	cannula	60.95	24.63	0.5	11.47	0.87	1.58
2516	hr04	12:00:00	cannula	53.97	24.97	0.35	15.51	1.22	3.98
2554	hr04	12:00:00	cannula	54.39	26.13	0.29	13.48	1.3	4.4
2565	hr04	12:00:00	cannula	58.74	25.75	0.39	12.03	1.18	1.91
2402	hr06	02:00:00	cannula	61.92	22.77	0.37	11.63	1.39	1.92
2508	hr06	02:00:00	cannula	57.16	29.39	0.12	9.76	0.93	2.65
2510	hr06	02:00:00	cannula	62.21	23.17	0.3	11.84	0.77	1.72
2516	hr06	02:00:00	cannula	53.01	25.39	0.22	16.79	1.15	3.44
2554	hr06	02:00:00	cannula	53.99	32.79	0	9.05	0.95	3.23
2565	hr06	02:00:00	cannula	62.41	23.7	0.26	10.81	1.12	1.69
2402	hr08	04:00:00	cannula	62.57	23.37	0.51	10.48	1.25	1.83
2508	hr08	04:00:00	cannula	56.09	28.8	0.15	9.63	1.18	4.16
2510	hr08	04:00:00	cannula	59.49	25.5	0.41	12.29	0.79	1.52
2516	hr08	04:00:00	cannula	52.81	27.25	0.14	14.72	0.99	4.09
2554	hr08	04:00:00	cannula	53.33	32.62	0.21	9.16	0.96	3.72
2565	hr08	04:00:00	cannula	59.35	25.42	0.19	11.83	1.32	1.89
2402	hr12	08:00:00	cannula	61.66	22.93	0.37	11.75	1.51	1.79
2508	hr12	08:00:00	cannula	52.33	32.72	0.04	10.68	0.71	3.52
2510	hr12	08:00:00	cannula	59.75	24.56	0.17	13.14	0.8	1.58
2516	hr12	08:00:00	cannula	54.09	24.69	0.08	16.07	1.28	3.79
2554	hr12	08:00:00	cannula	53.25	32.28	0.07	9.64	1.07	3.69
2565	hr12	08:00:00	cannula	59.5	25.05	0.09	12.12	1.3	1.93
2402	hr00	08:00:00	tube	62.13	23.45	0.65	11.23	1.68	0.86
2508	hr00	08:00:00	tube	58.63	31.88	0.13	6.76	0.88	1.72
2510	hr00	08:00:00	tube	65.3	21.6	1	10.33	1.11	0.66
2554	hr00	08:00:00	tube	62.47	27.12	0.59	7.07	1.56	1.2
2565	hr00	08:00:00	tube	62.04	25.34	0.43	9.75	1.3	1.14
2402	hr02	10:00:00	tube	60.95	23.9	0.45	11.61	1.47	1.62
2508	hr02	10:00:00	tube	57.59	30.12	0.11	9.12	0.81	2.25
2516	hr02	10:00:00	tube	57.4	22.89	0.57	15.38	1.25	2.51
2554	hr02	10:00:00	tube	55.86	28.61	0.28	11.34	1.14	2.77
2565	hr02	10:00:00	tube	65.06	22.31	0.51	9.53	1.18	1.42
2402	hr04	12:00:00	tube	63.57	22.53	0.57	10.25	1.64	1.44
2508	hr04	12:00:00	tube	57.34	29.2	0.34	9.07	1.22	2.82
2510	hr04	12:00:00	tube	61.51	24.55	0.45	11	0.86	1.63
2516	hr04	12:00:00	tube	56.6	23.58	0.38	14.78	1.28	3.38
2554	hr04	12:00:00	tube	55.44	25.7	0.4	12.98	1.31	4.17
2565	hr04	12:00:00	tube	59.64	25.55	0.32	11.95	1.2	1.34
2402	hr06	02:00:00	tube	64.47	21.91	0.58	10.27	1.46	1.31
2508	hr06	02:00:00	tube	56.38	28.67	0.21	10.68	1.17	2.88
2510	hr06	02:00:00	tube	63.75	23.27	0.31	10.94	0.71	1.02
2516	hr06	02:00:00	tube	53.75	24.36	0.23	17.51	1.1	3.04
2554	hr06	02:00:00	tube	54.98	32.5	0.15	8.58	1.01	2.79
2565	hr06	02:00:00	tube	62.12	23.87	0.46	11.03	1.33	1.18
2402	hr08	04:00:00	tube	64.43	21.37	0.58	10.83	1.61	1.19
2508	hr08	04:00:00	tube	56.33	28.89	0.51	9.48	1.34	3.45
2510	hr08	04:00:00	tube	60.1	25.34	0.25	11.87	0.74	1.7
2516	hr08	04:00:00	tube	52.86	26.76	0.16	14.99	1.06	4.18
2554	hr08	04:00:00	tube	54.6	31.7	0.22	8.87	1.04	3.59
2565	hr08	04:00:00	tube	60.68	25.29	0.18	11.12	1.32	1.4
2402	hr12	08:00:00	tube	62.26	22.6	0.43	11.15	1.53	2.04
2508	hr12	08:00:00	tube	53.9	31.32	0.07	10.51	0.66	3.55
2510	hr12	08:00:00	tube	61.71	24.27	0.07	12.09	0.83	1.03
2516	hr12	08:00:00	tube	56.54	23.74	0.24	15.29	1.35	2.85
2554	hr12	08:00:00	tube	55.41	31.1	0.04	9.19	1.1	3.16
2565	hr12	08:00:00	tube	59.58	25.72	0.15	12.07	1.33	1.15
