# Supplementary material for: Using Structural Equation Modeling to Understand Interactions Between Bacterial and Archaeal Populations and Volatile Fatty Acid Proportions in the Rumen
Source: Front Microbiol. 2021 Jun 9;12:611951. doi: 10.3389/fmicb.2021.611951 (PMC8248675; doi:10.3389/fmicb.2021.611951)
Supplement: Supplementary Table 7A — Amplicon sequence variants (ASV) significantly associated with volatile fatty acids (VFA) in tube solid (TS) and cannula solid (CS) samples. The correlation coefficients (r) greater than 0.6 (+ve or −ve) and P ≤ 0.01 were considered significant. [file Table_7.xlsx]

## Sheet: Supplementary Table 7A
asv	Aceper|DNA|CS	Propper|DNA|CS	Isoperc|DNA|CS	Butperc|DNA|CS	Isoperc.1|DNA|CS	Valper|DNA|CS	Aceper|cDNA|CS	Propper|cDNA|CS	Isoperc|cDNA|CS	Butperc|cDNA|CS	Isoperc.1|cDNA|CS	Valper|cDNA|CS	Aceper|DNA|TS	Propper|DNA|TS	Isoperc|DNA|TS	Butperc|DNA|TS	Isoperc.1|DNA|TS	Valper|DNA|TS	Aceper|cDNA|TS	Propper|cDNA|TS	Isoperc|cDNA|TS	Butperc|cDNA|TS	Isoperc.1|cDNA|TS	Valper|cDNA|TS	Phylum	Class	Order	Family	Genus	Species
1fa6f3c2b54a5a3a50043a03ebf1be3d	-0.878343	0.659484	-0.427458	0.154413	-0.161316	0.778101	-0.72728	0.483562	-0.54011	0.0666712	-0.0226243	0.81375	-0.779631	0.341302	-0.268608	0.128212	-0.156727	0.769918	-0.868286	0.397662	-0.305978	0.248082	-0.19179	0.83275	Bacteroidetes	Bacteroidia	Bacteroidales	Prevotellaceae	Prevotella	NA
faaeff8be565b7d431c7f9708a114f30	-0.767124	0.597461	-0.407661	-0.0964535	-0.0929053	0.804797	-0.796731	0.57633	-0.482207	-0.0068906	-0.0663121	0.830282	-0.83532	0.462651	-0.298042	0.0603515	-0.202346	0.828805	-0.859146	0.398938	-0.317149	0.182118	-0.175972	0.850229	Bacteroidetes	Bacteroidia	Bacteroidales	Prevotellaceae	Prevotella	NA
6f2e13048706f1a9c26bce3e7e3c4990	-0.803345	0.674176	-0.573931	-0.132575	-0.205416	0.814569	-0.851022	0.650197	-0.568414	-0.0446511	-0.187356	0.861431	-0.787999	0.577886	-0.458645	-0.133048	-0.308663	0.78217	-0.848351	0.470882	-0.341624	0.0637806	-0.180396	0.853494	Firmicutes	Clostridia	Clostridiales	Lachnospiraceae	NA	NA
07b41defc49192567cdc052f310bf62a	-0.823887	0.550612	-0.484339	0.0661396	-0.0664397	0.862676	-0.676534	0.502161	-0.452437	0.0427062	-0.102881	0.652294	-0.823818	0.441495	-0.342065	0.126122	-0.290863	0.815433	-0.846456	0.412316	-0.292607	0.104607	-0.168082	0.846113	Bacteroidetes	Bacteroidia	Bacteroidales	NA	NA	NA
222dfe1866cb67d85eb9b848feed0888	-0.777695	0.493353	-0.388807	0.112081	-0.0529545	0.782686	-0.84042	0.547856	-0.481581	0.116295	-0.0884944	0.854408	NA	NA	NA	NA	NA	NA	-0.837378	0.362507	-0.270588	0.18174	-0.143357	0.839778	Firmicutes	Clostridia	Clostridiales	NA	NA	NA
b22a799288cc714e2a6db9c7cf6dd8d5	-0.624467	0.584216	-0.322898	-0.230556	-0.1266	0.657523	-0.849793	0.742581	-0.664185	-0.1304	-0.245908	0.859183	-0.710042	0.52279	-0.316887	-0.124767	-0.111325	0.697675	-0.836593	0.560478	-0.449168	-0.0105493	-0.189917	0.787363	Firmicutes	Clostridia	Clostridiales	Veillonellaceae	Megasphaera	NA
587aabca0bc8c0a52228e5f35a2519c1	-0.774289	0.764187	-0.609561	-0.309754	-0.267137	0.781645	-0.813266	0.752729	-0.624	-0.230973	-0.304401	0.794722	-0.803087	0.616983	-0.444575	-0.191342	-0.303862	0.796572	-0.836006	0.606008	-0.454183	-0.103558	-0.301804	0.830177	Firmicutes	Clostridia	Clostridiales	Lachnospiraceae	NA	NA
4537378c4e53152bf2ed20ad874812b8	-0.811863	0.683069	-0.557413	-0.150537	-0.216374	0.826953	-0.838345	0.708354	-0.642069	-0.133126	-0.25546	0.843789	-0.77634	0.466767	-0.286717	-0.0452637	-0.183826	0.781484	-0.835481	0.498072	-0.362112	-0.00480162	-0.185233	0.837882	Firmicutes	Clostridia	Clostridiales	NA	NA	NA
f389d7487b08f713addcef7372c075f9	-0.804723	0.691265	-0.545655	-0.154349	-0.20321	0.832763	-0.826643	0.738558	-0.608733	-0.197868	-0.284781	0.8285	-0.790742	0.612182	-0.409228	-0.16871	-0.32924	0.789028	-0.834795	0.526543	-0.40433	-0.00651648	-0.252466	0.840626	Firmicutes	Clostridia	Clostridiales	NA	NA	NA
168111bb7faaf3e34fd458b49e32b480	-0.796884	0.616751	-0.475237	-0.0286605	-0.129847	0.796529	-0.810084	0.567735	-0.478832	0.0374906	-0.0951401	0.811662	-0.72706	0.272337	-0.138543	0.238831	-0.107807	0.741855	-0.833263	0.407092	-0.300787	0.122075	-0.176967	0.84595	Firmicutes	Clostridia	Clostridiales	Lachnospiraceae	NA	NA
b2932fa7ff4184e99820ade82687f618	-0.785862	0.698599	-0.609009	-0.194009	-0.200422	0.816373	-0.837665	0.692536	-0.612319	-0.125114	-0.223304	0.843935	-0.792114	0.647849	-0.446634	-0.224261	-0.310035	0.786285	-0.832577	0.487345	-0.326182	0.0123446	-0.177653	0.839778	Firmicutes	Clostridia	Clostridiales	Lachnospiraceae	NA	NA
f91b501a222cf07b26e981899cf90394	-0.809408	0.543117	-0.434207	0.0661498	-0.0598325	0.828352	-0.857493	0.634584	-0.573192	0.022329	-0.192762	0.845298	-0.820205	0.355099	-0.324934	0.199649	-0.192131	0.801338	-0.82709	0.361136	-0.351233	0.204372	-0.206461	0.81646	Firmicutes	Clostridia	Clostridiales	Veillonellaceae	Dialister	NA
13a391a870d51c59e543f8cdaaa745c8	-0.824759	0.6075	-0.489448	0.0279637	-0.0825706	0.839283	-0.729988	0.671215	-0.61175	-0.223879	-0.235118	0.73638	-0.743063	0.402422	-0.322451	0.0359376	-0.195925	0.7487	-0.82709	0.465395	-0.330643	0.0123446	-0.209891	0.82469	Firmicutes	Clostridia	Clostridiales	NA	NA	NA
d8a19ca7d1b2b1eb3e6e6dd37e43246a	-0.711478	0.669116	-0.540907	-0.29768	-0.282396	0.733147	-0.811763	0.749582	-0.634109	-0.256291	-0.307663	0.805348	-0.746053	0.572456	-0.349774	-0.182237	-0.295769	0.702961	-0.826716	0.640417	-0.411996	-0.146167	-0.317861	0.830739	Firmicutes	Erysipelotrichi	Erysipelotrichales	Erysipelotrichaceae	Bulleidia	NA
c1542b1411a8027af36258eb6e280827	-0.764369	0.730842	-0.583358	-0.311407	-0.263829	0.773377	-0.80515	0.761432	-0.631902	-0.276133	-0.303252	0.800938	-0.786093	0.611956	-0.431789	-0.196866	-0.290542	0.774089	-0.824347	0.592976	-0.362901	-0.162538	-0.227725	0.828119	Firmicutes	Clostridia	Clostridiales	Lachnospiraceae	Coprococcus	NA
63f11c4773505a8ddda257519df6e01e	-0.712681	0.639567	-0.420578	-0.136272	-0.414289	0.655352	-0.757099	0.718971	-0.433332	-0.204793	-0.393074	0.683029	-0.757895	0.519652	-0.441291	-0.0575658	-0.378676	0.756908	-0.822693	0.533793	-0.363684	-0.0248082	-0.274943	0.84549	Firmicutes	Clostridia	Clostridiales	NA	NA	NA
0c3a8474e018770e78a72b9c508a90a3	NA	NA	NA	NA	NA	NA	-0.772661	0.679037	-0.643909	-0.154499	-0.101076	0.811807	NA	NA	NA	NA	NA	NA	-0.822509	0.57714	-0.339139	-0.0430684	-0.217642	0.794013	Firmicutes	Clostridia	Clostridiales	Lachnospiraceae	Catonella	NA
946db4ea9549f8ad1a967a52fb49a87b	-0.806803	0.541518	-0.430002	0.0628326	-0.0639585	0.823539	-0.806872	0.563044	-0.497463	-0.0110692	-0.210122	0.812741	-0.818861	0.36045	-0.313828	0.188599	-0.184512	0.802058	-0.82229	0.353591	-0.29461	0.190656	-0.155017	0.815775	Firmicutes	Clostridia	Clostridiales	Veillonellaceae	Dialister	NA
c085983b1998fb4b8cbad3214213d52b	-0.761062	0.721472	-0.563223	-0.308651	-0.246185	0.776133	-0.80515	0.722024	-0.624731	-0.249677	-0.292224	0.799836	-0.787999	0.617669	-0.410944	-0.191342	-0.322381	0.772568	-0.821762	0.585887	-0.363657	-0.160168	-0.223652	0.818675	Firmicutes	Clostridia	Clostridiales	Lachnospiraceae	Coprococcus	NA
aa61d43ff0ae00f055bc65469778d3e7	-0.76906	0.717409	-0.668284	-0.214392	-0.184307	0.815251	-0.824841	0.609405	-0.464414	-0.0700085	-0.155509	0.852334	-0.759731	0.660675	-0.41339	-0.226196	-0.255684	0.690493	-0.815988	0.515016	-0.360329	-0.0442524	-0.122048	0.796544	Actinobacteria	Coriobacteriia	Coriobacteriales	Coriobacteriaceae	NA	NA
b6f2adf972d3da71d840441186d951a4	-0.789961	0.50261	-0.408653	0.128759	-0.0563527	0.812182	-0.697277	0.433092	-0.328916	0.128141	0.0305209	0.743655	-0.77708	0.329059	-0.262985	0.197264	-0.147266	0.781308	-0.813531	0.459653	-0.32573	0.0449294	-0.173228	0.817304	Firmicutes	Clostridia	Clostridiales	Ruminococcaceae	NA	NA
12ba228dbcef76aafe8a20224cf315ec	-0.788617	0.738834	-0.616732	-0.27944	-0.267689	0.80149	-0.803497	0.740487	-0.612595	-0.268416	-0.293603	0.804246	-0.779781	0.615605	-0.506943	-0.157565	-0.343344	0.742904	-0.812159	0.593776	-0.366746	-0.156053	-0.230513	0.816961	Firmicutes	Erysipelotrichi	Erysipelotrichales	Erysipelotrichaceae	[Eubacterium]	cylindroides
474c1e68bbd8f1ae677f98bf6627ca35	NA	NA	NA	NA	NA	NA	-0.718271	0.568784	-0.43248	-0.101701	0.130772	0.731597	-0.623141	0.283437	-0.173893	0.0774069	0.0745033	0.640307	-0.810282	0.446423	-0.314399	0.137795	-0.0171103	0.709813	Firmicutes	Clostridia	Clostridiales	Lachnospiraceae	Shuttleworthia	NA
d5ec740e50cc504aecb47ec523f5645a	-0.741924	0.679236	-0.532129	-0.288382	-0.289704	0.760471	-0.795781	0.721197	-0.581152	-0.233142	-0.261348	0.800938	-0.791428	0.596405	-0.395845	-0.182426	-0.284656	0.783541	-0.810101	0.57834	-0.453585	-0.0854002	-0.267902	0.800841	NA	NA	NA	NA	NA	NA
8c70d46843bcaf3ecde067279de47a5f	-0.800082	0.678137	-0.47399	-0.160248	-0.126335	0.776398	-0.793424	0.745012	-0.580689	-0.233178	-0.256287	0.793344	-0.794693	0.664459	-0.49389	-0.200082	-0.319899	0.787648	-0.809945	0.603951	-0.465851	-0.11796	-0.33267	0.809602	Bacteroidetes	Bacteroidia	Bacteroidales	Prevotellaceae	Prevotella	NA
67574d2ad2ba490c9992c7b8bc5db2dc	-0.792475	0.694465	-0.530401	-0.229835	-0.223579	0.816924	-0.774289	0.741314	-0.574256	-0.321328	-0.26438	0.784402	-0.77154	0.583373	-0.383834	-0.187227	-0.266822	0.776683	-0.808574	0.565539	-0.382118	-0.12619	-0.218808	0.810288	Firmicutes	Clostridia	Clostridiales	Lachnospiraceae	NA	NA
adb9ede8fda2a194ef378d267b84211f	-0.801143	0.754547	-0.620038	-0.176167	-0.348749	0.738984	-0.782797	0.71867	-0.532429	-0.203552	-0.351636	0.725128	-0.81867	0.644441	-0.469367	-0.156895	-0.369497	0.813306	-0.808231	0.595548	-0.448864	-0.0888128	-0.2874	0.821261	Firmicutes	Clostridia	Clostridiales	Lachnospiraceae	NA	NA
f4291055b046adbdc6108afb2b61c07d	-0.775391	0.724504	-0.59246	-0.278337	-0.224406	0.810309	-0.799581	0.753353	-0.633672	-0.284024	-0.283026	0.8075	-0.717426	0.546534	-0.346573	-0.240036	-0.313838	0.710721	-0.807202	0.602579	-0.415062	-0.165281	-0.268194	0.804802	Firmicutes	Clostridia	Clostridiales	Lachnospiraceae	Butyrivibrio	NA
10c16286e2f3930e03e5d9ccf4d310bd	NA	NA	NA	NA	NA	NA	-0.615763	0.49541	-0.362587	-0.101087	0.0395458	0.675501	-0.380681	0.626755	-0.247519	-0.620352	-0.170769	0.370319	-0.804067	0.408802	-0.304524	0.120711	-0.246489	0.820833	Bacteroidetes	Bacteroidia	Bacteroidales	Prevotellaceae	Prevotella	NA
22672dcb4da9f0a6dcff0c7ef7c1a09c	-0.803481	0.613621	-0.503887	0.0345626	-0.0640185	0.835546	-0.727276	0.608773	-0.574432	-0.174676	0.0217499	0.865336	-0.73764	0.497837	-0.285186	-0.0911508	-0.140965	0.792461	-0.803775	0.453642	-0.254859	0.0391551	-0.0834914	0.750838	Fibrobacteres	Fibrobacteria	Fibrobacterales	Fibrobacteraceae	Fibrobacter	NA
753fae889941ace1fefb4b7d30b844cc	-0.806252	0.573761	-0.460894	0.0385814	-0.072229	0.834012	-0.81507	0.591673	-0.450965	0.0192907	-0.110273	0.836769	-0.847828	0.374583	-0.297241	0.198238	-0.177344	0.841655	-0.803773	0.434529	-0.320691	0.0795543	-0.188627	0.806173	Bacteroidetes	Bacteroidia	Bacteroidales	Prevotellaceae	Prevotella	NA
2450ed0814957dd9016caa9b5df23235	-0.823887	0.562186	-0.478547	0.0788163	-0.0851862	0.834564	-0.81507	0.655608	-0.511645	-0.0457465	-0.171199	0.804246	-0.749327	0.2714	-0.175462	0.232801	-0.045112	0.730048	-0.802401	0.393374	-0.357753	0.15568	-0.241443	0.796572	Bacteroidetes	Bacteroidia	Bacteroidales	Prevotellaceae	Prevotella	NA
7d993dffa7422b5f6a8a7000250e0438	-0.712542	0.670672	-0.419417	-0.254623	-0.338271	0.668663	-0.808457	0.729189	-0.628592	-0.233693	-0.281473	0.798734	-0.70938	0.480145	-0.276453	-0.140803	-0.277626	0.706698	-0.800841	0.587259	-0.454614	-0.127929	-0.279908	0.79261	Firmicutes	Clostridia	Clostridiales	Lachnospiraceae	NA	NA
784c4a9f15c71ff506582f78965f89cd	-0.716081	0.688162	-0.490789	-0.235806	-0.119572	0.764774	-0.757527	0.640564	-0.544236	-0.144071	0.0260223	0.847019	-0.79784	0.555307	-0.327162	-0.0388811	-0.216367	0.754915	-0.80075	0.517984	-0.268978	-0.0216502	-0.034027	0.711365	Bacteroidetes	Bacteroidia	Bacteroidales	Prevotellaceae	Prevotella	NA
496cbf2fa5089aee28145e38474076f5	-0.780351	0.604626	-0.459515	-0.0705489	-0.136463	0.778338	-0.740465	0.594092	-0.500841	-0.13499	-0.108977	0.79573	-0.743869	0.383627	-0.182405	0.0514715	-0.075456	0.737523	-0.797908	0.487875	-0.308284	-0.0668925	-0.198993	0.816775	Firmicutes	Clostridia	Clostridiales	Lachnospiraceae	Moryella	NA
ba6fa94830d1990857dde876fca2d780	-0.724516	0.540681	-0.251326	-0.0808679	0.0466149	0.731476	-0.78785	0.59794	-0.59619	0.00792223	-0.120135	0.817851	-0.689582	0.372193	-0.153646	-0.0394134	-0.142704	0.664834	-0.797309	0.564081	-0.412442	0.0287815	-0.333947	0.689532	Bacteroidetes	Bacteroidia	Bacteroidales	Prevotellaceae	Prevotella	NA
3c929df121ef2f0cbb37ebfcefe00372	-0.67098	0.648644	-0.355851	-0.319699	-0.0509375	0.648597	-0.736094	0.711879	-0.566805	-0.321642	-0.240848	0.791374	-0.763622	0.575519	-0.302093	-0.184901	-0.297467	0.723155	-0.794171	0.595034	-0.361185	-0.197514	-0.236642	0.781484	Bacteroidetes	Bacteroidia	Bacteroidales	Prevotellaceae	NA	NA
028f79038d1d6ad6e7a8f948eaddc86f	-0.713	0.484194	-0.39925	0.0183567	-0.0363032	0.738313	-0.778667	0.597061	-0.571718	-0.0375546	-0.222586	0.740735	-0.781141	0.388572	-0.305935	0.0870982	-0.184512	0.764339	-0.7928	0.397489	-0.357067	0.120017	-0.246244	0.772568	Firmicutes	Clostridia	Clostridiales	Lachnospiraceae	NA	NA
6bc0c3735bff2e072f0dffee28fe9c27	-0.712884	0.558095	-0.443272	-0.164901	-0.130783	0.739606	-0.802231	0.664795	-0.640637	-0.145159	-0.328848	0.760061	-0.715933	0.461974	-0.341492	-0.0260724	-0.261116	0.706068	-0.792114	0.466767	-0.2675	-0.0377197	-0.165306	0.7952	Firmicutes	Clostridia	Clostridiales	Lachnospiraceae	NA	NA
cf5b0a84f223b067c37efdbca7527664	-0.773306	0.657639	-0.530345	-0.181361	-0.151511	0.816774	-0.753739	0.690438	-0.504	-0.267631	-0.188872	0.78783	-0.87115	0.505619	-0.319895	0.0291527	-0.208902	0.868407	-0.791581	0.518311	-0.326931	-0.0723672	-0.18935	0.79844	Bacteroidetes	Bacteroidia	Bacteroidales	[Paraprevotellaceae]	NA	NA
84ee89a0d9fbe7ddc49522c5ebb633f2	-0.807142	0.787938	-0.577176	-0.277	-0.26927	0.806801	-0.76449	0.736371	-0.537455	-0.326001	-0.206746	0.79222	-0.791428	0.636189	-0.392756	-0.222889	-0.294945	0.78217	-0.790742	0.619041	-0.374225	-0.227004	-0.242129	0.790399	Bacteroidetes	Bacteroidia	Bacteroidales	Prevotellaceae	Prevotella	NA
da8cea511e2fb1605243381fb71a6bc3	-0.724495	0.451017	-0.336211	0.0115835	0.0853057	0.701997	-0.731125	0.510963	-0.267538	-0.0744026	0.116697	0.742885	-0.77374	0.31272	-0.311077	0.217099	-0.00549702	0.74229	-0.789924	0.441747	-0.360428	0.18687	-0.0418384	0.71145	Bacteroidetes	Bacteroidia	Bacteroidales	Prevotellaceae	Prevotella	NA
021f90b41b3a41e4d189b7bec65dd485	-0.760511	0.717614	-0.550811	-0.316368	-0.237639	0.784953	-0.700066	0.674038	-0.52797	-0.352899	-0.223539	0.718027	-0.768796	0.557308	-0.319661	-0.181055	-0.209205	0.768453	-0.789371	0.601893	-0.347458	-0.21946	-0.220865	0.787656	Firmicutes	Clostridia	Clostridiales	NA	NA	NA
70e166325723b5b13a7b73e99bb60cf4	NA	NA	NA	NA	NA	NA	-0.793362	0.588545	-0.497272	-0.0532283	-0.13781	0.791902	-0.625032	0.274557	-0.0452198	0.0200403	0.0450031	0.648853	-0.789102	0.41847	-0.278406	0.0109836	-0.13457	0.787043	Firmicutes	Clostridia	Clostridiales	Lachnospiraceae	NA	NA
aa3ad6e7a04e61102091b2fd2f6e100c	-0.757205	0.64431	-0.517437	-0.158184	-0.149145	0.764557	-0.774803	0.666148	-0.557051	-0.189107	-0.190418	0.776924	-0.776147	0.476805	-0.268581	-0.074425	-0.177344	0.779577	-0.784721	0.488467	-0.291406	-0.0792267	-0.149559	0.777176	Firmicutes	Clostridia	Clostridiales	Lachnospiraceae	Shuttleworthia	NA
a36c45b8a6cf87f911c0bcebcab81650	-0.819478	0.531597	-0.466962	0.102516	-0.0686452	0.83291	-0.824438	0.556675	-0.489304	0.0766117	-0.0747102	0.84173	-0.820918	0.370053	-0.334418	0.187227	-0.187256	0.805487	-0.783884	0.35119	-0.28706	0.248264	-0.159133	0.748222	Firmicutes	Erysipelotrichi	Erysipelotrichales	Erysipelotrichaceae	Sharpea	p-3329-23G2
c33ac441405526cea15c261d19fbcf54	-0.803497	0.67793	-0.529297	-0.114642	-0.175335	0.826846	-0.819054	0.679137	-0.508138	-0.111628	-0.189148	0.835519	-0.844922	0.526442	-0.355694	-0.00617232	-0.277797	0.847322	-0.783843	0.495767	-0.376429	-0.00548862	-0.260749	0.785902	Bacteroidetes	Bacteroidia	Bacteroidales	Prevotellaceae	Prevotella	NA
3ff26404fc96638586a27daefbbb03fc	-0.668586	0.508138	-0.292904	-0.176037	0.153143	0.735998	-0.74245	0.595676	-0.456423	-0.103055	0.191494	0.798896	-0.716459	0.513234	-0.315072	-0.112929	-0.172063	0.650817	-0.783465	0.4454	-0.27479	0.0805518	0.0545262	0.762026	Bacteroidetes	Bacteroidia	Bacteroidales	Prevotellaceae	Prevotella	NA
30567f47180d2cd6f2353d1fc9652428	-0.789565	0.731782	-0.575034	-0.281412	-0.272141	0.788382	-0.797154	0.708833	-0.583391	-0.236503	-0.228353	0.767649	-0.807272	0.645782	-0.468025	-0.171646	-0.376203	0.809283	-0.782663	0.638712	-0.419776	-0.209213	-0.300833	0.79844	Firmicutes	Clostridia	Clostridiales	Veillonellaceae	Dialister	NA
9faba698f3b79d6bf30c1b166919b07c	-0.786413	0.747653	-0.594667	-0.285502	-0.258867	0.807553	-0.767124	0.757022	-0.587771	-0.330698	-0.259142	0.787158	-0.812003	0.620413	-0.367019	-0.199572	-0.26888	0.81646	-0.781141	0.634131	-0.408885	-0.224261	-0.301118	0.780798	Bacteroidetes	Bacteroidia	Bacteroidales	Prevotellaceae	Prevotella	NA
d6f15f4fd21cd147daa2e8e4f01a9b67	NA	NA	NA	NA	NA	NA	-0.710908	0.471691	-0.503185	0.107299	-0.0295181	0.718143	NA	NA	NA	NA	NA	NA	-0.779882	0.322532	-0.222782	0.24614	-0.105646	0.71374	Bacteroidetes	Bacteroidia	Bacteroidales	RF16	NA	NA
bc38d2a1ab7baff17049eb1b5aac7f3c	-0.67529	0.625108	-0.479901	-0.297401	0.0414099	0.786718	-0.688372	0.619019	-0.553882	-0.244943	0.022702	0.85235	-0.781427	0.538344	-0.328187	-0.0885902	-0.128934	0.791813	-0.778745	0.503818	-0.257335	-0.0253474	-0.0439829	0.678272	Bacteroidetes	Bacteroidia	Bacteroidales	Prevotellaceae	Prevotella	NA
67654d28c7d07e651e16891d586ee490	-0.771533	0.702182	-0.57729	-0.2607	-0.253629	0.775031	-0.809559	0.750408	-0.628317	-0.255188	-0.318966	0.793221	-0.791428	0.618355	-0.428789	-0.200943	-0.306605	0.778741	-0.77708	0.632047	-0.403996	-0.252217	-0.223365	0.77849	Firmicutes	Clostridia	Clostridiales	Lachnospiraceae	Coprococcus	NA
482cfd44e72106118057d05f295d2613	-0.743584	0.776433	-0.6377	-0.315824	-0.154093	0.77928	-0.788245	0.787668	-0.630678	-0.300218	-0.250229	0.774129	-0.763569	0.65242	-0.386821	-0.250941	-0.265836	0.723747	-0.77621	0.683752	-0.430565	-0.205486	-0.179671	0.667202	Bacteroidetes	Bacteroidia	Bacteroidales	Prevotellaceae	Prevotella	NA
128a5b18656155172ec6c9ddc1f5e214	NA	NA	NA	NA	NA	NA	-0.66527	0.795096	-0.643606	-0.295712	-0.255269	0.629945	NA	NA	NA	NA	NA	NA	-0.773504	0.647229	-0.552009	0.0372405	-0.184094	0.612332	Proteobacteria	Gammaproteobacteria	Aeromonadales	Succinivibrionaceae	NA	NA
a6ac8b3671e32650f9136ec303271159	-0.819478	0.704937	-0.621697	-0.186293	-0.25418	0.823539	-0.782555	0.752613	-0.575635	-0.309754	-0.254456	0.802592	-0.811816	0.621904	-0.401584	-0.176974	-0.302205	0.800841	-0.772225	0.617669	-0.39104	-0.223575	-0.286028	0.764339	Bacteroidetes	Bacteroidia	Bacteroidales	Prevotellaceae	Prevotella	NA
da42c339cab62ecb23acbaeb9e53dc53	-0.770699	0.496089	-0.431261	0.0629054	-0.112623	0.78628	-0.809875	0.489119	-0.435713	0.170803	-0.0744187	0.81431	-0.751013	0.281145	-0.229495	0.228263	-0.0965333	0.726355	-0.765808	0.302283	-0.237956	0.219104	-0.132469	0.76299	Firmicutes	Clostridia	Clostridiales	Lachnospiraceae	Butyrivibrio	NA
b935c2b7a91b8cf48eca8be8ea34963c	-0.647783	0.548836	-0.272683	-0.301022	-0.0500246	0.639074	-0.74806	0.701824	-0.4881	-0.230779	-0.169235	0.670487	NA	NA	NA	NA	NA	NA	-0.765802	0.561765	-0.461421	-0.00916031	-0.25836	0.635115	Firmicutes	Clostridia	Clostridiales	Lachnospiraceae	NA	NA
70ad6d5a2618f3bd3ec11c1515f7fba5	-0.711162	0.705677	-0.495364	-0.27761	-0.526793	0.61634	-0.833507	0.772057	-0.648451	-0.157595	-0.393603	0.744556	-0.6729	0.527282	-0.394744	-0.222703	-0.47008	0.654688	-0.764869	0.59139	-0.440249	-0.147339	-0.402249	0.733134	Firmicutes	Clostridia	Clostridiales	Veillonellaceae	Dialister	NA
d71afb9ba4e3e075a91458196ed719e8	-0.824438	0.560808	-0.460343	0.0733047	-0.0711263	0.852203	-0.815521	0.489401	-0.42215	0.173627	-0.0834563	0.815439	-0.827776	0.343988	-0.287747	0.200257	-0.162562	0.824004	-0.76471	0.300996	-0.225004	0.213907	-0.0708434	0.7485	Firmicutes	Erysipelotrichi	Erysipelotrichales	Erysipelotrichaceae	Bulleidia	NA
641793d2c693584b1e00126882fa568b	-0.626216	0.473703	-0.386166	-0.249671	-0.121644	0.691846	-0.709642	0.554207	-0.422352	-0.175279	-0.085645	0.714124	-0.696454	0.501635	-0.200592	-0.14902	-0.15397	0.756802	-0.76441	0.545269	-0.321093	-0.156269	-0.283821	0.793491	Firmicutes	Clostridia	Clostridiales	Lachnospiraceae	NA	NA
afc64cad6f6c2a9d727a8862627750f0	-0.670709	0.622373	-0.459307	-0.306034	-0.157734	0.686968	-0.785983	0.727647	-0.619448	-0.264875	-0.264145	0.778182	-0.770168	0.531929	-0.295983	-0.157051	-0.203032	0.771883	-0.763996	0.584745	-0.423641	-0.181055	-0.307977	0.753366	Firmicutes	Clostridia	Clostridiales	Lachnospiraceae	Shuttleworthia	NA
c178f9af45947e192a08920306dd0f82	-0.718815	0.686095	-0.513479	-0.309782	-0.34494	0.714024	-0.827194	0.732771	-0.657554	-0.203379	-0.267413	0.834012	-0.702303	0.531002	-0.399483	-0.228947	-0.411247	0.685198	-0.76336	0.60316	-0.461835	-0.152054	-0.260214	0.73796	Firmicutes	Clostridia	Clostridiales	Lachnospiraceae	NA	NA
b3f7367b8e55edb78911250a1681fdbe	-0.791065	0.739062	-0.610025	-0.281455	-0.261566	0.8067	-0.71785	0.738124	-0.603555	-0.377744	-0.272963	0.747674	-0.737778	0.668823	-0.435812	-0.275522	-0.33864	0.711001	-0.762286	0.660232	-0.433961	-0.278988	-0.255074	0.761581	Firmicutes	Clostridia	Clostridiales	Lachnospiraceae	Shuttleworthia	NA
6da34667a50feaf48d29425f7eb9307e	-0.782004	0.697497	-0.615905	-0.2133	-0.21586	0.8059	-0.738576	0.72582	-0.644914	-0.304672	-0.276255	0.732546	-0.799658	0.629329	-0.446634	-0.204372	-0.307291	0.790399	-0.760603	0.520243	-0.329446	-0.0927565	-0.153163	0.76897	Firmicutes	Clostridia	Clostridiales	Lachnospiraceae	NA	NA
8198ea8c6b0c114747231b5871988b64	-0.820581	0.540691	-0.427244	0.0766117	-0.0620288	0.847793	-0.705752	0.375285	-0.336362	0.199261	0.0697382	0.761121	-0.814746	0.387886	-0.282942	0.142649	-0.185198	0.813031	-0.76024	0.213191	-0.210227	0.348837	-0.105504	0.758421	Bacteroidetes	Bacteroidia	Bacteroidales	Prevotellaceae	Prevotella	NA
a470772e2d9378be4060cd6f266fb637	-0.630624	0.688436	-0.415086	-0.441407	-0.212524	0.676239	-0.426093	0.609848	-0.503278	-0.533524	-0.339845	0.444907	-0.698038	0.675225	-0.364939	-0.330286	-0.343433	0.675122	-0.758917	0.661071	-0.433167	-0.247688	-0.328069	0.723332	Bacteroidetes	Bacteroidia	Bacteroidales	Prevotellaceae	Prevotella	NA
f3696e9b51c9f9bd5d89f8a567fa1daf	-0.618156	0.472925	-0.381358	-0.261996	-0.0777394	0.697879	-0.719849	0.624674	-0.451405	-0.188543	-0.168015	0.641871	-0.698012	0.505729	-0.357268	-0.137535	-0.112645	0.695819	-0.758146	0.439649	-0.407071	0.0774634	-0.190732	0.71397	Firmicutes	Clostridia	Clostridiales	Lachnospiraceae	Butyrivibrio	NA
6b86b641f642ee104cdb73b6e6f7c94a	-0.831603	0.557777	-0.492338	0.0534628	-0.133706	0.820783	-0.830764	0.605152	-0.631812	0.0400894	-0.278894	0.78071	-0.824347	0.455106	-0.35741	0.0493785	-0.256533	0.7952	-0.757508	0.358726	-0.355419	0.157139	-0.24843	0.751871	Firmicutes	Clostridia	Clostridiales	NA	NA	NA
29b49cc3afc552759cb30c0db5177ccd	-0.630938	0.373829	-0.254851	0.15362	0.0120295	0.628989	-0.730067	0.598194	-0.556818	-0.00930137	-0.118636	0.725014	-0.679054	0.384346	-0.188649	0.0254736	-0.0797082	0.673595	-0.756009	0.385116	-0.433696	0.175956	-0.293421	0.736615	Firmicutes	Clostridia	Clostridiales	NA	NA	NA
03c3c1d9e293a9eea32ea4854daf2143	-0.559727	0.394671	-0.291408	-0.0544159	-0.00109498	0.604591	-0.799088	0.684269	-0.588047	-0.135586	-0.198768	0.782197	NA	NA	NA	NA	NA	NA	-0.755766	0.453735	-0.339565	-0.0281183	-0.251046	0.749251	Firmicutes	Clostridia	Clostridiales	Veillonellaceae	NA	NA
bd19581c0a57fb241d84037b15c13c5d	NA	NA	NA	NA	NA	NA	-0.77446	0.688052	-0.512567	-0.139309	-0.146394	0.798535	NA	NA	NA	NA	NA	NA	-0.754629	0.631511	-0.367527	-0.1352	-0.210344	0.682075	Firmicutes	Clostridia	Clostridiales	Veillonellaceae	NA	NA
00cf82a5d9029be22d40c41b1adcb595	-0.807354	0.595532	-0.474134	0.0176372	-0.103657	0.833461	-0.832705	0.637144	-0.498957	-0.0159837	-0.145009	0.849998	-0.783349	0.470287	-0.399353	0.0264089	-0.246292	0.771688	-0.750945	0.453037	-0.365928	0.0185553	-0.135729	0.753492	Firmicutes	Clostridia	Clostridiales	NA	NA	NA
16e78d8d7dddb2876c6ddbf3e092ed16	-0.791309	0.711715	-0.543976	-0.228322	-0.219855	0.817428	-0.699446	0.736387	-0.490971	-0.398764	-0.272769	0.71374	-0.833211	0.638423	-0.453346	-0.100294	-0.232489	0.772498	-0.747491	0.643321	-0.334548	-0.274761	-0.312148	0.758059	Bacteroidetes	Bacteroidia	Bacteroidales	[Paraprevotellaceae]	NA	NA
549425cc89e8e70d9f44bf34b4b797d1	NA	NA	NA	NA	NA	NA	-0.727979	0.567651	-0.475351	-0.0830558	0.0186976	0.809987	NA	NA	NA	NA	NA	NA	-0.746449	0.533743	-0.276742	-0.0175526	-0.109028	0.631587	Firmicutes	Clostridia	Clostridiales	Veillonellaceae	NA	NA
4982eef476506f87c34260ef259830ed	-0.698508	0.542953	-0.339345	-0.175513	-0.16891	0.673375	-0.667655	0.489081	-0.469869	-0.0921654	-0.26981	0.727296	-0.774907	0.624275	-0.413783	-0.109258	-0.252373	0.699008	-0.737137	0.509119	-0.398438	-0.0211398	-0.172822	0.681377	Firmicutes	Clostridia	Clostridiales	NA	NA	NA
05da3d6d2b78dedd369088c67c267ba8	NA	NA	NA	NA	NA	NA	-0.662069	0.78187	-0.579635	-0.287474	-0.24618	0.616162	NA	NA	NA	NA	NA	NA	-0.736874	0.62769	-0.541622	0.0445665	-0.135857	0.550672	Proteobacteria	Gammaproteobacteria	Aeromonadales	Succinivibrionaceae	NA	NA
72160a82c85ae813d82c52eb9b9047bb	-0.60742	0.518121	-0.311659	-0.360454	-0.211863	0.678092	-0.719124	0.672146	-0.50643	-0.234961	-0.269156	0.705711	-0.769134	0.607727	-0.257606	-0.154074	-0.146517	0.768824	-0.734052	0.634653	-0.554581	-0.0979557	-0.288366	0.646261	Firmicutes	Clostridia	Clostridiales	Veillonellaceae	NA	NA
83d90d971420accd25f77d0104fd13f1	-0.659671	0.406819	-0.206428	0.0676796	0.232766	0.629943	-0.692002	0.477852	-0.41955	-0.0132427	-0.293924	0.582752	NA	NA	NA	NA	NA	NA	-0.731025	0.461622	-0.366889	-0.00783353	-0.140085	0.720058	Firmicutes	Clostridia	Clostridiales	NA	NA	NA
5a847d82823017ac270d36bf710473d6	-0.725989	0.728338	-0.55259	-0.256147	-0.199173	0.751588	-0.757578	0.744394	-0.600553	-0.233912	-0.234988	0.782911	-0.677432	0.661655	-0.391561	-0.31679	-0.297934	0.70465	-0.726355	0.569335	-0.385664	-0.170493	-0.256483	0.751013	Bacteroidetes	Bacteroidia	Bacteroidales	Prevotellaceae	Prevotella	NA
7e577d5c11b22cecff24553825b236dd	-0.638952	0.534172	-0.231994	-0.0598365	-0.163013	0.613545	-0.717519	0.598411	-0.475711	-0.21018	-0.107627	0.80329	NA	NA	NA	NA	NA	NA	-0.726142	0.323226	-0.213379	0.0784475	-0.121377	0.742234	Firmicutes	Clostridia	Clostridiales	Ruminococcaceae	Ruminococcus	NA
0c2d001f7ba55431ab0098e932122cd7	-0.597537	0.604754	-0.258629	-0.441187	-0.0547068	0.556295	-0.64335	0.611652	-0.303994	-0.358665	-0.0953672	0.644986	-0.736264	0.577316	-0.281656	-0.161172	-0.0754083	0.718559	-0.723859	0.620458	-0.394898	-0.136162	-0.19542	0.667074	Bacteroidetes	Bacteroidia	Bacteroidales	Prevotellaceae	Prevotella	NA
af424cad125c849c5f767b47ca47cb79	-0.677992	0.561104	-0.460538	-0.116197	-0.297446	0.707212	-0.749251	0.611714	-0.494135	-0.0395071	-0.350658	0.720512	-0.730733	0.509386	-0.402738	-0.050164	-0.384117	0.689196	-0.722546	0.429247	-0.399287	0.0083088	-0.388336	0.695063	Firmicutes	Clostridia	Clostridiales	NA	NA	NA
c4f469ee1c71f47892dc0c72946f0f82	-0.725076	0.631596	-0.46133	-0.20525	-0.335164	0.593939	-0.788344	0.674593	-0.505106	-0.183255	-0.344155	0.745529	-0.639474	0.566534	-0.356522	-0.360526	-0.326695	0.685198	-0.72205	0.538014	-0.494041	-0.0965863	-0.307245	0.682812	Firmicutes	Clostridia	Clostridiales	Lachnospiraceae	NA	NA
a5d540b3b8d20e3fd2af3ae6d0e37b2e	NA	NA	NA	NA	NA	NA	-0.770969	0.47611	-0.416534	0.196816	-0.0480743	0.747668	NA	NA	NA	NA	NA	NA	-0.721318	0.197183	-0.144155	0.299003	-0.0141885	0.692946	Bacteroidetes	Bacteroidia	Bacteroidales	Prevotellaceae	Prevotella	NA
0be8779b876f01c4e11644ce7c0bfdb2	-0.754296	0.704371	-0.510974	-0.290823	-0.160065	0.704325	-0.733031	0.666581	-0.523625	-0.293745	-0.117306	0.742103	-0.737628	0.620773	-0.372268	-0.267716	-0.25155	0.749604	-0.717633	0.587679	-0.310327	-0.193946	-0.0992248	0.683125	Bacteroidetes	Bacteroidia	Bacteroidales	Prevotellaceae	Prevotella	NA
f25c70d8d7bbb005f564f15f576389d6	-0.808571	0.777629	-0.671553	-0.240903	-0.194545	0.836896	-0.652133	0.722228	-0.585173	-0.446527	-0.281471	0.679315	-0.740131	0.617194	-0.364192	-0.250596	-0.290139	0.718762	-0.717473	0.696113	-0.407801	-0.356917	-0.321311	0.725113	Firmicutes	Clostridia	Clostridiales	Veillonellaceae	Succiniclasticum	NA
f5752c04a85c0b933faf6292515bf8ef	-0.781612	0.588104	-0.403488	-0.0230867	-0.071987	0.798818	-0.678207	0.394635	-0.425649	0.113138	0.0166124	0.752504	-0.71297	0.436162	-0.294007	-0.0401574	-0.150789	0.717197	-0.717317	0.257939	-0.273022	0.265175	-0.175719	0.71659	Firmicutes	Clostridia	Clostridiales	NA	NA	NA
8e63a311eb865085d63532bae38bde1d	-0.690725	0.74846	-0.605844	-0.358955	-0.0214418	0.7504	-0.674797	0.764445	-0.600987	-0.368116	-0.0170076	0.734229	-0.695466	0.775115	-0.415979	-0.301939	-0.0574046	0.537933	-0.713675	0.741261	-0.441118	-0.261294	-0.0677759	0.591575	Bacteroidetes	Bacteroidia	Bacteroidales	Prevotellaceae	Prevotella	NA
b3cb86cf293b3c961e4e0728b56578e4	-0.769172	0.708629	-0.573241	-0.282515	-0.246499	0.780663	-0.804048	0.753715	-0.654244	-0.266763	-0.297462	0.800938	-0.778398	0.60738	-0.422955	-0.209173	-0.28397	0.772568	-0.711861	0.627566	-0.363665	-0.308097	-0.191362	0.738051	Firmicutes	Clostridia	Clostridiales	Lachnospiraceae	Coprococcus	NA
9e262378246d339b93218cad4308bc59	-0.774294	0.585004	-0.586381	-0.0389228	-0.283021	0.734976	-0.799088	0.727535	-0.621421	-0.232591	-0.25611	0.805348	NA	NA	NA	NA	NA	NA	-0.710152	0.613727	-0.331023	-0.311396	-0.208568	0.729878	Proteobacteria	Deltaproteobacteria	Desulfovibrionales	Desulfovibrionaceae	Desulfovibrio	D168
d69dd943d6c784a6823bcac0e1769592	NA	NA	NA	NA	NA	NA	-0.60784	0.185524	-0.175505	0.455034	0.129964	0.610287	-0.616191	0.193581	-0.313249	0.306961	-0.223829	0.58368	-0.710108	0.147867	-0.314836	0.450718	-0.216696	0.684774	Bacteroidetes	Bacteroidia	Bacteroidales	Prevotellaceae	Prevotella	NA
ac50da1780b9d91a9aa6ee1071b50306	-0.646878	0.642523	-0.284059	-0.37965	-0.0655576	0.614759	-0.696884	0.677014	-0.382197	-0.31929	-0.0443623	0.674757	-0.742709	0.513745	-0.259474	-0.151168	0.0291692	0.784853	-0.709205	0.585649	-0.36022	-0.18043	-0.090229	0.70432	Bacteroidetes	Bacteroidia	Bacteroidales	Prevotellaceae	Prevotella	NA
fa2a3acc6040a2603092897106aa7758	-0.790342	0.59246	-0.446979	0.03043	-0.0904609	0.828857	-0.667734	0.454657	-0.275126	-0.0315426	-0.020461	0.671719	-0.698427	0.285583	-0.181082	0.0525271	-0.0537569	0.739044	-0.706386	0.408709	-0.337104	0.0852429	-0.108327	0.613199	Bacteroidetes	Bacteroidia	Bacteroidales	Prevotellaceae	Prevotella	NA
d82028b9a4fce7dab574b4f68d9d7a87	-0.714682	0.604882	-0.384694	-0.241433	-0.0158456	0.761394	-0.634762	0.600574	-0.430484	-0.35985	-0.290436	0.714345	-0.749325	0.445	-0.360366	-0.074803	-0.221852	0.791098	-0.705969	0.548687	-0.377842	-0.148658	-0.318512	0.769413	Bacteroidetes	Bacteroidia	Bacteroidales	Prevotellaceae	Prevotella	NA
a4128132ec499902560f83548ca59b9b	-0.66141	0.628466	-0.419586	-0.333703	-0.0557199	0.633473	-0.684982	0.611385	-0.487236	-0.282405	0.00603969	0.761553	-0.815418	0.554796	-0.33262	-0.0245515	-0.00705964	0.752811	-0.705667	0.550565	-0.32299	-0.220865	-0.0941033	0.71086	Bacteroidetes	Bacteroidia	Bacteroidales	Prevotellaceae	Prevotella	NA
ee6098263c518fdb0a263dff5ac7a078	-0.622533	0.665048	-0.480307	-0.402865	-0.209067	0.629082	-0.542562	0.670577	-0.530456	-0.424524	-0.37857	0.496104	-0.619215	0.51042	-0.283362	-0.213209	-0.311545	0.574607	-0.705406	0.685853	-0.451714	-0.252525	-0.369015	0.669115	Firmicutes	Clostridia	Clostridiales	Lachnospiraceae	Moryella	NA
1fd90acc11f8bd2f9ffe0c7624f570d5	-0.686383	0.58664	-0.402615	-0.254252	-0.00554802	0.70233	-0.710131	0.659436	-0.367999	-0.299396	0.0168927	0.724113	-0.793082	0.511186	-0.314839	-0.033696	-0.0343139	0.783279	-0.70432	0.52	-0.302933	-0.0784613	-0.0674809	0.663715	Bacteroidetes	Bacteroidia	Bacteroidales	Prevotellaceae	Prevotella	NA
bf176a93bcdc7190e2b3b86df82aab9b	-0.734921	0.655935	-0.590567	-0.195904	-0.163273	0.804813	-0.814828	0.662963	-0.645976	-0.0343466	-0.234706	0.824667	-0.793751	0.649894	-0.490406	-0.127381	-0.212436	0.694915	-0.701605	0.49725	-0.492661	0.0843392	-0.185819	0.607487	Firmicutes	Clostridia	Clostridiales	NA	NA	NA
97b96515f211f63939401931d490eeb6	-0.728438	0.557486	-0.350518	-0.100555	0.0347633	0.715553	-0.707245	0.619593	-0.347805	-0.238571	0.0182446	0.701997	-0.816335	0.447265	-0.328007	0.0683414	-0.0456201	0.794704	-0.699343	0.419823	-0.336033	-0.00030539	-0.0682651	0.681631	Bacteroidetes	Bacteroidia	Bacteroidales	Prevotellaceae	Prevotella	NA
035890d6b0ce763315e431ae4e418e4c	NA	NA	NA	NA	NA	NA	NA	NA	NA	NA	NA	NA	NA	NA	NA	NA	NA	NA	-0.698093	0.468076	-0.450543	0.353037	-0.0634029	0.432854	Firmicutes	Clostridia	Clostridiales	Veillonellaceae	Acidaminococcus	NA
75e411425dddc7614c62583fc691b446	-0.682865	0.641175	-0.48037	-0.361659	-0.248309	0.740656	-0.792938	0.69013	-0.6239	-0.188025	-0.300075	0.803298	-0.715971	0.555116	-0.315158	-0.231533	-0.245171	0.712409	-0.698038	0.618835	-0.384779	-0.300822	-0.197911	0.723501	Firmicutes	Clostridia	Clostridiales	Lachnospiraceae	NA	NA
c98bc26a5dbf38c9b9c768821eccd6e4	-0.658056	0.669323	-0.435356	-0.320497	-0.276868	0.631192	-0.687164	0.559152	-0.482013	-0.117349	-0.142673	0.654797	NA	NA	NA	NA	NA	NA	-0.695577	0.501346	-0.27239	-0.073338	-0.318351	0.681968	Firmicutes	Clostridia	Clostridiales	Veillonellaceae	NA	NA
4a8071f0d6a822ba768f18ae3795a9fb	-0.676824	0.53252	-0.461741	-0.0915133	-0.108694	0.700235	NA	NA	NA	NA	NA	NA	NA	NA	NA	NA	NA	NA	-0.695362	0.502598	-0.238776	-0.134989	-0.246193	0.740358	Firmicutes	Clostridia	Clostridiales	[Mogibacteriaceae]	NA	NA
f3cb2436e712382479f70d047535a314	NA	NA	NA	NA	NA	NA	-0.67404	0.279217	-0.284778	0.352695	0.0803866	0.70235	NA	NA	NA	NA	NA	NA	-0.692732	0.199773	-0.176228	0.360555	0.0325677	0.626879	Firmicutes	Clostridia	Clostridiales	Veillonellaceae	Megasphaera	NA
5abf791a004b6bf054a8f1e20d6e8957	-0.619254	0.592731	-0.365282	-0.324635	0.00594064	0.611117	-0.633326	0.663486	-0.353286	-0.398686	-0.0550204	0.643037	-0.687309	0.598765	-0.329289	-0.264349	0.0513227	0.657453	-0.691752	0.588798	-0.300255	-0.256891	-0.105137	0.683444	Bacteroidetes	Bacteroidia	Bacteroidales	Prevotellaceae	Prevotella	NA
ccd49a2157ab8beb7b3b9ea6a3b8125f	-0.773186	0.741039	-0.576738	-0.300384	-0.248666	0.795426	-0.769999	0.756037	-0.597241	-0.321653	-0.28124	0.776528	-0.787999	0.629329	-0.383491	-0.229747	-0.279854	0.789714	-0.688665	0.642172	-0.405792	-0.316305	-0.193307	0.699221	Firmicutes	Clostridia	Clostridiales	NA	NA	NA
2fbc380de6428ffcf8e463a209c1e801	NA	NA	NA	NA	NA	NA	-0.692952	0.364844	-0.333138	0.24423	0.0259948	0.708145	NA	NA	NA	NA	NA	NA	-0.686761	0.0439689	-0.0721373	0.500219	0.0396116	0.683197	Firmicutes	Clostridia	Clostridiales	Veillonellaceae	Megasphaera	NA
df12386d9ef1df323bdbf5c3baddc137	-0.498818	0.602514	-0.351586	-0.347011	-0.162678	0.552694	-0.705171	0.625669	-0.509049	-0.170215	-0.209505	0.686171	NA	NA	NA	NA	NA	NA	-0.684784	0.502435	-0.421754	0.00685813	-0.341587	0.625119	Firmicutes	Clostridia	Clostridiales	Veillonellaceae	NA	NA
b8510273c4cff1a1d110694036854ba7	-0.803497	0.542344	-0.463101	0.0716512	-0.0595476	0.822436	NA	NA	NA	NA	NA	NA	-0.796229	0.440016	-0.362214	0.054865	-0.223609	0.759538	-0.680578	0.229198	-0.29814	0.276451	-0.20737	0.671484	Firmicutes	Clostridia	Clostridiales	NA	NA	NA
2f1edb72ae773dbaedb6ed180d51c9d1	NA	NA	NA	NA	NA	NA	-0.694048	0.275465	-0.265688	0.413354	0.0319044	0.668577	NA	NA	NA	NA	NA	NA	-0.680424	0.0368388	-0.0713446	0.504179	0.0364427	0.677652	Firmicutes	Clostridia	Clostridiales	Ruminococcaceae	Ruminococcus	flavefaciens
2a34a2984c70cb245522ca7a7f37e729	-0.685227	0.646159	-0.357951	-0.290002	-0.108993	0.664872	-0.711473	0.655511	-0.511946	-0.195114	-0.328371	0.644296	-0.577112	0.555935	-0.275978	-0.336036	-0.24607	0.663439	-0.679772	0.447304	-0.246957	-0.0778548	-0.130006	0.650962	Firmicutes	Clostridia	Clostridiales	Veillonellaceae	Acidaminococcus	NA
8f2fe4389df91e5995cd1a30923bacef	-0.827745	0.560257	-0.465859	0.0793675	-0.0727804	0.856613	-0.732529	0.470486	-0.359986	0.0894953	0.0128503	0.771957	-0.81113	0.352973	-0.305136	0.185548	-0.171512	0.8053	-0.678944	0.249539	-0.127872	0.217746	0.0113427	0.65853	Tenericutes	Mollicutes	RF39	NA	NA	NA
6fdbe951c770dabc20a0859fc3f68bfd	-0.683179	0.626078	-0.471074	-0.240942	-0.476513	0.60816	-0.748214	0.675496	-0.452035	-0.134779	-0.440227	0.679645	-0.693635	0.489466	-0.275741	-0.0732713	-0.290687	0.698519	-0.678064	0.578473	-0.452948	-0.125172	-0.376183	0.581591	Firmicutes	Clostridia	Clostridiales	NA	NA	NA
ff37f9726ae34e35544bac5a0f2fb176	NA	NA	NA	NA	NA	NA	-0.706168	0.370852	-0.358995	0.256247	-0.00826423	0.703939	NA	NA	NA	NA	NA	NA	-0.676614	0.212207	-0.152913	0.248861	-0.0253438	0.681909	Firmicutes	Clostridia	Clostridiales	Lachnospiraceae	Coprococcus	NA
74b43e1184b3b956681d27cda95dcd97	-0.629212	0.628267	-0.38386	-0.266336	-0.0951187	0.712319	-0.574388	0.323242	-0.405497	-0.0397644	0.043782	0.613298	NA	NA	NA	NA	NA	NA	-0.675705	0.424091	-0.224784	-0.00155549	-0.00995666	0.750368	Firmicutes	Clostridia	Clostridiales	[Mogibacteriaceae]	NA	NA
5fe3e0e40ca3dddf00fcbe65894fdefb	-0.777595	0.745448	-0.588599	-0.311407	-0.262451	0.803143	-0.518944	0.697479	-0.552784	-0.534755	-0.388415	0.495448	-0.767916	0.603381	-0.381677	-0.226019	-0.267902	0.761742	-0.673813	0.690655	-0.457502	-0.386024	-0.283103	0.688366	Firmicutes	Clostridia	Clostridiales	NA	NA	NA
3d2c13a099b0f21840bca92b729ab264	-0.589926	0.592025	-0.482244	-0.38911	-0.0656359	0.701295	-0.764407	0.744093	-0.59761	-0.250421	-0.286518	0.758527	-0.759667	0.618958	-0.369723	-0.254116	-0.234708	0.734858	-0.671848	0.566083	-0.291769	-0.211703	-0.0920431	0.700585	Firmicutes	Clostridia	Clostridiales	[Mogibacteriaceae]	NA	NA
39c3f4206ed5658bf4e60e3a0d7c4799	-0.667159	0.364667	-0.319359	-0.00221757	0.0326596	0.682602	-0.638896	0.574953	-0.340625	-0.298271	-0.162844	0.588922	-0.664835	0.345596	-0.168016	-0.023199	-0.116623	0.666667	-0.671592	0.47252	-0.370011	-0.080763	-0.228505	0.656238	Firmicutes	Clostridia	Clostridiales	NA	NA	NA
fd66f3e2b21aad48df15f641ad1604ee	-0.667421	0.745308	-0.592312	-0.379413	-0.387818	0.654065	-0.616515	0.74979	-0.624008	-0.44337	-0.42508	0.586021	-0.65755	0.758245	-0.476416	-0.435972	-0.394061	0.635619	-0.671383	0.513444	-0.297738	-0.223794	-0.127038	0.667603	Firmicutes	Clostridia	Clostridiales	Lachnospiraceae	Butyrivibrio	NA
ae4952de44df5d3d92ddacaaf72c1576	-0.690981	0.667406	-0.439813	-0.257794	-0.442308	0.598225	-0.759547	0.691635	-0.522318	-0.16755	-0.537589	0.692213	-0.722859	0.561698	-0.360941	-0.0961979	-0.36515	0.63399	-0.670942	0.673794	-0.519254	-0.226905	-0.444411	0.593984	Firmicutes	Clostridia	Clostridiales	NA	NA	NA
ad2131c58ed0b9ba941a7528ea971a78	-0.787912	0.698018	-0.585103	-0.223531	-0.253944	0.780388	-0.720273	0.676211	-0.64656	-0.274783	-0.325445	0.710573	-0.720015	0.58836	-0.369801	-0.211355	-0.245913	0.679857	-0.669115	0.566377	-0.327625	-0.231355	-0.126282	0.677432	Firmicutes	Clostridia	Clostridiales	Lachnospiraceae	NA	NA
788591289d1c2cd178505e39e4fba32e	-0.792219	0.504304	-0.422783	0.129323	-0.0590362	0.813594	-0.692392	0.413046	-0.308162	0.11793	0.0276047	0.735557	-0.699857	0.23029	-0.172914	0.249169	-0.0436568	0.692946	-0.668574	0.29723	-0.203492	0.134952	-0.0734889	0.672576	Firmicutes	Clostridia	Clostridiales	Ruminococcaceae	NA	NA
87b53f039d444708d2ca50e3365e0c12	NA	NA	NA	NA	NA	NA	-0.625225	0.448056	-0.367013	-0.0822308	0.0200566	0.684663	NA	NA	NA	NA	NA	NA	-0.668147	0.202812	-0.195405	0.312488	-0.244008	0.680028	Bacteroidetes	Bacteroidia	Bacteroidales	Prevotellaceae	Prevotella	NA
84cd2245ccc34b28d39b93368a1a971e	NA	NA	NA	NA	NA	NA	NA	NA	NA	NA	NA	NA	NA	NA	NA	NA	NA	NA	-0.666625	0.270019	-0.295726	0.267331	-0.0642901	0.68175	Bacteroidetes	Bacteroidia	Bacteroidales	Prevotellaceae	Prevotella	NA
b3a648991865c0d9f8aaad1592703944	-0.768227	0.760881	-0.59246	-0.331249	-0.263002	0.787709	-0.591127	0.777151	-0.553826	-0.541633	-0.328015	0.617111	-0.668938	0.670496	-0.414265	-0.391032	-0.24375	0.687126	-0.666028	0.686503	-0.443751	-0.393215	-0.258303	0.676213	Firmicutes	Clostridia	Clostridiales	Ruminococcaceae	NA	NA
852a358fb8fd1a6d87bc4c29c232789e	NA	NA	NA	NA	NA	NA	-0.631034	0.581106	-0.346647	-0.357433	-0.0564317	0.646957	-0.710623	0.460998	-0.223308	-0.188034	0.0180125	0.771673	-0.662494	0.521985	-0.331653	-0.22134	-0.0448855	0.680507	Bacteroidetes	Bacteroidia	Bacteroidales	Prevotellaceae	Prevotella	NA
57660b5b140aa7dd19e6aec8f36cdde1	-0.649391	0.664035	-0.468067	-0.31733	0.0274108	0.691274	-0.670902	0.461809	-0.636819	0.0458641	-0.134348	0.757992	-0.771976	0.602614	-0.390273	-0.10428	-0.190646	0.688859	-0.662387	0.328929	-0.242638	0.215137	-0.111907	0.505895	Firmicutes	Clostridia	Clostridiales	Veillonellaceae	NA	NA
f1be92901e37f0b764847ff93b40c6be	NA	NA	NA	NA	NA	NA	-0.682439	0.345317	-0.286985	0.239724	0.0802382	0.744198	NA	NA	NA	NA	NA	NA	-0.658641	0.0613981	-0.0281415	0.432097	0.0590214	0.662602	Firmicutes	Clostridia	Clostridiales	Veillonellaceae	Megasphaera	NA
21378928e62d3779b3bb9bbbe2f46a31	NA	NA	NA	NA	NA	NA	-0.713715	0.392345	-0.424232	0.299815	-0.154322	0.620623	NA	NA	NA	NA	NA	NA	-0.657622	0.250014	-0.197041	0.19689	-0.018226	0.664753	Firmicutes	Clostridia	Clostridiales	Veillonellaceae	Megasphaera	NA
577c94f326e6eed67cbec7f8932d79d4	-0.757597	0.728888	-0.576551	-0.324961	-0.234918	0.785625	-0.64418	0.667497	-0.549169	-0.418275	-0.233042	0.677456	-0.611466	0.571904	-0.336181	-0.369935	-0.220103	0.626016	-0.656934	0.659581	-0.331084	-0.384121	-0.300868	0.679851	Firmicutes	Clostridia	Clostridiales	Lachnospiraceae	Butyrivibrio	NA
c99d2274197ae4f04e9ba1b0f17c004a	-0.693653	0.506379	-0.349393	-0.0690339	-0.197761	0.683624	-0.660447	0.477615	-0.353973	0.0716488	-0.219734	0.623866	-0.756125	0.428482	-0.294904	0.0825747	-0.305735	0.718562	-0.654185	0.316243	-0.20268	0.0741029	-0.211276	0.65452	Bacteroidetes	Bacteroidia	Bacteroidales	Prevotellaceae	Prevotella	NA
f29c5d0030f51a8b31aa5963e0e2c234	-0.59197	0.714721	-0.474133	-0.470868	-0.259133	0.603242	-0.703399	0.720713	-0.576474	-0.384644	-0.240279	0.754977	-0.646964	0.460403	-0.201928	-0.128711	-0.235124	0.678764	-0.653439	0.643349	-0.323328	-0.362375	-0.283103	0.671994	Firmicutes	Erysipelotrichi	Erysipelotrichales	Erysipelotrichaceae	RFN20	NA
807a3d52c34b861839bd538e70d51c94	NA	NA	NA	NA	NA	NA	NA	NA	NA	NA	NA	NA	-0.55079	-0.106301	-0.092169	0.660678	-0.000900857	0.546737	-0.652472	0.0404143	0.0065416	0.447262	0.0602252	0.642568	Firmicutes	Clostridia	Clostridiales	Clostridiaceae	Clostridium	NA
c212da5ff2aa0cc6a33009e6f7f8cae5	-0.815273	0.686833	-0.611092	-0.144538	-0.198124	0.828164	-0.82991	0.709095	-0.64002	-0.162693	-0.248544	0.839491	-0.729077	0.452452	-0.355762	-0.13226	-0.194801	0.796523	-0.652031	0.508768	-0.264002	-0.156956	-0.229607	0.678505	Firmicutes	Erysipelotrichi	Erysipelotrichales	Erysipelotrichaceae	Bulleidia	NA
9a3a053441360da4c744b3e54499bd94	-0.699939	0.622751	-0.334772	-0.221223	-0.120454	0.700974	-0.721065	0.628822	-0.54855	-0.093072	-0.101122	0.701147	-0.710772	0.477231	-0.275382	-0.164706	-0.0851162	0.76547	-0.651603	0.507558	-0.260351	-0.196947	-0.151626	0.63145	Bacteroidetes	Bacteroidia	Bacteroidales	Prevotellaceae	Prevotella	NA
b964569988a6de1b97791529c19303b8	-0.754093	0.400334	-0.324498	0.236482	0.0241219	0.796409	-0.655465	0.290648	-0.309266	0.181814	0.0554963	0.737792	-0.742453	0.294909	-0.293576	0.284279	-0.204924	0.706162	-0.650972	0.0535513	-0.0257345	0.28392	-0.0500282	0.734105	Fibrobacteres	Fibrobacteria	Fibrobacterales	Fibrobacteraceae	Fibrobacter	succinogenes
c899cc0fa071cabee4a2634c47278466	NA	NA	NA	NA	NA	NA	-0.613698	0.286066	-0.130333	0.181348	-0.200025	0.487802	NA	NA	NA	NA	NA	NA	-0.649795	0.320803	-0.344959	0.103746	-0.279973	0.658082	Firmicutes	Clostridia	Clostridiales	NA	NA	NA
9d0aabb7c3cc729144ec20dff15f55ed	-0.793759	0.511164	-0.475849	0.105339	-0.102694	0.771642	-0.696256	0.367848	-0.321111	0.262555	-0.00886527	0.667285	-0.815717	0.337732	-0.286423	0.195951	-0.167493	0.803363	-0.649609	0.153162	-0.182771	0.341064	-0.0684501	0.611419	Firmicutes	Clostridia	Clostridiales	NA	NA	NA
2688b6d6b34254dcd7c2c8f2cd33a7aa	NA	NA	NA	NA	NA	NA	NA	NA	NA	NA	NA	NA	NA	NA	NA	NA	NA	NA	-0.649303	0.0467538	0.0105062	0.437754	0.0594327	0.652076	Bacteroidetes	Bacteroidia	Bacteroidales	Prevotellaceae	Prevotella	NA
dbf01681f4b131ae4d1e6fea6a953817	-0.814392	0.58906	-0.544217	-0.0220209	-0.267314	0.787486	-0.485834	0.639103	-0.442501	-0.436491	-0.129494	0.522228	-0.674394	0.585001	-0.445571	-0.291001	-0.244842	0.668938	-0.649296	0.446027	-0.241533	-0.205519	-0.0920431	0.675486	Firmicutes	Clostridia	Clostridiales	NA	NA	NA
958907a5b55c18d13ef8dfdf816ce51a	-0.681654	0.62979	-0.469698	-0.299487	-0.0967621	0.729374	-0.61284	0.513963	-0.287791	-0.160216	-0.0587442	0.600003	NA	NA	NA	NA	NA	NA	-0.648568	0.430383	-0.0922813	-0.0582002	-0.144067	0.601644	Firmicutes	Clostridia	Clostridiales	Lachnospiraceae	NA	NA
c331d63b084bc5b619bf0d7e65fa5a12	NA	NA	NA	NA	NA	NA	-0.764881	0.358	-0.366128	0.328104	-0.0171326	0.764168	NA	NA	NA	NA	NA	NA	-0.64851	0.120847	-0.296552	0.464297	-0.181468	0.645341	Firmicutes	Clostridia	Clostridiales	Veillonellaceae	Megasphaera	NA
09531b2b869570d835279f7a2d0b0666	-0.727183	0.598423	-0.367402	-0.20744	-0.0401725	0.72071	-0.735468	0.629881	-0.483481	-0.222934	-0.0401676	0.751909	-0.659337	0.463348	-0.242359	-0.202168	-0.103849	0.719499	-0.646619	0.482748	-0.309808	-0.123645	0.0540458	0.722943	Firmicutes	Clostridia	Clostridiales	Lachnospiraceae	Butyrivibrio	NA
ab4de6a675b05ae8eb3b675fd2220ea1	-0.809441	0.591979	-0.547414	-0.0528023	-0.259025	0.79778	-0.531654	0.73209	-0.5194	-0.528415	-0.222233	0.543803	-0.680214	0.571904	-0.443023	-0.262628	-0.258666	0.676941	-0.64216	0.459951	-0.244134	-0.228121	-0.0873325	0.661079	Firmicutes	Clostridia	Clostridiales	NA	NA	NA
3b4cac7c219d3e606f4af3701523e37b	-0.757399	0.606617	-0.294779	-0.0489629	-0.133358	0.649057	-0.600444	0.484408	-0.290896	-0.228399	-0.0812577	0.744576	-0.460947	0.132487	0.0522046	-0.111601	0.204106	0.637359	-0.63978	0.338579	-0.15701	-0.152154	-0.165012	0.69997	Firmicutes	Clostridia	Clostridiales	Ruminococcaceae	Ruminococcus	flavefaciens
86149c1a178d73f4de1da15a85e496ae	-0.570935	0.644034	-0.458964	-0.456363	-0.120198	0.532489	-0.647279	0.732478	-0.4586	-0.433784	-0.266749	0.651956	-0.599629	0.747076	-0.408646	-0.50814	-0.3264	0.599629	-0.639474	0.650122	-0.347102	-0.381211	-0.328517	0.658753	Bacteroidetes	Bacteroidia	Bacteroidales	Prevotellaceae	Prevotella	NA
0df777eb4f2a5766d209e7f7f31aaf34	-0.733608	0.669716	-0.46075	-0.202323	-0.199556	0.754913	-0.655243	0.57822	-0.563108	-0.331184	-0.090974	0.744469	NA	NA	NA	NA	NA	NA	-0.638929	0.482067	-0.318886	-0.212538	-0.0955908	0.708349	Firmicutes	Clostridia	Clostridiales	Veillonellaceae	Acidaminococcus	NA
6c4c90b2742636bf58c092736c690397	NA	NA	NA	NA	NA	NA	NA	NA	NA	NA	NA	NA	NA	NA	NA	NA	NA	NA	-0.638116	0.713832	-0.399127	-0.450613	-0.226853	0.630556	Firmicutes	Clostridia	Clostridiales	Ruminococcaceae	Ruminococcus	albus
21cdfbd25fd192b832f83744a6e735d5	-0.688999	0.6984	-0.65509	-0.284289	-0.332043	0.703896	-0.630056	0.665577	-0.353866	-0.279188	-0.301234	0.579655	-0.676676	0.707782	-0.443769	-0.367446	-0.276761	0.673651	-0.635848	0.676023	-0.405559	-0.365178	-0.30852	0.661554	Bacteroidetes	Bacteroidia	Bacteroidales	Prevotellaceae	Prevotella	NA
d612bdbb182b0de6f6047be4de11ff48	NA	NA	NA	NA	NA	NA	NA	NA	NA	NA	NA	NA	NA	NA	NA	NA	NA	NA	-0.63567	0.108932	-0.282207	0.46695	-0.156862	0.626561	Firmicutes	Clostridia	Clostridiales	NA	NA	NA
2a8063536b565d0ed5f25d6879c0f9cf	-0.611631	0.502526	-0.209669	-0.0974738	0.0182446	0.517008	NA	NA	NA	NA	NA	NA	-0.689065	0.632504	-0.266392	-0.164325	-0.0216893	0.539401	-0.634879	0.405986	-0.299726	0.152126	-0.147548	0.553602	Bacteroidetes	Bacteroidia	Bacteroidales	Prevotellaceae	Prevotella	NA
4b4c64f566258db912490eba64145b9c	NA	NA	NA	NA	NA	NA	-0.667203	0.654251	-0.506204	-0.29518	-0.262309	0.687432	-0.645054	0.553497	-0.322125	-0.192674	-0.123395	0.612024	-0.632853	0.588675	-0.365288	-0.181865	-0.0995777	0.535049	Firmicutes	Clostridia	Clostridiales	[Mogibacteriaceae]	NA	NA
c4284c29bba09b645cb2a7a7c6df8ba2	-0.590783	0.200943	-0.170908	0.41501	0.143748	0.6011	-0.807335	0.482625	-0.441505	0.184637	-0.0409515	0.831534	-0.629729	0.144583	-0.00594538	0.250307	0.109724	0.647948	-0.631313	0.0792233	-0.093937	0.424572	0.0110913	0.630125	Firmicutes	Clostridia	Clostridiales	NA	NA	NA
5878a65eb6756a4b835366919874759a	NA	NA	NA	NA	NA	NA	NA	NA	NA	NA	NA	NA	NA	NA	NA	NA	NA	NA	-0.630829	0.185487	-0.154555	0.286741	-0.173077	0.602323	Firmicutes	Clostridia	Clostridiales	NA	NA	NA
6b144686f9ea9cdb371df04c155b201c	NA	NA	NA	NA	NA	NA	-0.683777	0.652025	-0.34556	-0.28776	-0.00271572	0.632729	NA	NA	NA	NA	NA	NA	-0.630248	0.566174	-0.370665	-0.179895	-0.281398	0.525258	Firmicutes	Clostridia	Clostridiales	NA	NA	NA
830db1477ffc9c1d3819f0215ccf3d94	-0.818908	0.578614	-0.541109	-0.0293612	-0.238789	0.810639	-0.481669	0.702006	-0.486806	-0.499158	-0.138589	0.49952	-0.698796	0.585636	-0.400866	-0.287675	-0.211965	0.690056	-0.6298	0.38187	-0.167596	-0.135335	-0.0408336	0.656262	Firmicutes	Clostridia	Clostridiales	Lachnospiraceae	NA	NA
103cb460049b2001dcdd36fd5e075e84	NA	NA	NA	NA	NA	NA	-0.840594	0.527833	-0.475581	0.252506	-0.115899	0.802583	-0.551691	-0.109905	-0.0971267	0.660678	0.000900857	0.547638	-0.625263	0.129306	-0.336705	0.464978	-0.140649	0.597289	Firmicutes	Clostridia	Clostridiales	Veillonellaceae	Megasphaera	NA
c98d14fbb27f828e2041a947f49f46da	-0.768944	0.543324	-0.418194	0.020327	-0.0802084	0.815439	-0.678277	0.595272	-0.376837	-0.24665	-0.209686	0.669146	-0.815246	0.407171	-0.313888	0.111466	-0.220908	0.794324	-0.621651	0.535523	-0.309607	-0.311735	-0.206278	0.631108	Bacteroidetes	Bacteroidia	Bacteroidales	Prevotellaceae	Prevotella	NA
7296ec62f3cebbc801b05c3d64b8fc6f	-0.694703	0.454393	-0.29104	0.150476	0.0865629	0.760098	NA	NA	NA	NA	NA	NA	-0.619215	0.0862042	-0.1937	0.459686	0	0.574607	-0.618402	0.0899416	-0.201204	0.450035	-0.103413	0.592652	Bacteroidetes	Bacteroidia	Bacteroidales	Prevotellaceae	Prevotella	NA
28b62b55b648518d97a768f2cccf00ff	-0.807354	0.660018	-0.555776	-0.1659	-0.221098	0.820783	-0.782338	0.592826	-0.582881	-0.0810388	-0.201401	0.81783	-0.692539	0.5334	-0.366628	-0.23249	-0.213501	0.68338	-0.617419	0.446124	-0.220103	-0.229941	-0.0906075	0.638158	Firmicutes	Clostridia	Clostridiales	Lachnospiraceae	Moryella	NA
5de84a6de6516cd4f4b14f38bb154ed5	NA	NA	NA	NA	NA	NA	NA	NA	NA	NA	NA	NA	NA	NA	NA	NA	NA	NA	-0.615173	0.253282	-0.202261	0.272935	0.0592366	0.470157	Firmicutes	Clostridia	Clostridiales	Veillonellaceae	Selenomonas	ruminantium
5f0ddb3f7f38c2e8b00a1c05220dea51	NA	NA	NA	NA	NA	NA	NA	NA	NA	NA	NA	NA	NA	NA	NA	NA	NA	NA	-0.610482	0.433975	-0.374621	0.0325509	-0.324176	0.434216	Bacteroidetes	Bacteroidia	Bacteroidales	Prevotellaceae	Prevotella	NA
50b449b915878047d74771463ce53aac	-0.657208	0.342914	-0.265037	0.248136	0.0446268	0.670289	-0.704066	0.316779	-0.336295	0.315427	0.0679169	0.730077	NA	NA	NA	NA	NA	NA	-0.609702	-0.0260023	-0.133448	0.587897	-0.0327125	0.598799	Bacteroidetes	Bacteroidia	Bacteroidales	Prevotellaceae	Prevotella	NA
9c6d44fb1f550eceff00b5d8bef2149c	NA	NA	NA	NA	NA	NA	-0.587127	0.206989	-0.288846	0.485894	0.18392	0.612914	NA	NA	NA	NA	NA	NA	-0.608025	-0.0520045	0.00629472	0.547642	0.0880722	0.614734	Bacteroidetes	Bacteroidia	Bacteroidales	Prevotellaceae	Prevotella	NA
acd9d63f83792c35be6c5084529d72cb	-0.649818	0.380234	-0.301473	0.158944	-0.0390744	0.646673	-0.600427	0.196065	-0.217089	0.397052	0.0932269	0.586463	-0.641611	0.0673398	-0.131393	0.441602	-0.0297087	0.612303	-0.607186	-0.0427779	-0.140162	0.582865	-0.0201308	0.587058	Spirochaetes	Spirochaetes	Spirochaetales	Spirochaetaceae	Treponema	NA
63778ab2cf22c3c9d8ac047b228aac13	-0.713134	0.668773	-0.520186	-0.164724	-0.196463	0.729581	-0.590659	0.725713	-0.478259	-0.491525	-0.251567	0.608243	-0.649493	0.498524	-0.22779	-0.151884	-0.175407	0.692289	-0.603857	0.518481	-0.305376	-0.196244	-0.309349	0.645072	Bacteroidetes	Bacteroidia	Bacteroidales	Prevotellaceae	Prevotella	NA
8e751b8913068f00e9dece4430de9efc	NA	NA	NA	NA	NA	NA	-0.647665	0.697124	-0.56196	-0.407818	-0.270236	0.63388	NA	NA	NA	NA	NA	NA	-0.603337	0.611748	-0.356756	-0.360642	-0.363721	0.575363	Firmicutes	Clostridia	Clostridiales	Lachnospiraceae	Shuttleworthia	NA
dadbbc871549cd406e2e3096463b1dc5	-0.820432	0.558276	-0.473103	0.0768991	-0.0719645	0.850129	-0.60292	0.223908	-0.186341	0.389092	0.0904169	0.589944	-0.765964	0.320316	-0.253695	0.199066	-0.135667	0.767021	-0.602993	0.176144	-0.22577	0.277595	-0.0226471	0.609702	Firmicutes	Clostridia	Clostridiales	Ruminococcaceae	NA	NA
7d933a7735bd7a5a409a739afbd486e2	-0.615991	0.557664	-0.242693	-0.29448	-0.203377	0.567468	-0.767336	0.704114	-0.534953	-0.146341	-0.327788	0.727239	-0.584033	0.505344	-0.27238	-0.160281	-0.218931	0.647535	-0.602656	0.427176	-0.354568	-0.0482369	-0.126412	0.531217	Firmicutes	Clostridia	Clostridiales	Veillonellaceae	NA	NA
16c22a18509618a2b201fed70d81cea6	-0.327706	0.601991	-0.447296	-0.643895	-0.28913	0.361464	-0.494998	0.630388	-0.473651	-0.552471	-0.360847	0.493151	NA	NA	NA	NA	NA	NA	-0.599557	0.631408	-0.303791	-0.422639	-0.307008	0.576875	Firmicutes	Clostridia	Clostridiales	Lachnospiraceae	Shuttleworthia	NA
c39f9fa968a5060f354b2095358975bb	-0.689483	0.509138	-0.400933	-0.0833062	0.0346905	0.7444	-0.754105	0.511928	-0.416566	0.234081	-0.214536	0.643025	NA	NA	NA	NA	NA	NA	-0.5945	0.192496	-0.180198	0.262881	-0.148564	0.608248	Firmicutes	Clostridia	Clostridiales	NA	NA	NA
fa60ec9591d17fe09e94c4f4c93b709d	-0.549978	0.717703	-0.456295	-0.511981	-0.216263	0.546916	-0.55774	0.66099	-0.428732	-0.401472	-0.219578	0.581643	-0.598799	0.638314	-0.291236	-0.369847	-0.235698	0.609702	-0.591823	0.704693	-0.408623	-0.437956	-0.28195	0.618013	Bacteroidetes	Bacteroidia	Bacteroidales	Prevotellaceae	Prevotella	NA
c70875c87074bfff81f2b31cb1b90aae	NA	NA	NA	NA	NA	NA	NA	NA	NA	NA	NA	NA	NA	NA	NA	NA	NA	NA	-0.589768	0.32495	-0.100494	-0.140075	-0.0585856	0.607232	Firmicutes	Clostridia	Clostridiales	Ruminococcaceae	Ruminococcus	flavefaciens
1a99342291dd1e59e228672f2b97df44	NA	NA	NA	NA	NA	NA	NA	NA	NA	NA	NA	NA	-0.542736	0.622063	-0.414698	-0.32168	-0.33005	0.501932	-0.588736	0.66851	-0.315995	-0.408425	-0.236537	0.588736	Firmicutes	Clostridia	Clostridiales	Ruminococcaceae	NA	NA
becdabfc8f398e0f4cf6585f513545c1	NA	NA	NA	NA	NA	NA	NA	NA	NA	NA	NA	NA	NA	NA	NA	NA	NA	NA	-0.586524	0.374575	-0.379125	0.0675336	-0.214968	0.676261	Bacteroidetes	Bacteroidia	Bacteroidales	Prevotellaceae	Prevotella	NA
e14aad9441b42b77944649aa4e29c1c4	-0.700912	0.53305	-0.219127	-0.13911	-0.0601714	0.671377	-0.648262	0.440897	-0.372687	-0.0702576	-0.103453	0.733851	NA	NA	NA	NA	NA	NA	-0.580458	0.203237	-0.131551	0.0421374	-0.165827	0.618015	Bacteroidetes	Bacteroidia	Bacteroidales	Prevotellaceae	Prevotella	NA
b61fd6e76e3926f2aa630ad3b89ba0a7	NA	NA	NA	NA	NA	NA	NA	NA	NA	NA	NA	NA	-0.780552	0.589571	-0.364464	-0.11541	-0.0279359	0.741264	-0.579976	0.471073	-0.243776	-0.260073	0.0344986	0.653236	Bacteroidetes	Bacteroidia	Bacteroidales	Prevotellaceae	Prevotella	NA
4374a20ad3dfd901463ef0633a960ad5	-0.548858	0.146005	-0.226863	0.221561	0.149334	0.638048	-0.645184	0.516872	-0.441481	-0.0162368	-0.0385015	0.689248	-0.752764	0.226337	-0.31641	0.356917	-0.226701	0.729479	-0.578615	0.195449	-0.194476	0.17504	-0.071701	0.668501	Firmicutes	Clostridia	Clostridiales	Lachnospiraceae	NA	NA
a52974ddedcf0f250fec3fb19476460f	-0.51632	0.699447	-0.544904	-0.534755	-0.386118	0.495448	-0.454246	0.694324	-0.559142	-0.638667	-0.400532	0.454358	-0.616191	0.660143	-0.417665	-0.433224	-0.347085	0.620727	-0.572801	0.677736	-0.295852	-0.441132	-0.221439	0.574478	Firmicutes	Clostridia	Clostridiales	Lachnospiraceae	NA	NA
00ea3cace7b1532e41c3d2c91bb195af	NA	NA	NA	NA	NA	NA	NA	NA	NA	NA	NA	NA	NA	NA	NA	NA	NA	NA	-0.57002	0.276993	-0.0736238	0.0524748	-0.0353316	0.667768	Bacteroidetes	Bacteroidia	Bacteroidales	Prevotellaceae	Prevotella	ruminicola
3c33357e105b11bc7e5b3cadf5bed0de	NA	NA	NA	NA	NA	NA	NA	NA	NA	NA	NA	NA	NA	NA	NA	NA	NA	NA	-0.568736	-0.0400078	-0.217006	0.587747	-0.0526835	0.655473	Firmicutes	Clostridia	Clostridiales	Lachnospiraceae	Shuttleworthia	NA
8fb1742fbe2ad0fd2f8a2d844f73a481	NA	NA	NA	NA	NA	NA	-0.449735	0.720206	-0.521149	-0.615645	-0.290654	0.515355	NA	NA	NA	NA	NA	NA	-0.565667	0.607353	-0.451063	-0.308167	-0.266615	0.573229	Bacteroidetes	Bacteroidia	Bacteroidales	Prevotellaceae	Prevotella	NA
262a887da3a2899557ca281c897bfefc	NA	NA	NA	NA	NA	NA	NA	NA	NA	NA	NA	NA	-0.557095	-0.0990943	-0.105239	0.661579	-0.006306	0.55034	-0.557095	-0.0990943	-0.105239	0.661579	-0.006306	0.55034	Firmicutes	Clostridia	Clostridiales	NA	NA	NA
897229466e05afa6ea49ee1e7ee03227	NA	NA	NA	NA	NA	NA	NA	NA	NA	NA	NA	NA	-0.557996	-0.0981935	-0.109746	0.66338	-0.000900857	0.547638	-0.554127	-0.102732	-0.098737	0.661348	-0.00360463	0.548721	Firmicutes	Clostridia	Clostridiales	NA	NA	NA
ab08cbd096a4eb38050de7563c8f1be7	NA	NA	NA	NA	NA	NA	NA	NA	NA	NA	NA	NA	-0.5625	-0.09459	-0.0993802	0.667884	-0.0306292	0.549439	-0.551691	-0.106301	-0.0809014	0.66338	-0.018918	0.546737	Bacteroidetes	Bacteroidia	Bacteroidales	Prevotellaceae	Prevotella	NA
4855d343135dd92198c016fbfa81ea83	-0.626538	0.214394	-0.253982	0.441583	0.0772892	0.610943	-0.625554	0.208161	-0.187983	0.416322	0.165901	0.683128	-0.600575	0.0824134	-0.170874	0.41755	-0.0538857	0.575221	-0.55079	-0.106301	-0.092169	0.660678	-0.000900857	0.546737	Firmicutes	Erysipelotrichi	Erysipelotrichales	Erysipelotrichaceae	Bulleidia	NA
4613031f5a07e7abe38c68bbba1c8453	NA	NA	NA	NA	NA	NA	NA	NA	NA	NA	NA	NA	-0.551691	-0.1054	-0.096676	0.66248	0.00450429	0.544035	-0.55079	-0.106301	-0.092169	0.660678	-0.000900857	0.546737	Firmicutes	Clostridia	Clostridiales	NA	NA	NA
7ba0cda61a59ce354caeb73e15ee99d2	NA	NA	NA	NA	NA	NA	NA	NA	NA	NA	NA	NA	-0.557095	-0.0990943	-0.105239	0.661579	-0.006306	0.55034	-0.55079	-0.106301	-0.092169	0.660678	-0.000900857	0.546737	Firmicutes	Clostridia	Clostridiales	NA	NA	NA
bbf63a3b47b76c70fd386a4c6f2d023f	NA	NA	NA	NA	NA	NA	NA	NA	NA	NA	NA	NA	-0.557996	-0.0981935	-0.109746	0.66338	-0.000900857	0.547638	-0.55079	-0.106301	-0.092169	0.660678	-0.000900857	0.546737	Firmicutes	Clostridia	Clostridiales	NA	NA	NA
9a315dad6f4b3adaffe48561f103c7ef	-0.605216	0.228501	-0.209982	0.420915	0.118149	0.615537	NA	NA	NA	NA	NA	NA	-0.553492	-0.108103	-0.106141	0.664281	0.0117111	0.542233	-0.54989	-0.109004	-0.0732394	0.666082	-0.0198189	0.542233	Firmicutes	Clostridia	Clostridiales	Ruminococcaceae	Ruminococcus	NA
066c0f4819473e4a487d5a65aeaf1067	-0.527145	0.7398	-0.590381	-0.559033	-0.415327	0.531868	-0.602134	0.720398	-0.690039	-0.449624	-0.373469	0.609162	-0.488097	0.717998	-0.373067	-0.626475	-0.313705	0.493129	-0.548142	0.659138	-0.321843	-0.534676	-0.252722	0.577054	Firmicutes	Clostridia	Clostridiales	Lachnospiraceae	NA	NA
d3d968b2909b6337be22d6ced6dda8f8	NA	NA	NA	NA	NA	NA	NA	NA	NA	NA	NA	NA	-0.560698	-0.0963918	-0.107493	0.669685	-0.00810772	0.542233	-0.548088	-0.109905	-0.08	0.661579	-0.00720686	0.544936	Bacteroidetes	Bacteroidia	Bacteroidales	Prevotellaceae	Prevotella	NA
e304b671f26fb1b974f0006660922f78	NA	NA	NA	NA	NA	NA	NA	NA	NA	NA	NA	NA	-0.553492	-0.108103	-0.106141	0.664281	0.0117111	0.542233	-0.547369	-0.111293	-0.0761943	0.66315	-0.00765983	0.542864	Firmicutes	Clostridia	Clostridiales	Ruminococcaceae	Ruminococcus	NA
37495d7043efbd82ab0a94c07e8f49c2	NA	NA	NA	NA	NA	NA	NA	NA	NA	NA	NA	NA	-0.547187	-0.118012	-0.0628732	0.671487	-0.0198189	0.534127	-0.547187	-0.119814	-0.0935211	0.661579	0.0135129	0.542233	Bacteroidetes	Bacteroidia	Bacteroidales	[Paraprevotellaceae]	CF231	NA
6ae5a053cf1c08ab559e4d6b280a360a	NA	NA	NA	NA	NA	NA	NA	NA	NA	NA	NA	NA	NA	NA	NA	NA	NA	NA	-0.546287	-0.117111	-0.0727887	0.66248	-0.0117111	0.544035	Bacteroidetes	Bacteroidia	Bacteroidales	Prevotellaceae	Prevotella	NA
917b0b51c31814c9667373a014acdbfd	NA	NA	NA	NA	NA	NA	NA	NA	NA	NA	NA	NA	-0.544485	-0.120715	-0.0664789	0.671487	-0.00270257	0.529623	-0.546287	-0.12612	-0.0908169	0.664281	0.0144137	0.538631	Firmicutes	Clostridia	Clostridiales	Ruminococcaceae	Ruminococcus	albus
29449382910146d19ae97e15ebda6e67	NA	NA	NA	NA	NA	NA	NA	NA	NA	NA	NA	NA	NA	NA	NA	NA	NA	NA	-0.545386	-0.118012	-0.0854084	0.666082	0.0162154	0.534127	Firmicutes	Clostridia	Clostridiales	NA	NA	NA
fcdc977dd5f35b865cfe1fafd314acac	NA	NA	NA	NA	NA	NA	NA	NA	NA	NA	NA	NA	-0.533677	-0.147741	-0.0520563	0.674189	0.0180171	0.517914	-0.544485	-0.120715	-0.0664789	0.671487	-0.00270257	0.529623	Firmicutes	Clostridia	Clostridiales	Ruminococcaceae	Ruminococcus	NA
4b15ec2fa022e837eff61f77ceffc6c3	NA	NA	NA	NA	NA	NA	NA	NA	NA	NA	NA	NA	NA	NA	NA	NA	NA	NA	-0.542684	-0.133327	-0.0610704	0.676891	-0.000900857	0.522418	Firmicutes	Clostridia	Clostridiales	Clostridiaceae	Clostridium	NA
cebfbc613be9023df96dd9f66550e458	NA	NA	NA	NA	NA	NA	NA	NA	NA	NA	NA	NA	NA	NA	NA	NA	NA	NA	-0.542684	-0.133327	-0.0610704	0.676891	-0.000900857	0.522418	Firmicutes	Clostridia	Clostridiales	Clostridiaceae	Clostridium	NA
d77a6ca5000f886ba059ace5eeca5c81	NA	NA	NA	NA	NA	NA	NA	NA	NA	NA	NA	NA	NA	NA	NA	NA	NA	NA	-0.542684	-0.133327	-0.0610704	0.676891	-0.000900857	0.522418	Firmicutes	Clostridia	Clostridiales	Clostridiaceae	Clostridium	NA
d7b526dc598bbdf07a081ac2ea747930	NA	NA	NA	NA	NA	NA	NA	NA	NA	NA	NA	NA	NA	NA	NA	NA	NA	NA	-0.542684	-0.133327	-0.0610704	0.676891	-0.000900857	0.522418	Firmicutes	Clostridia	Clostridiales	Clostridiaceae	Clostridium	NA
fbdfabe0b4679d7001963a5bf5ddc0a5	NA	NA	NA	NA	NA	NA	NA	NA	NA	NA	NA	NA	-0.539081	-0.13693	-0.060169	0.67509	0.0108103	0.520616	-0.539982	-0.139633	-0.0637746	0.668785	0.00270257	0.531425	Bacteroidetes	Bacteroidia	Bacteroidales	Prevotellaceae	Prevotella	NA
8081bc172b12c33f3caab7fb1d6d9249	-0.736318	0.77001	-0.656218	-0.346745	-0.283458	0.754008	-0.681355	0.786589	-0.577369	-0.422922	-0.334162	0.671065	-0.569826	0.602815	-0.369894	-0.439375	-0.184929	0.585707	-0.539567	0.644251	-0.29794	-0.530455	-0.22426	0.567694	Firmicutes	Clostridia	Clostridiales	Lachnospiraceae	NA	NA
b2db327866eea29f93bb63d7b680f0b1	-0.515221	0.0753542	-0.120796	0.343315	0.190801	0.612914	NA	NA	NA	NA	NA	NA	NA	NA	NA	NA	NA	NA	-0.533677	-0.140534	-0.064676	0.66248	0.025224	0.531425	Bacteroidetes	Bacteroidia	Bacteroidales	Prevotellaceae	Prevotella	NA
058f93e47e50da7f24ea2f51c596f805	NA	NA	NA	NA	NA	NA	NA	NA	NA	NA	NA	NA	NA	NA	NA	NA	NA	NA	-0.529173	-0.152245	-0.0466479	0.670586	0.0243232	0.518815	Bacteroidetes	Bacteroidia	Bacteroidales	Prevotellaceae	Prevotella	NA
4aabf1b8e84b40927e31211cb9a08829	-0.61397	0.64586	-0.593093	-0.164308	-0.0658241	0.644278	-0.547284	0.616729	-0.579666	-0.172996	-0.0649294	0.58831	-0.612797	0.633101	-0.459479	-0.00125316	-0.0681512	0.337728	-0.52781	0.667774	-0.48511	-0.131874	-0.121556	0.278471	Bacteroidetes	Bacteroidia	Bacteroidales	Prevotellaceae	Prevotella	NA
6c3ee8a5491c16d8a57e3a982a44c1d2	-0.586922	0.767538	-0.531878	-0.548242	-0.299165	0.63033	-0.597735	0.76874	-0.545408	-0.528415	-0.319901	0.63033	-0.587747	0.74866	-0.380108	-0.533487	-0.303425	0.590123	-0.514873	0.665476	-0.34721	-0.561607	-0.270944	0.53824	Bacteroidetes	Bacteroidia	Bacteroidales	Prevotellaceae	Prevotella	NA
7b12e19e6e84eeaf3d94f1b78ccbff59	NA	NA	NA	NA	NA	NA	NA	NA	NA	NA	NA	NA	NA	NA	NA	NA	NA	NA	-0.510741	-0.133366	-0.052456	0.677633	0.100654	0.511579	Firmicutes	Clostridia	Clostridiales	Ruminococcaceae	NA	NA
a9da9ad917b65a9eb04671be57d5368f	NA	NA	NA	NA	NA	NA	NA	NA	NA	NA	NA	NA	NA	NA	NA	NA	NA	NA	-0.508294	-0.056321	-0.104554	0.609063	-0.0281605	0.459391	Bacteroidetes	Bacteroidia	Bacteroidales	Prevotellaceae	Prevotella	NA
ab7d5c8a4047feb580abbba6716a800d	NA	NA	NA	NA	NA	NA	NA	NA	NA	NA	NA	NA	NA	NA	NA	NA	NA	NA	-0.506609	-0.0582739	-0.0978414	0.609314	-0.0316062	0.45822	Firmicutes	Clostridia	Clostridiales	Ruminococcaceae	Ruminococcus	NA
0ea1e92e1d9af1318ec5feb216813969	NA	NA	NA	NA	NA	NA	-0.440334	0.688062	-0.548001	-0.642841	-0.378957	0.452271	NA	NA	NA	NA	NA	NA	-0.506547	0.706255	-0.332361	-0.607186	-0.265055	0.508225	Firmicutes	Clostridia	Clostridiales	Ruminococcaceae	Ruminococcus	NA
6f30178940db1b8f0e6babf46b5f332a	NA	NA	NA	NA	NA	NA	NA	NA	NA	NA	NA	NA	-0.62312	-0.00671026	-0.0113305	0.510741	0.0956212	0.628152	-0.504634	-0.0651878	-0.10723	0.609314	-0.0108646	0.45427	Bacteroidetes	Bacteroidia	Bacteroidales	Prevotellaceae	Prevotella	NA
939684cd8539e166284675aa40d7d370	-0.432453	0.634916	-0.546903	-0.55485	-0.387565	0.405992	-0.444726	0.689097	-0.550708	-0.641069	-0.38071	0.456322	-0.494252	0.602574	-0.23874	-0.507781	-0.200708	0.506428	-0.504031	0.701222	-0.324807	-0.607186	-0.256668	0.504031	Firmicutes	Clostridia	Clostridiales	Ruminococcaceae	NA	NA
f3ce781e05d595d27248e52ba7a219f2	-0.646157	0.331605	-0.316679	0.204435	0.24227	0.636436	-0.642276	0.362486	-0.303625	0.194927	0.158324	0.718348	NA	NA	NA	NA	NA	NA	-0.497391	0.0642886	0.0215506	0.000971467	0.0615357	0.650559	Firmicutes	Clostridia	Clostridiales	Ruminococcaceae	Ruminococcus	flavefaciens
e5f08f537cfa3d1a746763054fdf1ef4	NA	NA	NA	NA	NA	NA	NA	NA	NA	NA	NA	NA	NA	NA	NA	NA	NA	NA	-0.496734	-0.0800032	-0.089935	0.611289	-0.00395077	0.446369	Proteobacteria	Gammaproteobacteria	Aeromonadales	Succinivibrionaceae	NA	NA
cd9bbafbc112f75c1769844bdb129263	NA	NA	NA	NA	NA	NA	-0.515847	0.727277	-0.502586	-0.610337	-0.293083	0.544743	-0.398118	0.669788	-0.322704	-0.631855	-0.280617	0.407576	-0.494806	0.645024	-0.355442	-0.490613	-0.31706	0.476356	Firmicutes	Clostridia	Clostridiales	Lachnospiraceae	NA	NA
7973b8a54a11de439cd87c550e3a6763	-0.575508	0.66555	-0.429501	-0.507987	-0.257393	0.615308	-0.45793	0.730286	-0.515023	-0.6837	-0.322777	0.480683	-0.484742	0.717998	-0.364674	-0.631507	-0.302801	0.488936	-0.493968	0.71632	-0.33404	-0.628991	-0.269249	0.496484	Firmicutes	Clostridia	Clostridiales	Lachnospiraceae	NA	NA
26be605fe12355968defe3060c317671	-0.40477	0.627059	-0.474257	-0.604236	-0.359869	0.41385	-0.420975	0.637716	-0.49799	-0.589812	-0.402089	0.40199	NA	NA	NA	NA	NA	NA	-0.488097	0.723031	-0.402442	-0.618089	-0.336352	0.490613	Bacteroidetes	Bacteroidia	Bacteroidales	Prevotellaceae	Prevotella	NA
46a7b3c828acbceb9881f658e9eb2bf8	-0.669738	0.770322	-0.540447	-0.42176	-0.301327	0.682685	NA	NA	NA	NA	NA	NA	-0.786627	0.623156	-0.405797	-0.226318	-0.272995	0.783541	-0.487258	0.712127	-0.356281	-0.627314	-0.296929	0.490613	Firmicutes	Clostridia	Clostridiales	Veillonellaceae	Dialister	NA
2d1ca1eb6a2791582344d71c19ddb2a7	-0.792475	0.720646	-0.59246	-0.271723	-0.263553	0.810861	-0.442706	0.731261	-0.508186	-0.700081	-0.318978	0.46448	-0.782663	0.627393	-0.438482	-0.222932	-0.309751	0.778205	-0.485581	0.717159	-0.327745	-0.640732	-0.264217	0.488097	Firmicutes	Erysipelotrichi	Erysipelotrichales	Erysipelotrichaceae	Bulleidia	NA
9491c7652d9276e6c88dd9771796d5b2	-0.643018	0.655297	-0.505852	-0.38458	-0.246408	0.646082	-0.435464	0.689454	-0.535467	-0.654668	-0.371301	0.454358	-0.610142	0.634433	-0.351459	-0.393152	-0.35616	0.586704	-0.483904	0.717998	-0.338236	-0.637378	-0.270088	0.483904	Firmicutes	Clostridia	Clostridiales	Lachnospiraceae	Moryella	NA
07dabff266689d0a06e785287b579902	NA	NA	NA	NA	NA	NA	-0.58912	0.671442	-0.625384	-0.407181	-0.31942	0.584261	-0.74115	0.592588	-0.406463	-0.177538	-0.236049	0.709447	-0.481388	0.715482	-0.372228	-0.622282	-0.295252	0.476356	Firmicutes	Clostridia	Clostridiales	Lachnospiraceae	Moryella	NA
182a4780ca91f95463070cbfde8bb5e8	-0.607047	0.795176	-0.571566	-0.519703	-0.355963	0.599685	-0.454246	0.702673	-0.560186	-0.63171	-0.413408	0.444617	NA	NA	NA	NA	NA	NA	-0.478872	0.722192	-0.394049	-0.630668	-0.331319	0.481388	Bacteroidetes	Bacteroidia	Bacteroidales	Prevotellaceae	Prevotella	NA
2940fbbbae6fb9b8f3af50cae998f613	-0.685387	0.319445	-0.32735	0.550241	0.177786	0.666921	NA	NA	NA	NA	NA	NA	NA	NA	NA	NA	NA	NA	-0.47384	-0.118268	-0.120859	0.62983	0.0763292	0.431069	Firmicutes	Clostridia	Clostridiales	NA	NA	NA
2adb5aae50ce5f3831a030eafab79016	NA	NA	NA	NA	NA	NA	NA	NA	NA	NA	NA	NA	-0.511579	-0.115752	-0.137225	0.652473	0.0561984	0.476356	-0.471527	-0.0135129	-0.112901	0.621046	-0.0299535	0.364341	Firmicutes	Clostridia	Clostridiales	Ruminococcaceae	NA	NA
e2fb5df0db4d14d7d41f76c4b39e541d	-0.450768	0.701281	-0.55183	-0.64632	-0.406796	0.4474	-0.445899	0.697107	-0.542778	-0.644232	-0.398444	0.449487	-0.496297	0.605376	-0.276732	-0.493595	-0.236475	0.506655	-0.470201	0.724078	-0.414312	-0.630011	-0.341902	0.468104	Bacteroidetes	Bacteroidia	Bacteroidales	Prevotellaceae	Prevotella	NA
7d91722318c8c2f12432cedfa3d2b5c6	-0.431986	0.694324	-0.544519	-0.662321	-0.394616	0.432788	-0.330699	0.591515	-0.438309	-0.637909	-0.265925	0.383915	-0.399019	0.614835	-0.200338	-0.609787	-0.130174	0.391363	-0.469725	0.628799	-0.214084	-0.551241	-0.155848	0.470626	Firmicutes	Clostridia	Clostridiales	Ruminococcaceae	Ruminococcus	albus
b3c9a42061dbc26ec1f96050c002489b	-0.553682	0.641786	-0.395598	-0.50147	-0.214759	0.606406	-0.499462	0.603185	-0.496473	-0.415342	-0.314232	0.498889	NA	NA	NA	NA	NA	NA	-0.468825	0.635105	-0.228958	-0.553042	-0.171163	0.470626	Firmicutes	Clostridia	Clostridiales	NA	NA	NA
a6fa6f820f515ae5413e4d91af97387a	-0.43616	0.693628	-0.534771	-0.656755	-0.387657	0.446008	-0.440641	0.729461	-0.491818	-0.699928	-0.308896	0.473568	-0.589331	0.751829	-0.385261	-0.53428	-0.311348	0.593292	-0.467131	0.718837	-0.364674	-0.647441	-0.298607	0.467131	Bacteroidetes	Bacteroidia	Bacteroidales	Prevotellaceae	Prevotella	NA
f0071c956ebf9be835281b5a0cc0d3e0	NA	NA	NA	NA	NA	NA	-0.499918	0.665328	-0.626007	-0.544926	-0.325402	0.5194	-0.306138	0.570887	-0.185306	-0.611289	-0.14124	0.307126	-0.463071	0.721561	-0.369606	-0.649725	-0.297854	0.460554	Firmicutes	Clostridia	Clostridiales	Lachnospiraceae	Shuttleworthia	NA
33cd069a673374cc0af63e386c72cc52	-0.707358	0.714639	-0.679506	-0.247556	-0.36229	0.728372	-0.559889	0.520754	-0.573821	-0.258049	-0.265657	0.61681	-0.715655	0.728392	-0.502173	-0.223565	-0.286121	0.534278	-0.462099	0.625732	-0.287459	-0.503193	-0.135883	0.439455	Actinobacteria	Coriobacteriia	Coriobacteriales	Coriobacteriaceae	NA	NA
9d9ba4031111ee80a7affa0fcb5e05ec	-0.783227	0.751075	-0.583724	-0.307045	-0.264283	0.803267	-0.385853	0.634228	-0.377519	-0.610545	-0.166542	0.467457	-0.785942	0.60738	-0.38452	-0.209173	-0.286714	0.775312	-0.460718	0.635105	-0.238873	-0.554844	-0.174766	0.458917	Firmicutes	Clostridia	Clostridiales	Veillonellaceae	Succiniclasticum	NA
f7599109f75940151600cf638e61ef15	-0.427189	-0.0661207	-0.146478	0.628721	-0.0843638	0.330316	-0.292	0.0243885	-0.172744	0.645982	-0.378474	0.0969405	-0.440028	-0.146698	-0.13733	0.616191	-0.139893	0.363666	-0.458744	-0.112397	-0.21444	0.709502	-0.112397	0.379911	Firmicutes	Clostridia	Clostridiales	Ruminococcaceae	Ruminococcus	NA
19e3798d97a8740d93e1f8fb0218ac17	NA	NA	NA	NA	NA	NA	NA	NA	NA	NA	NA	NA	NA	NA	NA	NA	NA	NA	-0.440028	0.0279786	-0.182728	0.698601	0.119854	0.230599	Firmicutes	Clostridia	Clostridiales	Clostridiaceae	Clostridium	NA
4e81bbd99e6f417ed353efca89f7dc94	NA	NA	NA	NA	NA	NA	NA	NA	NA	NA	NA	NA	NA	NA	NA	NA	NA	NA	-0.415834	-0.0877166	-0.195591	0.616191	0.0181483	0.303181	Bacteroidetes	Bacteroidia	Bacteroidales	Prevotellaceae	Prevotella	NA
73eeb30dc6831afc82a1dc409f44b1ff	NA	NA	NA	NA	NA	NA	NA	NA	NA	NA	NA	NA	NA	NA	NA	NA	NA	NA	-0.402554	0.657606	-0.462032	-0.406748	-0.389195	0.322043	Bacteroidetes	Bacteroidia	Bacteroidales	Prevotellaceae	Prevotella	NA
a785e5c28699b2fee0c0ac5f22637690	NA	NA	NA	NA	NA	NA	NA	NA	NA	NA	NA	NA	NA	NA	NA	NA	NA	NA	-0.396899	-0.186314	0.0024797	0.620802	-0.0306393	0.394196	Bacteroidetes	Bacteroidia	Bacteroidales	Prevotellaceae	Prevotella	NA
ece7fcc0d1c7881399c89ca835fc77d2	-0.608637	0.645596	-0.475652	-0.400678	-0.241425	0.639041	-0.33738	0.628231	-0.392026	-0.571878	-0.268297	0.344422	-0.605606	0.787937	-0.480088	-0.443052	-0.297178	0.534536	-0.381588	0.624893	-0.25011	-0.563576	-0.172789	0.403393	Bacteroidetes	Bacteroidia	Bacteroidales	Prevotellaceae	Prevotella	NA
1d1034d9631b6710b983c58e0441ef22	NA	NA	NA	NA	NA	NA	-0.652078	0.248018	-0.296691	0.326079	0.14912	0.611862	-0.572893	0.131643	-0.0321957	0.201688	0.278446	0.631049	-0.365178	-0.257857	0.0669626	0.692553	0.28281	0.422639	Firmicutes	Erysipelotrichi	Erysipelotrichales	Erysipelotrichaceae	Sharpea	p-3329-23G2
c65b72ff1add685327c0494cad5a7fe4	NA	NA	NA	NA	NA	NA	NA	NA	NA	NA	NA	NA	-0.454262	-0.183746	0.048903	0.673214	0.13802	0.397637	-0.360622	-0.160208	0.13093	0.602154	0.120785	0.327075	Bacteroidetes	Bacteroidia	Bacteroidales	Prevotellaceae	Prevotella	NA
9a019e0dbe3c2a95742b56e5616980e5	NA	NA	NA	NA	NA	NA	NA	NA	NA	NA	NA	NA	NA	NA	NA	NA	NA	NA	-0.340229	-0.112512	-0.0899275	0.605004	0.134809	0.207155	Cyanobacteria	4C0d-2	YS2	NA	NA	NA
a4fed36e2169eabc4f2d4dce7cc07e00	NA	NA	NA	NA	NA	NA	-0.422726	0.6308	-0.494478	-0.587774	-0.385694	0.416095	NA	NA	NA	NA	NA	NA	-0.317001	0.568911	-0.14775	-0.611289	-0.104696	0.318976	Firmicutes	Clostridia	Clostridiales	Veillonellaceae	Megasphaera	NA
af38a596f83978e80d9cb062d0e87153	NA	NA	NA	NA	NA	NA	NA	NA	NA	NA	NA	NA	0.131739	-0.617025	0.259838	0.564727	-0.0526729	0.00614167	-0.309553	-0.199688	-0.0910898	0.60065	0.0127951	0.168199	Firmicutes	Clostridia	Clostridiales	NA	NA	NA
ee807f001bcf300dcb759d0765736e01	NA	NA	NA	NA	NA	NA	NA	NA	NA	NA	NA	NA	NA	NA	NA	NA	NA	NA	-0.289851	-0.251454	-0.0439343	0.772582	0.209839	0.130821	Bacteroidetes	Bacteroidia	Bacteroidales	Prevotellaceae	Prevotella	NA
ec5d650e24d04640a037671c89124ec4	NA	NA	NA	NA	NA	NA	NA	NA	NA	NA	NA	NA	NA	NA	NA	NA	NA	NA	-0.253539	-0.0712768	-0.0479944	0.601317	0.0868739	0.136495	Firmicutes	Clostridia	Clostridiales	Ruminococcaceae	NA	NA
7480e73765999ecccf4c876e42ed1b21	NA	NA	NA	NA	NA	NA	NA	NA	NA	NA	NA	NA	NA	NA	NA	NA	NA	NA	-0.226241	-0.338357	-0.0564272	0.662514	-0.100097	0.27593	Spirochaetes	Spirochaetes	Spirochaetales	Spirochaetaceae	Treponema	NA
293d7a21621b0364148f2927d19384b9	NA	NA	NA	NA	NA	NA	-0.00468096	-0.221757	0.338594	0.332142	0.641361	0.0553228	NA	NA	NA	NA	NA	NA	-0.223477	-0.0928244	-0.137183	0.685392	0.354504	0.10838	Firmicutes	Erysipelotrichi	Erysipelotrichales	Erysipelotrichaceae	Sharpea	azabuensis
4d66cf00b59eda50f3cc8052e1f08035	NA	NA	NA	NA	NA	NA	NA	NA	NA	NA	NA	NA	NA	NA	NA	NA	NA	NA	-0.221603	-0.286824	-0.038278	0.694653	-0.115965	0.238412	Spirochaetes	Spirochaetes	Spirochaetales	Spirochaetaceae	Treponema	NA
cef90f66a663e7ef288b8e28ac7fd598	NA	NA	NA	NA	NA	NA	NA	NA	NA	NA	NA	NA	NA	NA	NA	NA	NA	NA	-0.212059	-0.232173	-0.0881317	0.643927	-0.364995	0.153584	Firmicutes	Clostridia	Clostridiales	Ruminococcaceae	Ruminococcus	NA
c22f15999fd5ae9f9dd0929244830264	NA	NA	NA	NA	NA	NA	-0.190454	-0.179079	0.2454	0.479232	0.606103	0.147435	NA	NA	NA	NA	NA	NA	-0.209278	-0.258661	0.148143	0.610604	0.363943	0.0830221	Firmicutes	Clostridia	Clostridiales	Lachnospiraceae	Shuttleworthia	NA
7b6920548ff92dac3d3f80d2dfd4e526	NA	NA	NA	NA	NA	NA	NA	NA	NA	NA	NA	NA	NA	NA	NA	NA	NA	NA	-0.180097	-0.171103	0.0163425	0.624275	0.0824405	0.0519451	Firmicutes	Clostridia	Clostridiales	Ruminococcaceae	Ruminococcus	NA
3ad99b56ccda6c03f6974946f3a8557f	NA	NA	NA	NA	NA	NA	NA	NA	NA	NA	NA	NA	NA	NA	NA	NA	NA	NA	-0.131036	0.346477	-0.225371	-0.188642	-0.639138	0.0265871	Firmicutes	Clostridia	Clostridiales	Lachnospiraceae	NA	NA
4f863a2f75941139565a455b5afc6509	NA	NA	NA	NA	NA	NA	NA	NA	NA	NA	NA	NA	NA	NA	NA	NA	NA	NA	-0.0806255	0.339364	-0.381005	-0.0267714	-0.641678	-0.136347	Bacteroidetes	Bacteroidia	Bacteroidales	Prevotellaceae	Prevotella	NA
c1d71408c35f1fe766a382116d1f537a	NA	NA	NA	NA	NA	NA	NA	NA	NA	NA	NA	NA	NA	NA	NA	NA	NA	NA	-0.0745752	0.479015	-0.173567	-0.66209	-0.353033	0.051388	Firmicutes	Clostridia	Clostridiales	Ruminococcaceae	Ruminococcus	albus
62a6a847828b3a12c49b08d2d1cebf57	NA	NA	NA	NA	NA	NA	NA	NA	NA	NA	NA	NA	-0.0308397	-0.431516	0.199847	0.6	0.352115	0.00580153	-0.0345091	-0.362248	0.109108	0.673385	0.284667	-0.0635212	Bacteroidetes	Bacteroidia	Bacteroidales	Prevotellaceae	Prevotella	NA
3769c0d1941939ca046f0b6c0c9fd58c	NA	NA	NA	NA	NA	NA	NA	NA	NA	NA	NA	NA	NA	NA	NA	NA	NA	NA	-0.0281453	0.299283	-0.0239882	-0.640538	-0.110124	0.0785594	Firmicutes	Clostridia	Clostridiales	Ruminococcaceae	Ruminococcus	albus
5e7000668b494167954aeb125d769764	NA	NA	NA	NA	NA	NA	NA	NA	NA	NA	NA	NA	NA	NA	NA	NA	NA	NA	-0.00622196	-0.470608	0.120954	0.655795	0.189643	0.0706192	Bacteroidetes	Bacteroidia	Bacteroidales	Prevotellaceae	Prevotella	NA
439b1381605ac9834c38cc1d8f22f0e2	NA	NA	NA	NA	NA	NA	NA	NA	NA	NA	NA	NA	NA	NA	NA	NA	NA	NA	0.0484583	-0.384875	0.268626	0.602404	0.30299	-0.0468747	Tenericutes	Mollicutes	Anaeroplasmatales	Anaeroplasmataceae	Anaeroplasma	NA
91af10bc08e5e900ab57a1a021199a1d	NA	NA	NA	NA	NA	NA	NA	NA	NA	NA	NA	NA	NA	NA	NA	NA	NA	NA	0.113312	-0.624576	0.413999	0.57732	0.216528	0.0506421	Bacteroidetes	Bacteroidia	Bacteroidales	RF16	NA	NA
d9167276e397ecc1909d9b612af2da2f	NA	NA	NA	NA	NA	NA	NA	NA	NA	NA	NA	NA	NA	NA	NA	NA	NA	NA	0.147616	-0.411915	0.112409	0.751584	0.29804	-0.243367	Firmicutes	Clostridia	Clostridiales	Lachnospiraceae	Coprococcus	NA
dc8e7502415e136a5748ea7fd81a4fe1	NA	NA	NA	NA	NA	NA	0.20685	-0.406558	0.336401	0.6241	0.37842	-0.328462	NA	NA	NA	NA	NA	NA	0.209027	-0.468464	0.127324	0.681717	0.320189	-0.33917	Firmicutes	Clostridia	Clostridiales	Lachnospiraceae	Coprococcus	NA
823e4f4d7afb8f7dd777a7437d93c7e4	NA	NA	NA	NA	NA	NA	NA	NA	NA	NA	NA	NA	NA	NA	NA	NA	NA	NA	0.213156	-0.539544	0.362162	0.367014	0.686212	-0.18559	Bacteroidetes	Bacteroidia	Bacteroidales	Prevotellaceae	Prevotella	NA
319fa65582eb05c5fe9adf2ba464f218	NA	NA	NA	NA	NA	NA	NA	NA	NA	NA	NA	NA	NA	NA	NA	NA	NA	NA	0.219372	-0.68098	0.400803	0.292707	0.305398	0.106209	Firmicutes	Clostridia	Clostridiales	Ruminococcaceae	Ruminococcus	NA
ab23d4feafd9628af403e83b9506a47f	NA	NA	NA	NA	NA	NA	NA	NA	NA	NA	NA	NA	NA	NA	NA	NA	NA	NA	0.240117	-0.393127	0.296404	0.206417	0.697938	-0.285484	Actinobacteria	Coriobacteriia	Coriobacteriales	Coriobacteriaceae	NA	NA
7e5a5a1e33489a6381cf2a475b12168d	NA	NA	NA	NA	NA	NA	NA	NA	NA	NA	NA	NA	NA	NA	NA	NA	NA	NA	0.261597	-0.0226853	0.020051	0.200356	0.252185	-0.618459	Firmicutes	Clostridia	Clostridiales	Lachnospiraceae	Moryella	NA
e4f427b136bc40be133ce8b07d40990d	NA	NA	NA	NA	NA	NA	-0.19602	-0.144076	0.116871	0.638338	0.176228	0.186378	NA	NA	NA	NA	NA	NA	0.299104	-0.744484	0.407073	0.442341	0.303617	-0.0877905	Firmicutes	Clostridia	Clostridiales	Ruminococcaceae	NA	NA
279573c81524ee2f017229bf1a4c91ad	NA	NA	NA	NA	NA	NA	0.655198	-0.472603	0.496553	-0.0979211	0.186579	-0.688089	NA	NA	NA	NA	NA	NA	0.311208	0.0142206	-0.0123108	0.12525	0.0463369	-0.631044	Firmicutes	Clostridia	Clostridiales	Lachnospiraceae	Coprococcus	NA
d38bd8eec119061bc87758221419487c	0.61145	-0.782083	0.730491	0.311841	0.252766	-0.684422	NA	NA	NA	NA	NA	NA	NA	NA	NA	NA	NA	NA	0.313953	-0.53377	0.213761	0.678543	0.178947	-0.404793	Firmicutes	Clostridia	Clostridiales	Lachnospiraceae	NA	NA
99de4219030e3e245bd01317ab48ec74	0.530494	-0.421938	0.605101	-0.220285	0.533798	-0.419961	NA	NA	NA	NA	NA	NA	NA	NA	NA	NA	NA	NA	0.319855	-0.650172	0.417151	0.426577	0.487281	-0.214371	Bacteroidetes	Bacteroidia	Bacteroidales	Prevotellaceae	Prevotella	NA
e274d0d31272dcf46f52eba90006122f	NA	NA	NA	NA	NA	NA	NA	NA	NA	NA	NA	NA	NA	NA	NA	NA	NA	NA	0.322882	-0.135044	-0.00377683	0.191213	-0.0666832	-0.650796	Cyanobacteria	4C0d-2	YS2	NA	NA	NA
326240261e01fdfbee9b222ddc04b5fa	NA	NA	NA	NA	NA	NA	NA	NA	NA	NA	NA	NA	0.421883	-0.145564	0.131655	0.00982881	0.117586	-0.663822	0.365514	-0.0102233	-0.0477965	0.0606253	-0.2302	-0.617532	Firmicutes	Clostridia	Clostridiales	Lachnospiraceae	NA	NA
eb5daee05674905aaa847ac13cec7bad	0.221263	-0.492716	0.318008	0.309213	0.66115	-0.0584169	NA	NA	NA	NA	NA	NA	NA	NA	NA	NA	NA	NA	0.399417	-0.56812	0.428982	0.281232	0.674101	-0.354556	Firmicutes	Clostridia	Clostridiales	NA	NA	NA
a48b7a56a03c0a8092e3148d8d96a766	NA	NA	NA	NA	NA	NA	NA	NA	NA	NA	NA	NA	NA	NA	NA	NA	NA	NA	0.405261	-0.0939292	0.102627	0.0849286	0.181867	-0.669914	Firmicutes	Clostridia	Clostridiales	NA	NA	NA
bce690fb0d9659ed54fcd758ed33cce6	NA	NA	NA	NA	NA	NA	0.362791	-0.495984	0.388125	0.0732238	0.686193	-0.228894	NA	NA	NA	NA	NA	NA	0.409263	-0.405132	0.339075	0.0285143	0.656767	-0.232307	Firmicutes	Clostridia	Clostridiales	Ruminococcaceae	Ruminococcus	NA
02441d9cb0788dc66ea20a273139dd39	NA	NA	NA	NA	NA	NA	NA	NA	NA	NA	NA	NA	NA	NA	NA	NA	NA	NA	0.410853	-0.639557	0.474842	0.040286	0.28844	-0.103273	Firmicutes	Clostridia	Clostridiales	Ruminococcaceae	NA	NA
c775b0fc50881ed3c720b7ef08a0218f	NA	NA	NA	NA	NA	NA	0.461898	-0.509264	0.490903	-0.0306115	0.641687	-0.307544	NA	NA	NA	NA	NA	NA	0.432796	-0.465743	0.462648	0.00855684	0.663482	-0.205364	Firmicutes	Clostridia	Clostridiales	Ruminococcaceae	Ruminococcus	NA
2db5c57291f12475b19075d421e84f9e	NA	NA	NA	NA	NA	NA	NA	NA	NA	NA	NA	NA	NA	NA	NA	NA	NA	NA	0.438056	-0.59015	0.606466	0.0835867	0.105428	-0.25819	Bacteroidetes	Bacteroidia	Bacteroidales	Prevotellaceae	Prevotella	NA
510712d9dabc97b35d3882d64fdd2673	NA	NA	NA	NA	NA	NA	0.467578	-0.523306	0.476745	-0.0219204	0.644281	-0.306576	NA	NA	NA	NA	NA	NA	0.440002	-0.474752	0.462197	0.0103583	0.663482	-0.205364	Firmicutes	Clostridia	Clostridiales	Ruminococcaceae	Ruminococcus	NA
f8229f7431099d3721317ec77a1b6ebe	NA	NA	NA	NA	NA	NA	NA	NA	NA	NA	NA	NA	NA	NA	NA	NA	NA	NA	0.440002	-0.475653	0.458591	-0.0022518	0.663482	-0.192754	Firmicutes	Clostridia	Clostridiales	Ruminococcaceae	Ruminococcus	NA
f858a49ffb5d846348787b5ade049062	NA	NA	NA	NA	NA	NA	0.452855	-0.521787	0.468969	-0.00313072	0.667438	-0.322156	NA	NA	NA	NA	NA	NA	0.443605	-0.481959	0.45769	-0.00765612	0.66168	-0.18735	Firmicutes	Clostridia	Clostridiales	Lachnospiraceae	Coprococcus	NA
e7f1016d5dc164d7ceb769a59425885e	NA	NA	NA	NA	NA	NA	NA	NA	NA	NA	NA	NA	NA	NA	NA	NA	NA	NA	0.446807	-0.0929418	0.00789288	-0.00445778	-0.165649	-0.617575	Firmicutes	Clostridia	Clostridiales	Lachnospiraceae	Coprococcus	NA
2c1c40cbb5dd4854f7358459619f6211	NA	NA	NA	NA	NA	NA	NA	NA	NA	NA	NA	NA	NA	NA	NA	NA	NA	NA	0.447807	-0.486174	0.464379	0.00180204	0.662801	-0.202279	Firmicutes	Clostridia	Clostridiales	Ruminococcaceae	Ruminococcus	NA
2351f36499b2c811ad4a1a997192448f	0.648088	-0.598012	0.6228	0.0198419	0.31869	-0.65624	NA	NA	NA	NA	NA	NA	0.61346	-0.465052	0.352606	0.0521218	0.394574	-0.502358	0.44845	-0.353785	0.324485	-0.0109655	0.718915	-0.357323	Firmicutes	Clostridia	Clostridiales	Ruminococcaceae	Ruminococcus	NA
55a3d4e1cb2b9f3924d8ea7ac652b488	NA	NA	NA	NA	NA	NA	0.459576	-0.514956	0.479009	-0.0255738	0.642541	-0.289176	NA	NA	NA	NA	NA	NA	0.453513	-0.494571	0.464901	-0.0103583	0.662581	-0.195456	WPS-2	NA	NA	NA	NA	NA
7857775c65eddbf0e62a7fac354a39a6	NA	NA	NA	NA	NA	NA	NA	NA	NA	NA	NA	NA	NA	NA	NA	NA	NA	NA	0.455015	-0.496537	0.468888	-0.0126143	0.663251	-0.199576	Firmicutes	Clostridia	Clostridiales	Lachnospiraceae	Coprococcus	NA
712fc6217e7972e91146a9dbeedf0cd2	NA	NA	NA	NA	NA	NA	NA	NA	NA	NA	NA	NA	NA	NA	NA	NA	NA	NA	0.45656	-0.351992	0.330114	0.139176	0.207675	-0.613333	Firmicutes	Erysipelotrichi	Erysipelotrichales	Erysipelotrichaceae	RFN20	NA
e459b1600519f35186517bc7d9bc97a3	NA	NA	NA	NA	NA	NA	NA	NA	NA	NA	NA	NA	0.660761	-0.474947	0.29945	0.143883	0.15414	-0.705667	0.461689	-0.314292	0.091148	0.31578	0.0955471	-0.6162	Bacteroidetes	Bacteroidia	Bacteroidales	Prevotellaceae	Prevotella	NA
e849289124b438679efd2edc9866efe5	NA	NA	NA	NA	NA	NA	NA	NA	NA	NA	NA	NA	NA	NA	NA	NA	NA	NA	0.463158	-0.501748	0.457087	-0.0503647	0.611382	-0.222197	Bacteroidetes	Bacteroidia	Bacteroidales	[Paraprevotellaceae]	CF231	NA
2de158e8015d0681235cd2bef49c8e90	NA	NA	NA	NA	NA	NA	NA	NA	NA	NA	NA	NA	NA	NA	NA	NA	NA	NA	0.465641	-0.326436	0.393857	0.0342223	0.667436	-0.41176	WPS-2	NA	NA	NA	NA	NA
0ffffb61262687da5afda977e23e6c95	NA	NA	NA	NA	NA	NA	NA	NA	NA	NA	NA	NA	NA	NA	NA	NA	NA	NA	0.467108	-0.508662	0.456099	-0.0562899	0.609407	-0.216272	Firmicutes	Clostridia	Clostridiales	Lachnospiraceae	NA	NA
1597fe03da42027bae9d8d6588a20c87	NA	NA	NA	NA	NA	NA	NA	NA	NA	NA	NA	NA	NA	NA	NA	NA	NA	NA	0.468095	-0.363471	0.170975	0.0167882	-0.164945	-0.617214	Firmicutes	Clostridia	Clostridiales	Ruminococcaceae	NA	NA
92c4d838bd9157f66cd580db4e7176b0	NA	NA	NA	NA	NA	NA	NA	NA	NA	NA	NA	NA	NA	NA	NA	NA	NA	NA	0.471626	-0.18726	-0.0854018	-0.00618645	-0.153047	-0.641207	Firmicutes	Clostridia	Clostridiales	Ruminococcaceae	Ruminococcus	NA
7d4d3a2ba2f74436574390c856b9266b	NA	NA	NA	NA	NA	NA	NA	NA	NA	NA	NA	NA	NA	NA	NA	NA	NA	NA	0.471809	-0.621186	0.544923	0.0615263	0.534551	-0.29986	SR1	NA	NA	NA	NA	NA
435a425fd3126e8b382d8bfd7f5efeb0	NA	NA	NA	NA	NA	NA	NA	NA	NA	NA	NA	NA	NA	NA	NA	NA	NA	NA	0.476356	-0.435748	0.467068	-0.0779949	0.665993	-0.26837	Firmicutes	Clostridia	Clostridiales	Lachnospiraceae	Butyrivibrio	NA
8764c391e056c39e8918d8fa4261df1b	NA	NA	NA	NA	NA	NA	NA	NA	NA	NA	NA	NA	NA	NA	NA	NA	NA	NA	0.481634	-0.179011	0.187582	0.0658856	-0.260235	-0.640887	Bacteroidetes	Bacteroidia	Bacteroidales	Prevotellaceae	Prevotella	NA
b427fc4dcea377378f28281c2e4d59f3	NA	NA	NA	NA	NA	NA	NA	NA	NA	NA	NA	NA	NA	NA	NA	NA	NA	NA	0.483188	-0.326796	0.193621	0.0158422	0.00653592	-0.634482	Bacteroidetes	Bacteroidia	Bacteroidales	[Paraprevotellaceae]	NA	NA
c50b240a1cd9acee704abd7d9405037f	0.50386	-0.62738	0.423176	0.245987	0.0760943	-0.544611	NA	NA	NA	NA	NA	NA	NA	NA	NA	NA	NA	NA	0.48504	-0.632393	0.440624	0.0677872	-0.0383418	-0.328406	Spirochaetes	Spirochaetes	Spirochaetales	Spirochaetaceae	Treponema	NA
ee2827601677ebaeabee21b5e3c8689e	NA	NA	NA	NA	NA	NA	0.612188	-0.547361	0.326061	0.211694	0.528669	-0.52258	NA	NA	NA	NA	NA	NA	0.48949	-0.214772	0.217338	0.097314	0.122797	-0.663357	Bacteroidetes	Bacteroidia	Bacteroidales	Prevotellaceae	Prevotella	NA
6c638dcde15e69b2cde06f0913cde370	NA	NA	NA	NA	NA	NA	NA	NA	NA	NA	NA	NA	NA	NA	NA	NA	NA	NA	0.489715	-0.237981	0.355005	-0.17573	-0.122993	-0.603958	Firmicutes	Clostridia	Clostridiales	Veillonellaceae	Selenomonas	ruminantium
26f99b3f8bd3a895e9cba3467928287f	0.667821	-0.629878	0.314222	0.184198	0.0140793	-0.685518	NA	NA	NA	NA	NA	NA	NA	NA	NA	NA	NA	NA	0.494477	-0.241891	0.111319	0.0381551	-0.197883	-0.626482	Firmicutes	Erysipelotrichi	Erysipelotrichales	Erysipelotrichaceae	Bulleidia	NA
7e33b71950c1e79dc4af217952628cff	NA	NA	NA	NA	NA	NA	NA	NA	NA	NA	NA	NA	NA	NA	NA	NA	NA	NA	0.502143	-0.225015	-0.00151363	-0.111923	-0.0762027	-0.650366	Firmicutes	Clostridia	Clostridiales	Ruminococcaceae	Ruminococcus	NA
a49138f8582b6028609b3f4fe4a5a6dc	NA	NA	NA	NA	NA	NA	0.655538	-0.575854	0.470372	0.0309422	0.131553	-0.573642	NA	NA	NA	NA	NA	NA	0.502224	-0.625474	0.408194	0.198287	0.318547	-0.335539	Firmicutes	Clostridia	Clostridiales	Lachnospiraceae	NA	NA
4327f6f930ed19880635261ac5f0c184	NA	NA	NA	NA	NA	NA	NA	NA	NA	NA	NA	NA	0.607689	-0.373994	0.398723	-0.100611	0.613316	-0.578176	0.502455	-0.324673	0.339459	0.0538467	0.674387	-0.500397	Firmicutes	Clostridia	Clostridiales	NA	NA	NA
6ef57c7e88de761615c87b2023763c63	NA	NA	NA	NA	NA	NA	0.627234	-0.304226	0.278535	-0.103228	-0.372232	-0.680126	NA	NA	NA	NA	NA	NA	0.502674	-0.0210382	-0.0338983	-0.179416	-0.153455	-0.674356	Firmicutes	Clostridia	Clostridiales	Lachnospiraceae	NA	NA
212e3da36d80ab32a8152e40c3f6cbb3	NA	NA	NA	NA	NA	NA	NA	NA	NA	NA	NA	NA	0.53699	-0.146739	-0.023337	-0.109795	-0.209743	-0.645813	0.50399	-0.0747281	0.0416442	-0.174494	-0.172509	-0.621557	Firmicutes	Clostridia	Clostridiales	NA	NA	NA
b7867cd0cf7fcbde6ee76c6a9452b02c	NA	NA	NA	NA	NA	NA	0.728479	-0.681703	0.503035	0.203168	0.0980738	-0.736005	NA	NA	NA	NA	NA	NA	0.508948	-0.605095	0.31222	0.367295	0.195273	-0.377324	Proteobacteria	Gammaproteobacteria	Aeromonadales	Succinivibrionaceae	Ruminobacter	NA
4b7f41b72c2f113d473a4d6e0d028d1c	NA	NA	NA	NA	NA	NA	0.689868	-0.488545	0.405232	-0.149249	0.0776226	-0.542321	0.600213	-0.33438	0.205328	-0.178353	0.122266	-0.63279	0.518949	-0.150777	0.0275171	-0.0316047	-0.0218106	-0.632094	Firmicutes	Clostridia	Clostridiales	Ruminococcaceae	Ruminococcus	albus
5bb76061b9e96183d479a61593c16ed8	NA	NA	NA	NA	NA	NA	NA	NA	NA	NA	NA	NA	NA	NA	NA	NA	NA	NA	0.522589	-0.428699	0.143101	0.149507	0.114205	-0.613117	Firmicutes	Clostridia	Clostridiales	Lachnospiraceae	Coprococcus	eutactus
7f765f82528a1328c1d8fdf0004acbdb	NA	NA	NA	NA	NA	NA	NA	NA	NA	NA	NA	NA	NA	NA	NA	NA	NA	NA	0.529323	-0.547182	0.601379	-0.177758	0.449401	-0.420693	Firmicutes	Clostridia	Clostridiales	Ruminococcaceae	Ruminococcus	NA
bf824eea01fb385f461e195610b17a96	NA	NA	NA	NA	NA	NA	0.596043	-0.544145	0.266971	0.123381	0.614162	-0.470904	NA	NA	NA	NA	NA	NA	0.53125	-0.296591	0.216942	0.132895	0.551071	-0.630263	Firmicutes	Clostridia	Clostridiales	Lachnospiraceae	Butyrivibrio	NA
6e106dffd6aa8b7741c44a621182af7b	NA	NA	NA	NA	NA	NA	NA	NA	NA	NA	NA	NA	NA	NA	NA	NA	NA	NA	0.531372	-0.369485	0.147081	0.202236	0.252139	-0.620911	Bacteroidetes	Bacteroidia	Bacteroidales	[Paraprevotellaceae]	NA	NA
34ca93b2dedf03f693ecc76a01bdb631	NA	NA	NA	NA	NA	NA	NA	NA	NA	NA	NA	NA	NA	NA	NA	NA	NA	NA	0.536645	-0.185392	0.267586	-0.158704	-0.0283891	-0.638266	Firmicutes	Clostridia	Clostridiales	Veillonellaceae	Selenomonas	ruminantium
cce20f73b3d09f7a9e7724c25ed4974f	0.654646	-0.463698	0.319275	0.085757	-0.122973	-0.707383	NA	NA	NA	NA	NA	NA	NA	NA	NA	NA	NA	NA	0.538636	-0.354722	0.209079	-0.070894	0.172905	-0.618243	Firmicutes	Clostridia	Clostridiales	Lachnospiraceae	Coprococcus	NA
91cd125ebdfd899c0b2620dd508ff1e9	NA	NA	NA	NA	NA	NA	0.510536	-0.305004	0.311203	0.0793575	-0.472507	-0.657534	NA	NA	NA	NA	NA	NA	0.5396	-0.218549	0.052525	0.035676	-0.338631	-0.634965	Proteobacteria	Deltaproteobacteria	GMD14H09	NA	NA	NA
01aead232263d4d8073c91828cd2942c	0.757659	-0.553601	0.480385	-0.00483894	-0.131485	-0.809119	0.62217	-0.504912	0.337164	0.159809	0.0167304	-0.706485	NA	NA	NA	NA	NA	NA	0.544369	-0.214127	0.0586286	0.0905087	-0.0339048	-0.619738	Firmicutes	Clostridia	Clostridiales	Ruminococcaceae	Ruminococcus	NA
39d59b9b9a8783fa920752c40f85eef3	0.65911	-0.517542	0.663346	-0.0675175	0.0159896	-0.666438	NA	NA	NA	NA	NA	NA	0.754106	-0.59392	0.503681	-0.228344	0.386333	-0.62736	0.549522	-0.308977	0.239366	0.0352258	-0.138106	-0.641814	Bacteroidetes	Bacteroidia	Bacteroidales	Prevotellaceae	Prevotella	NA
b981be6127476bf0794befc60e85f593	0.652414	-0.495408	0.540054	0.00835851	0.00929067	-0.709632	NA	NA	NA	NA	NA	NA	NA	NA	NA	NA	NA	NA	0.553255	-0.31035	0.263606	-0.078986	0.214952	-0.643877	Bacteroidetes	Bacteroidia	Bacteroidales	Prevotellaceae	NA	NA
3ad539e88582d815eaa1d9c4a2a8aa85	0.505217	-0.491522	0.431548	-0.0259518	0.667491	-0.355866	NA	NA	NA	NA	NA	NA	NA	NA	NA	NA	NA	NA	0.555458	-0.479907	0.519744	-0.104361	0.620967	-0.338795	Firmicutes	Clostridia	Clostridiales	[Mogibacteriaceae]	NA	NA
8947bf8a38abf983cf64395163cb187e	NA	NA	NA	NA	NA	NA	0.677757	-0.522307	0.464907	0.0248952	0.366169	-0.678417	NA	NA	NA	NA	NA	NA	0.557971	-0.175525	0.161957	-0.109015	0.0692579	-0.686332	Firmicutes	Clostridia	Clostridiales	Lachnospiraceae	Shuttleworthia	NA
ab2f634180f387d533cf016439b6923a	0.509749	-0.244565	0.361741	-0.176914	-0.215118	-0.616784	0.606389	-0.464578	0.270899	-0.00689164	0.0320377	-0.571266	NA	NA	NA	NA	NA	NA	0.558594	-0.25262	0.373815	-0.188465	0.0385408	-0.666427	Bacteroidetes	Bacteroidia	Bacteroidales	Prevotellaceae	Prevotella	NA
9df2071ade5a7c4d267bac3a18ed1dd9	NA	NA	NA	NA	NA	NA	NA	NA	NA	NA	NA	NA	NA	NA	NA	NA	NA	NA	0.558931	-0.662364	0.430095	0.132855	0.420101	-0.416682	Firmicutes	Clostridia	Clostridiales	Ruminococcaceae	Oscillospira	NA
ca6772c2fbdd16f89be0ecfc763c9dba	0.784922	-0.725638	0.545993	0.118517	0.204338	-0.749014	0.553679	-0.496672	0.457002	0.334196	-0.0125786	-0.61694	0.717949	-0.541902	0.313121	0.0738706	0.137689	-0.666667	0.559084	-0.460528	0.153094	0.317863	0.327378	-0.606412	Firmicutes	Clostridia	Clostridiales	Ruminococcaceae	NA	NA
92e710ffda2b9f397a7733e5986d8ec4	0.629425	-0.397495	0.403627	0.00628748	-0.0143408	-0.669322	NA	NA	NA	NA	NA	NA	0.645638	-0.325586	0.162972	-0.100042	-0.00383606	-0.598973	0.565895	-0.243761	0.255317	-0.130075	0.00871772	-0.619534	Bacteroidetes	Bacteroidia	Bacteroidales	Prevotellaceae	Prevotella	NA
793f734b92dd72e11eb9765477c2c3c3	0.657853	-0.529343	0.518687	0.19534	-0.0603157	-0.797082	NA	NA	NA	NA	NA	NA	0.627695	-0.377614	0.361905	-0.0207891	0.0440997	-0.533809	0.566092	-0.400519	0.287459	-0.0838655	0.0176144	-0.706986	Firmicutes	Clostridia	Clostridiales	NA	NA	NA
9fa7c6589c67aa4a8e786e2406b5347d	NA	NA	NA	NA	NA	NA	0.545201	-0.460363	0.631959	0.0876619	0.0744575	-0.668298	NA	NA	NA	NA	NA	NA	0.567423	-0.328223	0.202494	0.0785198	0.0300367	-0.617421	Firmicutes	Clostridia	Clostridiales	NA	NA	NA
3b6582db3a31419ad3d6a707fd739cde	0.815345	-0.75817	0.61028	-0.016607	0.326639	-0.752902	0.67815	-0.602078	0.334629	0.0965873	0.15396	-0.630548	0.785269	-0.530988	0.434254	-0.124995	0.171652	-0.806642	0.567675	-0.297128	0.0268451	0.0288364	0.0985954	-0.621995	Firmicutes	Clostridia	Clostridiales	Lachnospiraceae	NA	NA
f7ae37383f4076924926349580ea38dc	NA	NA	NA	NA	NA	NA	NA	NA	NA	NA	NA	NA	NA	NA	NA	NA	NA	NA	0.568195	-0.474895	0.161918	0.275219	0.319199	-0.626361	Firmicutes	Clostridia	Clostridiales	[Mogibacteriaceae]	NA	NA
3eae800fc6de4b0cd04ef7c9a0524898	NA	NA	NA	NA	NA	NA	0.641372	-0.50671	0.566405	0.0553571	-0.0977407	-0.791292	NA	NA	NA	NA	NA	NA	0.569717	-0.299702	0.153733	-0.0521447	-0.129677	-0.600369	Tenericutes	Mollicutes	Anaeroplasmatales	Anaeroplasmataceae	Anaeroplasma	NA
dde3a6b6fbb6bf8879ffeada99e9899d	0.797635	-0.615915	0.569844	-0.152747	0.184596	-0.798571	0.628571	-0.410888	0.349113	0.000246336	0.0911779	-0.622321	0.641026	-0.228973	0.275546	-0.360806	0.311098	-0.594628	0.570818	-0.232331	0.186956	-0.0732601	0.17982	-0.647131	Firmicutes	Clostridia	Clostridiales	Lachnospiraceae	NA	NA
1748c1382ac7ed74c8193dcbdda10a22	0.569758	-0.767233	0.677751	0.226191	0.299097	-0.512448	NA	NA	NA	NA	NA	NA	NA	NA	NA	NA	NA	NA	0.571282	-0.615783	0.384006	0.0709816	0.148844	-0.355594	Firmicutes	Clostridia	Clostridiales	Ruminococcaceae	NA	NA
d752df653ed80f282efb6d03dc811542	NA	NA	NA	NA	NA	NA	NA	NA	NA	NA	NA	NA	0.650063	-0.3177	0.20904	-0.0429953	-0.0340164	-0.610276	0.573922	-0.274928	0.138135	0.0254928	0.113393	-0.765118	Bacteroidetes	Bacteroidia	Bacteroidales	Prevotellaceae	Prevotella	NA
732b4463d5f8d066d57e2a6b1ce1e1db	0.727861	-0.512735	0.301102	0.132657	-0.0501163	-0.748619	0.670274	-0.459094	0.384741	0.0702919	0.00219743	-0.716833	0.744402	-0.425483	0.251096	-0.0437883	0.163672	-0.833576	0.576404	-0.222176	0.175484	0.0375634	0.0365975	-0.708524	Firmicutes	Clostridia	Clostridiales	Ruminococcaceae	NA	NA
32f58184f05b7695a76816893c053531	NA	NA	NA	NA	NA	NA	NA	NA	NA	NA	NA	NA	0.642872	-0.649368	0.436911	0.0438177	0.527332	-0.554277	0.577349	-0.294227	0.143961	0.062854	0.116978	-0.650571	Firmicutes	Clostridia	Clostridiales	NA	NA	NA
e2b852651330ef906c6d2c54d8021930	NA	NA	NA	NA	NA	NA	NA	NA	NA	NA	NA	NA	NA	NA	NA	NA	NA	NA	0.580064	-0.610781	0.576901	-0.140963	0.537812	-0.339571	Firmicutes	Clostridia	Clostridiales	Ruminococcaceae	Ruminococcus	flavefaciens
0bfd6130dbf6311db122db660cfe4ee4	0.661924	-0.549188	0.307214	0.0865418	0.428946	-0.568867	0.613147	-0.48161	0.23756	0.0691236	0.456836	-0.448231	0.566447	-0.279813	0.199824	-0.0111842	0.474415	-0.653619	0.582557	-0.279825	0.205136	0.014572	0.472529	-0.66675	Firmicutes	Clostridia	Clostridiales	Ruminococcaceae	Ruminococcus	NA
e85e7a785bcd4e29a24b6c32e8fb9ea4	NA	NA	NA	NA	NA	NA	NA	NA	NA	NA	NA	NA	NA	NA	NA	NA	NA	NA	0.583278	-0.287737	0.280359	-0.0415157	0.0641704	-0.61999	Firmicutes	Clostridia	Clostridiales	Ruminococcaceae	Ruminococcus	NA
2390768148ba4190a11a56ff81d0cbe9	NA	NA	NA	NA	NA	NA	0.715289	-0.587728	0.385991	0.09931	0.352274	-0.582009	NA	NA	NA	NA	NA	NA	0.587912	-0.337353	0.255384	0.0592186	0.453061	-0.641636	Firmicutes	Clostridia	Clostridiales	Lachnospiraceae	NA	NA
3bc6725c481ec01b25337914c7179827	0.529274	-0.711292	0.507958	0.301405	0.174621	-0.343977	0.189925	-0.410692	0.253976	0.69426	-0.0176217	-0.293212	NA	NA	NA	NA	NA	NA	0.590625	-0.437996	0.193765	0.210414	0.104307	-0.706673	Firmicutes	Clostridia	Clostridiales	Lachnospiraceae	NA	NA
9e47f3bbde097630f18d17153636f731	0.634526	-0.671926	0.379667	0.207707	-0.0491987	-0.522327	NA	NA	NA	NA	NA	NA	NA	NA	NA	NA	NA	NA	0.591219	-0.328279	0.2453	0.133926	0.272128	-0.779092	Firmicutes	Clostridia	Clostridiales	[Mogibacteriaceae]	NA	NA
78fa9e3b1d62b2279da31670230bdc19	0.765163	-0.625765	0.682201	0.0298103	0.0830468	-0.829634	NA	NA	NA	NA	NA	NA	0.718439	-0.47146	0.327888	0.00808983	0.197298	-0.753288	0.594845	-0.309133	0.0761957	0.0437386	-0.112766	-0.669038	Bacteroidetes	Bacteroidia	Bacteroidales	Prevotellaceae	Prevotella	NA
51cdc14a51cb4f5c9fa51ad036a7340e	NA	NA	NA	NA	NA	NA	0.68735	-0.547827	0.568483	0.15667	-0.0139658	-0.837356	NA	NA	NA	NA	NA	NA	0.597136	-0.283259	0.0544138	0.15736	0.047663	-0.709398	Firmicutes	Clostridia	Clostridiales	Ruminococcaceae	Ruminococcus	NA
c9e5150263834229c44f6882b3d17ae5	0.649002	-0.766424	0.728349	0.205226	0.517509	-0.577293	0.540915	-0.647445	0.731018	0.225306	0.438766	-0.479639	0.571744	-0.629229	0.519354	0.237843	0.453352	-0.526937	0.598229	-0.503154	0.286749	0.127688	0.199542	-0.630765	Bacteroidetes	Bacteroidia	Bacteroidales	Prevotellaceae	Prevotella	NA
d8399e73fe87c5e8aed6574dca126233	0.733676	-0.597717	0.448049	0.0407648	0.231044	-0.670451	NA	NA	NA	NA	NA	NA	0.747744	-0.344856	0.456633	-0.299036	0.263204	-0.740013	0.598372	-0.296488	0.332015	-0.145392	0.111462	-0.71256	Firmicutes	Clostridia	Clostridiales	Lachnospiraceae	Pseudobutyrivibrio	NA
2497d39efa818eb82844f06ed1104eca	0.610854	-0.457099	0.518639	0.126836	0.0308808	-0.75749	0.7045	-0.568612	0.312189	-0.0228201	-0.167094	-0.633504	0.790473	-0.515054	0.227326	0.00192095	-0.00640416	-0.768702	0.599003	-0.294774	0.0283262	0.0273172	-0.24655	-0.615788	Bacteroidetes	Bacteroidia	Bacteroidales	Prevotellaceae	Prevotella	NA
0f72151da4a34dcebdf88d78f262f60e	0.700794	-0.461415	0.475378	-0.156362	-0.00306956	-0.699305	0.564561	-0.355448	0.253505	0.126706	-0.184582	-0.677092	0.518148	-0.354235	0.191333	-0.0699938	0.175173	-0.624759	0.600013	-0.236744	0.0681717	-0.0339043	0.0152437	-0.63174	Bacteroidetes	Bacteroidia	Bacteroidales	Prevotellaceae	Prevotella	NA
9cdf761e61e71c1011fbc45a94f351a5	0.74238	-0.542844	0.416402	0.0852228	-0.19066	-0.784663	0.60243	-0.436687	0.391385	0.162306	-0.27786	-0.691709	0.547759	-0.195251	0.0733477	0.0207967	-0.309818	-0.730569	0.600545	-0.272362	0.177109	-0.0716813	-0.282481	-0.699321	Firmicutes	Clostridia	Clostridiales	NA	NA	NA
2b44a3ccf10817202384d62c1f9cef0c	0.740613	-0.667889	0.503868	0.0392184	0.414168	-0.647706	0.69807	-0.636967	0.603724	-0.068906	0.453845	-0.621333	0.571259	-0.382909	0.424074	-0.0348655	0.603199	-0.428444	0.60076	-0.46841	0.216399	0.124041	0.503616	-0.533711	Firmicutes	Clostridia	Clostridiales	Lachnospiraceae	Butyrivibrio	NA
3c565b9750d2541c141aeb5062977ec4	NA	NA	NA	NA	NA	NA	NA	NA	NA	NA	NA	NA	0.542834	-0.318582	0.109414	-0.0825894	0.201774	-0.677087	0.603589	-0.414536	0.484945	-0.333875	0.139235	-0.367936	Bacteroidetes	Bacteroidia	Bacteroidales	Prevotellaceae	Prevotella	NA
4663868401eb371316b31481e71fed29	0.713948	-0.528955	0.439714	0.00424863	-0.176649	-0.666321	0.726238	-0.596411	0.26884	0.0467542	0.0795247	-0.624253	0.670871	-0.338649	0.186355	-0.0686046	-0.0319361	-0.616809	0.603864	-0.426373	0.339933	0.0123518	-0.0161284	-0.619647	Firmicutes	Clostridia	Clostridiales	Ruminococcaceae	NA	NA
18f62a7c12eec30704379b239c269b8b	NA	NA	NA	NA	NA	NA	NA	NA	NA	NA	NA	NA	NA	NA	NA	NA	NA	NA	0.604111	-0.360811	0.445121	-0.0704405	0.338837	-0.534677	Firmicutes	Clostridia	Clostridiales	Lachnospiraceae	NA	NA
6731a20db5d554d8f35cfdccae87eb53	0.524421	-0.619712	0.47037	0.422598	0.105257	-0.630398	0.612805	-0.577351	0.471169	0.295707	0.039615	-0.656756	0.65648	-0.686688	0.396085	0.290954	0.423201	-0.650978	0.604709	-0.439689	0.253021	0.136656	0.0856139	-0.663406	Firmicutes	Clostridia	Clostridiales	Ruminococcaceae	NA	NA
5d9317742fdbf7a232fad1f5e0b67e57	0.586887	-0.524737	0.672632	-0.0697605	0.359668	-0.619361	NA	NA	NA	NA	NA	NA	NA	NA	NA	NA	NA	NA	0.607848	-0.482176	0.353533	0.137037	0.265452	-0.486588	Bacteroidetes	Bacteroidia	Bacteroidales	Prevotellaceae	Prevotella	NA
213357c6546218de9c07dc301cd6479c	0.494639	-0.345018	0.42397	0.0921555	0.0745152	-0.630608	NA	NA	NA	NA	NA	NA	NA	NA	NA	NA	NA	NA	0.609926	-0.561297	0.441742	-0.0950534	0.359278	-0.389719	Firmicutes	Clostridia	Clostridiales	NA	NA	NA
7e77e8e7974f45b14ac3b7f2347ad7d6	0.543464	-0.462773	0.580138	0.110801	0.0470113	-0.742347	0.660509	-0.598027	0.379255	0.304206	0.032687	-0.677138	0.626046	-0.72701	0.456933	0.134128	0.346179	-0.544059	0.609956	-0.489573	0.276912	0.258808	0.1029	-0.65309	Firmicutes	Clostridia	Clostridiales	Ruminococcaceae	Ruminococcus	NA
01ca6767a9744d1428b22c16d44300bb	0.590549	-0.462478	0.331515	0.11113	-0.0074294	-0.724661	NA	NA	NA	NA	NA	NA	0.809544	-0.592403	0.466691	-0.268059	0.163745	-0.618313	0.61011	-0.380849	0.164278	-0.0140903	-0.0549606	-0.654495	Bacteroidetes	Bacteroidia	Bacteroidales	Prevotellaceae	Prevotella	NA
b3fa95a4a0a8947859ff04f03928b2d5	NA	NA	NA	NA	NA	NA	0.607111	-0.537126	0.600414	0.14201	0.0314643	-0.713916	NA	NA	NA	NA	NA	NA	0.611291	-0.51307	0.330737	0.0750461	0.15963	-0.424557	Firmicutes	Clostridia	Clostridiales	Ruminococcaceae	Ruminococcus	NA
713c012713e16ec21bcd14aed81ba9f1	NA	NA	NA	NA	NA	NA	0.598161	-0.524126	0.487422	0.118433	-0.183293	-0.709556	NA	NA	NA	NA	NA	NA	0.611416	-0.481806	0.258507	0.072947	-0.0313685	-0.471865	Firmicutes	Clostridia	Clostridiales	Ruminococcaceae	Ruminococcus	NA
101126924ccdc0b861f8a50822935b7f	NA	NA	NA	NA	NA	NA	NA	NA	NA	NA	NA	NA	NA	NA	NA	NA	NA	NA	0.611416	-0.375364	0.224475	-0.0919767	-0.0324258	-0.69564	Firmicutes	Clostridia	Clostridiales	Lachnospiraceae	NA	NA
ee79f8ef9ef4c667c7680c3f6eda6179	0.500986	-0.721134	0.608658	0.41183	0.364275	-0.452181	NA	NA	NA	NA	NA	NA	NA	NA	NA	NA	NA	NA	0.611761	-0.767745	0.371314	0.236572	0.288212	-0.439876	Firmicutes	Clostridia	Clostridiales	NA	NA	NA
b8b39bc19b8d2d6e1a9a5bd5206fc108	0.629685	-0.637899	0.449778	0.398471	0.0148002	-0.71455	0.623853	-0.554432	0.212811	0.236267	-0.137109	-0.622198	0.606063	-0.467168	0.380457	0.166208	0.106383	-0.598411	0.612036	-0.380699	0.178072	0.0821483	0.149583	-0.769748	Firmicutes	Clostridia	Clostridiales	NA	NA	NA
ee8d1dd69f8aa22ef9db8461d1669987	0.616675	-0.561635	0.643487	0.0768872	-0.0658883	-0.775582	0.615573	-0.559982	0.544468	0.112437	-0.131777	-0.717151	0.637011	-0.514832	0.323862	0.0472121	-0.0172668	-0.524971	0.612224	-0.481257	0.289425	0.0746786	-0.0239572	-0.489638	Firmicutes	Clostridia	Clostridiales	Ruminococcaceae	Oscillospira	NA
54e4ea37befae676b4d7d51d2d296f28	0.463338	-0.380006	0.548084	0.171465	0.0736302	-0.709515	0.470921	-0.358707	0.368094	0.0287716	-0.460672	-0.679344	NA	NA	NA	NA	NA	NA	0.612348	-0.372998	0.205741	-0.0359376	-0.17443	-0.565841	Bacteroidetes	Bacteroidia	Bacteroidales	Prevotellaceae	Prevotella	NA
55c8cb4f65bbe53d5f75c53bda3cc9dd	NA	NA	NA	NA	NA	NA	0.581074	-0.438968	0.473975	0.162451	-0.130198	-0.644205	NA	NA	NA	NA	NA	NA	0.612826	-0.361596	0.0968359	0.0710905	0.209025	-0.666144	Firmicutes	Clostridia	Clostridiales	Lachnospiraceae	NA	NA
d24449ef30c0d80c60a1f1302dc1dcaf	NA	NA	NA	NA	NA	NA	NA	NA	NA	NA	NA	NA	NA	NA	NA	NA	NA	NA	0.61395	-0.424477	0.331626	-0.11507	0.233271	-0.553138	Firmicutes	Clostridia	Clostridiales	Ruminococcaceae	NA	NA
839f1e08b78d7f1ed180804a6a759071	0.767427	-0.627163	0.435916	0.0167863	0.428338	-0.626078	0.742645	-0.579344	0.377187	0.0633638	0.411889	-0.621195	0.633882	-0.384269	0.421868	-0.0950658	0.537911	-0.601316	0.614749	-0.343212	0.273874	0.0754057	0.493408	-0.632002	Firmicutes	Clostridia	Clostridiales	Lachnospiraceae	NA	NA
d674ab00b47a318ba5e6d382c4f89d13	0.47912	-0.33314	0.427457	0.245038	-0.031771	-0.676196	0.681431	-0.471594	0.403472	-0.0103501	-0.124778	-0.727384	0.625409	-0.277606	0.116847	0.0123074	-0.0921574	-0.727754	0.614939	-0.291323	0.0845822	-0.0420969	-0.132787	-0.634044	Bacteroidetes	Bacteroidia	Bacteroidales	Prevotellaceae	Prevotella	NA
5c1e6ca6c3aeef48b4d6ac32a41c04e4	0.786401	-0.655661	0.623058	-0.0625847	0.226769	-0.788566	0.72613	-0.535855	0.422	0.0199606	0.209047	-0.648922	0.7717	-0.454837	0.420401	-0.219132	0.45499	-0.690404	0.615855	-0.34311	0.232345	0.0180235	0.321418	-0.619521	Firmicutes	Clostridia	Clostridiales	Lachnospiraceae	NA	NA
d1f37f5520909279633beb648d5ded37	0.656067	-0.523644	0.584957	0.0197827	-0.0588387	-0.821547	0.657661	-0.592964	0.480178	0.111412	-0.028119	-0.55777	NA	NA	NA	NA	NA	NA	0.615861	-0.367106	0.173541	0.103697	-0.237465	-0.720823	Bacteroidetes	Bacteroidia	Bacteroidales	[Paraprevotellaceae]	NA	NA
1ebf4c7be79bdb18911801a31cc32de6	NA	NA	NA	NA	NA	NA	NA	NA	NA	NA	NA	NA	NA	NA	NA	NA	NA	NA	0.616422	-0.618497	0.616893	-0.090324	0.602054	-0.374369	Firmicutes	Clostridia	Clostridiales	Ruminococcaceae	NA	NA
20727837c880ab9133f84f27394ff53f	NA	NA	NA	NA	NA	NA	NA	NA	NA	NA	NA	NA	NA	NA	NA	NA	NA	NA	0.617286	-0.450756	0.119037	0.00436501	-0.0549348	-0.58673	Firmicutes	Clostridia	Clostridiales	Lachnospiraceae	NA	NA
f9c0461335edb8b685a5049b8b93d1ca	0.671298	-0.645625	0.589918	0.184252	0.460429	-0.674436	0.673666	-0.700916	0.429861	0.304521	0.381594	-0.516613	0.706442	-0.44844	0.259798	0.0195809	0.275704	-0.737037	0.617432	-0.389204	0.14124	0.185016	0.239181	-0.607035	Bacteroidetes	Bacteroidia	Bacteroidales	Prevotellaceae	Prevotella	NA
971b1cc042e3560fec3dc79e8abab7d2	0.798752	-0.708581	0.730378	0.0430802	0.256335	-0.809285	0.594708	-0.662307	0.429325	0.209556	0.32305	-0.435861	0.654578	-0.62387	0.420791	0.126603	0.500174	-0.55539	0.618092	-0.407733	0.408641	-0.000987893	0.373151	-0.578906	Bacteroidetes	Bacteroidia	Bacteroidales	Prevotellaceae	Prevotella	NA
bbc5ba6af3f05d1040a6adab448e30d0	0.431023	-0.475451	0.649379	-0.0319724	0.406144	-0.404666	0.413311	-0.648672	0.528596	0.288909	0.45994	-0.274693	NA	NA	NA	NA	NA	NA	0.619347	-0.688443	0.367499	0.201641	0.410243	-0.455965	Firmicutes	Clostridia	Clostridiales	Ruminococcaceae	Ruminococcus	NA
3b9390927abd98bde4209db8d1047310	0.721106	-0.581558	0.587556	-0.0376548	0.283301	-0.665318	0.680907	-0.493327	0.42646	0.0221417	0.116017	-0.569678	0.609688	-0.488545	0.338707	-0.0401201	0.424583	-0.427947	0.620094	-0.440616	0.143129	-0.00857431	-0.110111	-0.477761	Firmicutes	Clostridia	Clostridiales	Ruminococcaceae	NA	NA
95b73d679e41d25f6382604b239fbb3e	0.727276	-0.708094	0.56281	0.19716	0.106896	-0.766991	0.607134	-0.51965	0.507036	0.197292	0.196858	-0.619069	0.748475	-0.699808	0.446358	0.216567	0.253416	-0.604915	0.620313	-0.510386	0.244868	0.00651655	0.27653	-0.62652	Firmicutes	Erysipelotrichi	Erysipelotrichales	Erysipelotrichaceae	Bulleidia	NA
04814bfe05b482d104571ea0417da809	NA	NA	NA	NA	NA	NA	NA	NA	NA	NA	NA	NA	NA	NA	NA	NA	NA	NA	0.6209	-0.414969	0.202547	-0.115261	0.225239	-0.503238	Firmicutes	Clostridia	Clostridiales	Ruminococcaceae	Ruminococcus	NA
f358bf3ca3dc628756952ebd80ec14da	NA	NA	NA	NA	NA	NA	NA	NA	NA	NA	NA	NA	NA	NA	NA	NA	NA	NA	0.621283	-0.460306	0.392522	-0.0539174	0.18874	-0.607892	Firmicutes	Clostridia	Clostridiales	Ruminococcaceae	Ruminococcus	flavefaciens
13bbe25151215c14e7b7116d0b61ccfd	NA	NA	NA	NA	NA	NA	0.592929	-0.578432	0.500608	-0.0901219	0.606594	-0.390877	NA	NA	NA	NA	NA	NA	0.621287	-0.528065	0.523292	-0.132042	0.699964	-0.41213	Firmicutes	Clostridia	Clostridiales	Ruminococcaceae	Ruminococcus	flavefaciens
1789b61e9fde6f52ab76f5a9283475ed	0.712021	-0.691349	0.611859	0.155758	0.132531	-0.744157	NA	NA	NA	NA	NA	NA	0.663936	-0.426971	0.40253	0.0968371	0.152874	-0.611403	0.621383	-0.461528	0.305288	0.0211355	-0.10358	-0.490343	Bacteroidetes	Bacteroidia	Bacteroidales	Prevotellaceae	Prevotella	NA
e8541295bb1c161bfd5739df056ad5dd	NA	NA	NA	NA	NA	NA	0.626547	-0.554135	0.541778	0.158208	-0.0383514	-0.732547	NA	NA	NA	NA	NA	NA	0.621466	-0.484008	0.258456	0.100834	0.133608	-0.565905	Firmicutes	Clostridia	Clostridiales	Ruminococcaceae	Ruminococcus	NA
675df5e9be292f010ee63913773fe88e	0.609188	-0.704607	0.613735	0.147327	0.336907	-0.525071	0.634807	-0.637842	0.5135	0.290958	0.358472	-0.627449	NA	NA	NA	NA	NA	NA	0.62149	-0.484506	0.287155	0.169109	0.433827	-0.639194	Firmicutes	Clostridia	Clostridiales	Lachnospiraceae	Butyrivibrio	NA
6740b612d909da25a36f7146356deb15	0.665755	-0.60973	0.717876	-0.00179211	0.124942	-0.687703	0.631982	-0.598656	0.557309	-0.027304	0.0517225	-0.545567	0.826537	-0.622103	0.569813	-0.109147	0.224158	-0.680144	0.622032	-0.442417	0.349689	0.0188599	0.0397832	-0.519846	Bacteroidetes	Bacteroidia	Bacteroidales	Prevotellaceae	Prevotella	NA
167aa09df4cb178321d9eb3fb75b2711	NA	NA	NA	NA	NA	NA	0.504278	-0.445655	0.43281	0.129281	-0.239911	-0.645611	NA	NA	NA	NA	NA	NA	0.62219	-0.490655	0.295119	0.0331301	-0.0553466	-0.538091	Firmicutes	Clostridia	Clostridiales	Ruminococcaceae	Ruminococcus	NA
9c515bc32060f37fc2a4fa9e124631f2	NA	NA	NA	NA	NA	NA	0.662967	-0.64431	0.55357	0.103619	0.104484	-0.667265	NA	NA	NA	NA	NA	NA	0.622792	-0.519659	0.290482	0.0831328	0.144448	-0.48048	Firmicutes	Clostridia	Clostridiales	Ruminococcaceae	Ruminococcus	NA
ec0abd240b438b12d14fb89895ffc8d5	0.555574	-0.354772	0.118448	0.142493	-0.078838	-0.601091	0.676825	-0.480033	0.349345	0.053337	-0.0329556	-0.668755	NA	NA	NA	NA	NA	NA	0.624342	-0.317483	0.166081	-0.0184211	-0.0776434	-0.654605	Fibrobacteres	Fibrobacteria	Fibrobacterales	Fibrobacteraceae	Fibrobacter	succinogenes
348044a76f201617946978eb124f19b2	0.457879	-0.41929	0.687787	0.0492513	0.331515	-0.59414	NA	NA	NA	NA	NA	NA	NA	NA	NA	NA	NA	NA	0.624553	-0.456738	0.319208	0.0394418	0.0128634	-0.623867	Bacteroidetes	Bacteroidia	Bacteroidales	Prevotellaceae	Prevotella	NA
cb08186b2fd2dc1b917b5b389a43a2b9	NA	NA	NA	NA	NA	NA	NA	NA	NA	NA	NA	NA	NA	NA	NA	NA	NA	NA	0.624696	-0.563659	0.349179	0.0680362	0.259814	-0.476981	Proteobacteria	Gammaproteobacteria	Aeromonadales	Succinivibrionaceae	NA	NA
5aeea621704005be863df8dfcab6f4a7	0.660694	-0.521855	0.579549	0.0166549	0.33348	-0.582865	0.708468	-0.612038	0.359781	0.135023	0.277622	-0.552067	0.707525	-0.425112	0.394955	0.0629816	0.445169	-0.80184	0.625518	-0.419666	0.221626	0.0123031	0.222138	-0.593141	Bacteroidetes	Bacteroidia	Bacteroidales	Prevotellaceae	Prevotella	NA
74f3e1828e5d679cb33b6e97db2d68f8	0.598795	-0.570967	0.604816	0.098692	0.18686	-0.627624	0.600584	-0.591103	0.378956	0.101791	0.10289	-0.504105	NA	NA	NA	NA	NA	NA	0.625579	-0.313844	0.14166	-0.0862058	-0.106683	-0.724195	Bacteroidetes	Bacteroidia	Bacteroidales	Prevotellaceae	Prevotella	NA
1959dd4b33a69590bd77f77220165151	0.701468	-0.499759	0.488159	-0.0783407	0.0306723	-0.643959	0.540054	-0.349323	0.577887	-0.0085069	0.0205322	-0.7225	NA	NA	NA	NA	NA	NA	0.62588	-0.356431	0.376572	-0.0417911	0.295051	-0.674252	Firmicutes	Clostridia	Clostridiales	NA	NA	NA
344dda469467f22bd599855b7a8d15f7	0.779165	-0.586668	0.488447	-0.104815	0.384217	-0.660083	0.71242	-0.569439	0.392945	0.0667899	0.427022	-0.610796	0.666566	-0.36347	0.287311	-0.0275314	0.366224	-0.661672	0.62605	-0.261607	0.220202	-0.0442816	0.414478	-0.675828	Firmicutes	Clostridia	Clostridiales	Lachnospiraceae	NA	NA
a87db0bd44081e66767b5111fdf6d9cc	0.546261	-0.577008	0.650142	0.197141	0.323678	-0.535182	0.700963	-0.625047	0.566189	0.209254	0.244137	-0.681639	NA	NA	NA	NA	NA	NA	0.626133	-0.443324	0.356225	0.086078	0.512105	-0.623989	Bacteroidetes	Bacteroidia	Bacteroidales	[Paraprevotellaceae]	NA	NA
2ebe080a73aeb3cc273483c3cb16895c	0.704883	-0.623922	0.544455	0.23499	0.238167	-0.691712	NA	NA	NA	NA	NA	NA	0.592299	-0.56763	0.316562	0.149144	0.47058	-0.611859	0.626239	-0.593369	0.348964	0.209773	0.335195	-0.592663	Firmicutes	Clostridia	Clostridiales	NA	NA	NA
650d04e751679ed7f0543af3c71b38ef	0.611995	-0.48104	0.453564	0.100222	-0.0560121	-0.679907	0.533531	-0.566761	0.385612	0.423376	-0.0906512	-0.617263	NA	NA	NA	NA	NA	NA	0.626547	-0.451189	0.2087	0.202688	-0.0106289	-0.705096	Firmicutes	Clostridia	Clostridiales	Ruminococcaceae	NA	NA
79244112aa1588c2c3a2c87f5e60e1a1	0.466026	-0.551815	0.602899	0.411765	0.230624	-0.629991	NA	NA	NA	NA	NA	NA	0.604838	-0.565657	0.536847	0.0886674	0.230254	-0.546571	0.628216	-0.541011	0.24599	-0.0623025	0.265313	-0.573377	Firmicutes	Clostridia	Clostridiales	Ruminococcaceae	NA	NA
7098f1f3d4f2ddb2357c7f9df08859db	NA	NA	NA	NA	NA	NA	0.709894	-0.678633	0.357134	-0.041938	0.0261327	-0.585934	0.631079	-0.544008	0.535816	-0.226206	0.0911302	-0.467862	0.628428	-0.469631	0.291187	0.023249	-0.11274	-0.513592	Firmicutes	Clostridia	Clostridiales	Ruminococcaceae	NA	NA
2968253ba89e37427ad401c11623e3b9	0.790037	-0.718751	0.477467	0.0756511	0.209055	-0.818685	0.643357	-0.54613	0.468435	-0.0209018	0.209943	-0.536875	0.910438	-0.675259	0.508994	-0.16751	0.241392	-0.707444	0.628459	-0.425499	0.390485	-0.0948152	-0.00493537	-0.58722	Firmicutes	Clostridia	Clostridiales	NA	NA	NA
7dfd5601e9684e4a7e164b1a72de74b3	NA	NA	NA	NA	NA	NA	0.684359	-0.670299	0.390875	0.082739	0.543825	-0.475213	0.744525	-0.556245	0.462254	0.016634	0.43409	-0.715569	0.628876	-0.376067	0.227973	0.0658017	0.355383	-0.698124	Bacteroidetes	Bacteroidia	Bacteroidales	Prevotellaceae	Prevotella	NA
02a87ebceeba19cebe65bdfc9b658ce8	NA	NA	NA	NA	NA	NA	NA	NA	NA	NA	NA	NA	NA	NA	NA	NA	NA	NA	0.628937	-0.557732	0.199963	-0.091885	-0.0047534	-0.416255	Firmicutes	Clostridia	Clostridiales	Ruminococcaceae	NA	NA
b5895b6d8a3e3a890ff734e97da4a7bb	0.717402	-0.690105	0.468565	0.301485	0.220407	-0.656577	0.645144	-0.604433	0.2868	0.22492	0.0643415	-0.563329	0.667516	-0.487389	0.360678	0.150014	0.322256	-0.59944	0.629687	-0.413109	0.152911	0.219935	0.241307	-0.76899	Firmicutes	Clostridia	Clostridiales	Christensenellaceae	NA	NA
9f5e0dd183b6842ad1e570d0c64a55b9	NA	NA	NA	NA	NA	NA	NA	NA	NA	NA	NA	NA	NA	NA	NA	NA	NA	NA	0.630397	-0.345933	0.253871	0.0866677	0.133501	-0.620908	Bacteroidetes	Bacteroidia	Bacteroidales	[Paraprevotellaceae]	YRC22	NA
4025e63b601a3d4bb4deb326d15952ad	0.594655	-0.45898	0.534583	-0.0263612	0.286014	-0.697302	0.733498	-0.544156	0.493343	-0.0559182	0.18137	-0.746243	0.626984	-0.372768	0.182068	-0.00488401	0.318119	-0.672161	0.630743	-0.256794	0.225176	-0.0778507	0.176794	-0.70432	Bacteroidetes	Bacteroidia	Bacteroidales	Prevotellaceae	Prevotella	NA
673bdd3176923a629fe206e334d63797	0.464449	-0.482749	0.433552	0.187212	-0.098549	-0.626129	NA	NA	NA	NA	NA	NA	NA	NA	NA	NA	NA	NA	0.631155	-0.429935	0.325472	-0.110288	-0.0404088	-0.526326	Bacteroidetes	Bacteroidia	Bacteroidales	Prevotellaceae	Prevotella	NA
de6743ae76ed2637f2bfb56bd95d8209	0.646366	-0.556624	0.567784	0.0991415	-0.006756	-0.74784	0.670551	-0.540821	0.602521	0.131251	-0.0723192	-0.821464	NA	NA	NA	NA	NA	NA	0.631246	-0.485133	0.348297	0.00986322	-0.0204341	-0.515001	Firmicutes	Clostridia	Clostridiales	Lachnospiraceae	Butyrivibrio	NA
ec39870968331c3ec9b506f6bd83331e	NA	NA	NA	NA	NA	NA	0.693835	-0.562987	0.34726	0.151464	0.00865461	-0.749795	NA	NA	NA	NA	NA	NA	0.632318	-0.299253	0.151719	0.100109	0.186973	-0.730188	Firmicutes	Clostridia	Clostridiales	Ruminococcaceae	Ruminococcus	NA
c41a5776944279ce1ea0bcfb7bed742e	0.746273	-0.506248	0.379137	-0.0103801	-0.154132	-0.785481	0.757423	-0.494825	0.442266	0.0203714	-0.163283	-0.807161	0.742045	-0.33562	0.238408	-0.135596	0.0606541	-0.768791	0.632858	-0.27874	0.141319	-0.01587	-0.0424345	-0.81261	Firmicutes	Clostridia	Clostridiales	NA	NA	NA
71106a72b5597c52d76ff230842f1381	NA	NA	NA	NA	NA	NA	0.601712	-0.537261	0.494085	0.14282	0.152865	-0.58998	NA	NA	NA	NA	NA	NA	0.63384	-0.544432	0.400728	0.0524971	0.244906	-0.499955	Firmicutes	Clostridia	Clostridiales	NA	NA	NA
6bdee717250bc79a77016c05caaa48bd	0.614639	-0.600957	0.679712	-0.221372	0.380976	-0.535675	0.748364	-0.657103	0.440408	0.170696	0.354172	-0.692708	NA	NA	NA	NA	NA	NA	0.634665	-0.357333	0.237941	0.139332	0.371396	-0.719351	Firmicutes	Clostridia	Clostridiales	Lachnospiraceae	Anaerostipes	NA
e0a1ae1400cc4d67c82ad858b4409611	0.75822	-0.601197	0.429189	-0.0349009	0.0489294	-0.744395	NA	NA	NA	NA	NA	NA	NA	NA	NA	NA	NA	NA	0.63541	-0.522126	0.405155	-0.0188672	0.231878	-0.574331	Firmicutes	Clostridia	Clostridiales	Lachnospiraceae	NA	NA
5d2d0da9119ec714d9ee61fc84226db9	0.628228	-0.578293	0.465332	0.30131	0.378506	-0.689887	0.652848	-0.580989	0.395259	0.22901	0.40627	-0.638818	0.615197	-0.418961	0.293146	0.22596	0.473701	-0.750651	0.636107	-0.471764	0.249276	0.283262	0.456983	-0.730323	Firmicutes	Clostridia	Clostridiales	Ruminococcaceae	Ruminococcus	NA
f8d3098c26f72a5b4358208a216c940f	NA	NA	NA	NA	NA	NA	NA	NA	NA	NA	NA	NA	NA	NA	NA	NA	NA	NA	0.636803	-0.444217	0.48037	-0.173268	0.231803	-0.599747	Firmicutes	Clostridia	Clostridiales	[Mogibacteriaceae]	NA	NA
01721f187860b810e5d68af9c7a903a3	NA	NA	NA	NA	NA	NA	0.728713	-0.567021	0.543668	-0.00785348	0.0790876	-0.675221	NA	NA	NA	NA	NA	NA	0.638225	-0.344499	0.20283	-0.0157711	-0.114777	-0.696612	Firmicutes	Clostridia	Clostridiales	Ruminococcaceae	Ruminococcus	flavefaciens
ce99e68852e23b2174640b1e2fec998f	NA	NA	NA	NA	NA	NA	0.586916	-0.529392	0.631902	0.0485023	0.0989703	-0.734515	NA	NA	NA	NA	NA	NA	0.638978	-0.449633	0.266388	0.0717426	0.105954	-0.550473	Firmicutes	Clostridia	Clostridiales	Lachnospiraceae	NA	NA
7bbde32fc6a98e0e4e7f3caeb8b3856c	NA	NA	NA	NA	NA	NA	NA	NA	NA	NA	NA	NA	NA	NA	NA	NA	NA	NA	0.639701	-0.348203	0.135019	0.0487015	0.0190886	-0.741381	Bacteroidetes	Bacteroidia	Bacteroidales	Prevotellaceae	Prevotella	NA
20431f2fad1ffc8ae5e537e58ce76e9e	NA	NA	NA	NA	NA	NA	0.55083	-0.339887	0.513245	0.0605204	-0.289875	-0.707419	NA	NA	NA	NA	NA	NA	0.641778	-0.362187	0.328181	-0.139823	-0.103626	-0.626019	Firmicutes	Clostridia	Clostridiales	Ruminococcaceae	Ruminococcus	albus
087ab2eb380a763356983db27ff001cd	0.519294	-0.442674	0.686098	0.0101664	0.0624738	-0.694886	0.589121	-0.545927	0.565706	0.156806	-0.00248115	-0.723215	NA	NA	NA	NA	NA	NA	0.642388	-0.49447	0.307367	0.0771688	0.0118344	-0.497653	Proteobacteria	Gammaproteobacteria	Aeromonadales	Succinivibrionaceae	Succinivibrio	NA
a80ca989011b87b69e4c08bd076f0a80	NA	NA	NA	NA	NA	NA	NA	NA	NA	NA	NA	NA	NA	NA	NA	NA	NA	NA	0.64314	-0.536199	0.385104	-0.0140907	0.438556	-0.581745	Bacteroidetes	Bacteroidia	Bacteroidales	Prevotellaceae	Prevotella	NA
7a12e7ccb6c6221887585ffac4303838	NA	NA	NA	NA	NA	NA	NA	NA	NA	NA	NA	NA	0.574988	-0.340987	0.317591	-0.0917078	0.218087	-0.665706	0.64371	-0.44711	0.232397	-0.16036	-0.0416092	-0.554831	Firmicutes	Clostridia	Clostridiales	Lachnospiraceae	Butyrivibrio	NA
bb610053689856f1c0d1c7ef813e59c1	0.733925	-0.51694	0.518496	-0.0163854	-0.0761647	-0.817644	0.662008	-0.551651	0.512941	0.0847864	-0.0289029	-0.664872	0.815018	-0.496107	0.504048	-0.18254	0.289727	-0.73138	0.643759	-0.452773	0.385481	-0.060231	0.0262336	-0.588062	Firmicutes	Clostridia	Clostridiales	Veillonellaceae	Succiniclasticum	NA
c5850ce4c71862dcf1e32df8157c099f	0.755118	-0.649032	0.555418	-0.0204711	0.237478	-0.72225	0.69253	-0.50655	0.419687	0.0486782	0.190954	-0.744844	0.759824	-0.459481	0.402234	-0.147073	0.396789	-0.655864	0.643963	-0.368693	0.310248	0.000920824	0.31451	-0.592704	Firmicutes	Clostridia	Clostridiales	Lachnospiraceae	Butyrivibrio	NA
a827333d636b5ef13a44a292d15f2e6e	NA	NA	NA	NA	NA	NA	NA	NA	NA	NA	NA	NA	NA	NA	NA	NA	NA	NA	0.644632	-0.503101	0.242891	0.0288851	0.0267757	-0.602361	Firmicutes	Clostridia	Clostridiales	Clostridiaceae	Clostridium	NA
16fa59706bd9adb0e85591294899c439	NA	NA	NA	NA	NA	NA	0.553825	-0.480977	0.454634	0.238058	-0.0744291	-0.645794	NA	NA	NA	NA	NA	NA	0.644664	-0.46591	0.138125	0.00137163	-0.181768	-0.478697	Firmicutes	Clostridia	Clostridiales	Lachnospiraceae	Anaerostipes	NA
9e2d91fae1aab2e854bc91aeab1b9855	NA	NA	NA	NA	NA	NA	NA	NA	NA	NA	NA	NA	NA	NA	NA	NA	NA	NA	0.644886	-0.367384	0.294576	-0.108397	0.00183234	-0.661985	Firmicutes	Clostridia	Clostridiales	Ruminococcaceae	Ruminococcus	flavefaciens
ecb8ab868daf412e79e9a3bf0cd33977	NA	NA	NA	NA	NA	NA	NA	NA	NA	NA	NA	NA	NA	NA	NA	NA	NA	NA	0.646277	-0.425803	0.187282	0.0303642	-0.150885	-0.697417	Firmicutes	Clostridia	Clostridiales	Ruminococcaceae	Ruminococcus	NA
3bac5b11be976ab000c5fd9bb32b429b	0.738003	-0.578323	0.622992	0.0789261	0.0659027	-0.86177	0.751119	-0.700626	0.590804	-0.00770064	0.139991	-0.739353	0.858554	-0.647935	0.550977	-0.141759	0.299084	-0.666876	0.646495	-0.464728	0.292437	0.0922605	0.0961334	-0.577719	Bacteroidetes	Bacteroidia	Bacteroidales	Prevotellaceae	Prevotella	NA
85e697d39a519694267ed281fed2b610	0.795752	-0.726954	0.570404	0.0478726	0.475609	-0.693351	0.773403	-0.61494	0.375702	0.0572394	0.382674	-0.628433	0.704152	-0.398596	0.374485	-0.0101135	0.507965	-0.742078	0.646632	-0.366038	0.288139	0.10556	0.492476	-0.681397	Firmicutes	Clostridia	Clostridiales	Lachnospiraceae	Butyrivibrio	NA
bcd2ebe75c8c55024b3dc27e02ee36a6	0.519995	-0.319704	0.233634	0.113949	-0.282951	-0.619233	0.642276	-0.565417	0.359698	0.0844252	-0.215403	-0.621777	0.554454	-0.296646	0.185429	0.0204309	-0.287838	-0.633359	0.646808	-0.405784	0.184896	0.00268246	-0.196855	-0.614283	Fibrobacteres	Fibrobacteria	Fibrobacterales	Fibrobacteraceae	Fibrobacter	succinogenes
39e6f8cf5d01373087cceac59cf39520	0.662941	-0.600746	0.616002	0.050929	0.0925709	-0.702015	0.620842	-0.511594	0.566214	0.156291	-0.0517623	-0.720248	0.705423	-0.594348	0.488783	-0.0789141	0.199203	-0.463878	0.64689	-0.531819	0.307489	-0.0123702	-0.0247442	-0.47407	Firmicutes	Clostridia	Clostridiales	Ruminococcaceae	NA	NA
f744204db12d22f77b20a2b51fe10ffd	NA	NA	NA	NA	NA	NA	NA	NA	NA	NA	NA	NA	NA	NA	NA	NA	NA	NA	0.64732	-0.531317	0.198716	0.183596	-0.0485793	-0.604246	Firmicutes	Clostridia	Clostridiales	Ruminococcaceae	Ruminococcus	flavefaciens
cd730dc81c0bb8bdd14496e4f443363d	0.529444	-0.392692	0.49542	0.100674	-0.0183908	-0.680542	0.756123	-0.627387	0.412485	0.179361	0.0037537	-0.759437	0.718169	-0.436783	0.474038	-0.170109	0.323256	-0.651672	0.64735	-0.331082	0.19509	0.0767609	-0.180895	-0.732427	Bacteroidetes	Bacteroidia	Bacteroidales	Prevotellaceae	Prevotella	NA
f5be2fcb66504d19799ee337def277ef	NA	NA	NA	NA	NA	NA	NA	NA	NA	NA	NA	NA	NA	NA	NA	NA	NA	NA	0.648931	-0.352669	0.428503	-0.193263	0.124965	-0.574852	Bacteroidetes	Bacteroidia	Bacteroidales	Prevotellaceae	Prevotella	NA
b97f5007a3e21e51ab90f5db9877dbde	0.561361	-0.521593	0.325163	0.215145	-0.0663372	-0.662961	NA	NA	NA	NA	NA	NA	NA	NA	NA	NA	NA	NA	0.649336	-0.435988	0.293458	0.0456107	0.163669	-0.667827	Firmicutes	Clostridia	Clostridiales	Lachnospiraceae	NA	NA
2b3e7705c8525df78f60e79c8e8cc194	NA	NA	NA	NA	NA	NA	0.579222	-0.516832	0.392393	0.115626	-0.188616	-0.606822	NA	NA	NA	NA	NA	NA	0.649465	-0.4822	0.303361	0.0380626	0.117292	-0.531505	Proteobacteria	Gammaproteobacteria	Aeromonadales	Succinivibrionaceae	NA	NA
c3a4f6e7a11a5188ce55fa17da48c1eb	0.613913	-0.502057	0.531945	0.154692	-0.0407632	-0.714815	0.603282	-0.488724	0.575358	0.12522	0.321142	-0.689186	0.702936	-0.425066	0.31786	-0.150953	0.175113	-0.589559	0.650115	-0.393551	0.248589	-0.0654721	0.104311	-0.521145	Bacteroidetes	Bacteroidia	Bacteroidales	Prevotellaceae	Prevotella	NA
c7e112a496803b5e99c7ee3618f17bca	0.622316	-0.465557	0.454447	0.210515	0.0883451	-0.759407	0.647762	-0.437597	0.341831	0.118872	-0.0460198	-0.66706	0.758091	-0.482242	0.385378	-0.0938323	0.0774312	-0.750658	0.65027	-0.339457	0.255925	-0.0285405	-0.0061631	-0.628865	Bacteroidetes	Bacteroidia	Bacteroidales	Prevotellaceae	Prevotella	NA
c9ef8075e864f141b8e03c3e273ffc71	0.748208	-0.577581	0.441234	0.0557136	-0.0260775	-0.802579	0.676313	-0.505061	0.369436	0.156642	-0.0940709	-0.758899	0.687514	-0.303185	0.138399	0.0496275	-0.0243433	-0.820908	0.652321	-0.317043	0.111333	0.120098	0.144772	-0.739549	Firmicutes	Clostridia	Clostridiales	Ruminococcaceae	Ruminococcus	NA
4453fa0544218ed17db63c8be8e30659	0.596282	-0.542424	0.510816	0.0998161	-0.198576	-0.649238	0.611259	-0.532506	0.570345	0.109698	-0.0675528	-0.739728	NA	NA	NA	NA	NA	NA	0.655764	-0.558867	0.324855	0.00509472	0.0975425	-0.504378	Firmicutes	Clostridia	Clostridiales	NA	NA	NA
5e26e6dfc7536f8ff2edf28c2b66be82	NA	NA	NA	NA	NA	NA	NA	NA	NA	NA	NA	NA	NA	NA	NA	NA	NA	NA	0.657352	-0.368509	0.256175	-0.140592	-0.107346	-0.704673	Bacteroidetes	Bacteroidia	Bacteroidales	Prevotellaceae	NA	NA
618e04c69233ef5fc8e1f4fd8e9cbc80	NA	NA	NA	NA	NA	NA	NA	NA	NA	NA	NA	NA	NA	NA	NA	NA	NA	NA	0.65827	-0.351771	0.180172	-0.175394	0.144328	-0.671263	Firmicutes	Clostridia	Clostridiales	NA	NA	NA
02cdc0a2b0661f314e58d13994885e98	0.8191	-0.717855	0.560761	0.0377011	0.367306	-0.720883	NA	NA	NA	NA	NA	NA	NA	NA	NA	NA	NA	NA	0.659767	-0.565601	0.376205	-0.0393022	0.356867	-0.493824	Firmicutes	Clostridia	Clostridiales	NA	NA	NA
a07fd02553438f2302fd30efb56fb0b3	0.768642	-0.722134	0.535125	0.0699696	0.0723863	-0.746656	0.748515	-0.679607	0.443957	0.0511764	-0.0755097	-0.742082	NA	NA	NA	NA	NA	NA	0.660007	-0.45047	0.259606	-0.0885375	0.196556	-0.622445	Firmicutes	Clostridia	Clostridiales	NA	NA	NA
86ea8b07c5e6c6300b936ee142366838	0.749631	-0.688295	0.731728	0.116813	0.202863	-0.774859	0.636315	-0.567581	0.407906	0.325004	0.339114	-0.700589	0.811011	-0.697814	0.491202	0.0241591	0.355559	-0.663915	0.660126	-0.42231	0.262828	0.0977507	0.204658	-0.640948	Bacteroidetes	Bacteroidia	Bacteroidales	NA	NA	NA
243ac8719b06f11d9a8f5577d657e9f0	0.745806	-0.614948	0.736848	-0.0740326	0.142413	-0.744397	0.576608	-0.574355	0.564674	0.106765	0.266213	-0.620042	NA	NA	NA	NA	NA	NA	0.660131	-0.584132	0.598943	-0.091587	0.536218	-0.484707	Firmicutes	Clostridia	Clostridiales	NA	NA	NA
d7ffb3e7a432018f6b1a6bcb93faefa7	0.623142	-0.398138	0.284251	0.0395484	-0.17498	-0.685944	NA	NA	NA	NA	NA	NA	NA	NA	NA	NA	NA	NA	0.660666	-0.412033	0.174434	0.0915123	-0.0816493	-0.686342	Firmicutes	Clostridia	Clostridiales	Ruminococcaceae	NA	NA
18149f2e17cbffa9665ceaf38b049a50	0.670936	-0.584308	0.467456	0.189186	0.193938	-0.730476	0.795418	-0.724809	0.54346	0.0682434	-0.012939	-0.755821	0.769231	-0.439017	0.527876	-0.150794	0.374599	-0.747253	0.660864	-0.447159	0.314028	0.149641	0.291998	-0.79432	Firmicutes	Clostridia	Clostridiales	Veillonellaceae	Succiniclasticum	NA
eff3090d807fbaf34c334961ef416a1f	0.762013	-0.632386	0.598319	-0.0387641	0.228742	-0.750925	0.684096	-0.577809	0.5181	0.11644	0.0919465	-0.738489	0.704152	-0.449487	0.314074	-0.0632094	0.195347	-0.62198	0.660995	-0.500925	0.31609	0.121468	0.279846	-0.583967	Firmicutes	Clostridia	Clostridiales	Lachnospiraceae	Butyrivibrio	NA
2d097e545f9a92ab4c83b8e4f8777981	0.638135	-0.431271	0.313887	0.0452318	0.130253	-0.626133	NA	NA	NA	NA	NA	NA	0.788641	-0.506764	0.370948	-0.0728862	0.277841	-0.749002	0.661018	-0.549216	0.57908	-0.249515	0.221429	-0.41269	Firmicutes	Clostridia	Clostridiales	NA	NA	NA
5a8bade35610301255cb360751b15bf9	0.563864	-0.492625	0.603819	0.110422	0.101656	-0.669785	0.702079	-0.649653	0.507808	0.198297	0.0525318	-0.673742	NA	NA	NA	NA	NA	NA	0.662223	-0.446579	0.220391	0.132818	-0.110439	-0.701726	Bacteroidetes	Bacteroidia	Bacteroidales	[Paraprevotellaceae]	NA	NA
11ac6da95cabef883cd5c5f5179d30dc	0.37123	-0.381068	0.617027	0.104542	-0.0189018	-0.548017	NA	NA	NA	NA	NA	NA	0.621088	-0.583432	0.392489	0.0434146	0.153108	-0.560178	0.66721	-0.45837	0.444918	-0.173578	0.0586686	-0.454526	Firmicutes	Clostridia	Clostridiales	Lachnospiraceae	NA	NA
8842f13d9a6c57e6a7861410039281f9	0.597044	-0.618506	0.602641	0.257534	-0.0843331	-0.717405	NA	NA	NA	NA	NA	NA	0.739787	-0.524267	0.565173	-0.0358013	0.164299	-0.682759	0.667261	-0.444202	0.319929	-0.101325	-0.00617928	-0.588884	Firmicutes	Clostridia	Clostridiales	Ruminococcaceae	NA	NA
612d0df662aa7bcb83d29e620ca8f1f1	0.70018	-0.680415	0.63369	0.173454	0.418528	-0.686827	0.656143	-0.609351	0.487161	0.232392	0.42004	-0.639773	0.695506	-0.495075	0.413703	0.017231	0.495075	-0.728088	0.667701	-0.42724	0.213059	0.0862639	0.273876	-0.741992	Firmicutes	Clostridia	Clostridiales	Lachnospiraceae	NA	NA
45773207eefb1064303ac12830bc86b0	0.790371	-0.666902	0.595857	0.0842093	0.314464	-0.758999	NA	NA	NA	NA	NA	NA	0.767991	-0.604382	0.514198	-0.0533949	0.342643	-0.608766	0.668213	-0.444592	0.35972	-0.0493356	0.189652	-0.748761	Firmicutes	Clostridia	Clostridiales	[Mogibacteriaceae]	NA	NA
01db037ea1de98e6c0b1cc3e4c53af7d	NA	NA	NA	NA	NA	NA	NA	NA	NA	NA	NA	NA	0.721463	-0.440125	0.344847	0.00156772	0.116656	-0.687914	0.668219	-0.369638	0.343959	-0.0862837	0.0722337	-0.655756	Spirochaetes	Spirochaetes	Spirochaetales	Spirochaetaceae	Treponema	NA
6090b3f9b052a81496de28c6d8b0d093	0.557704	-0.51355	0.656023	-0.110865	0.274553	-0.567944	NA	NA	NA	NA	NA	NA	NA	NA	NA	NA	NA	NA	0.669214	-0.443001	0.554587	-0.442475	0.277659	-0.456532	Firmicutes	Clostridia	Clostridiales	Ruminococcaceae	Ruminococcus	flavefaciens
e12e719aad16a61193bda0d044f41ad1	NA	NA	NA	NA	NA	NA	NA	NA	NA	NA	NA	NA	NA	NA	NA	NA	NA	NA	0.669666	-0.534978	0.566793	-0.157868	0.349254	-0.513253	Firmicutes	Clostridia	Clostridiales	NA	NA	NA
2f964ef973e4b7a915c9972230817d8f	NA	NA	NA	NA	NA	NA	NA	NA	NA	NA	NA	NA	NA	NA	NA	NA	NA	NA	0.670028	-0.588822	0.348136	-0.0899924	0.101352	-0.457525	Firmicutes	Clostridia	Clostridiales	NA	NA	NA
a20c08c9d59f2a2c1cd820f2bdc2ddc1	0.796157	-0.635378	0.586858	-0.0845036	0.179544	-0.776272	0.653282	-0.494949	0.368759	0.0921409	0.208749	-0.661082	0.600092	-0.27245	0.409994	-0.267522	0.439371	-0.552756	0.671043	-0.393893	0.260006	-0.0213708	0.281527	-0.649977	Firmicutes	Clostridia	Clostridiales	Lachnospiraceae	NA	NA
8ccfa527da460f28535817fd52947bf2	0.619442	-0.557208	0.534647	0.0883647	0.06123	-0.737337	NA	NA	NA	NA	NA	NA	NA	NA	NA	NA	NA	NA	0.671892	-0.542846	0.266212	-0.0535541	-0.0810481	-0.440059	Firmicutes	Clostridia	Clostridiales	Lachnospiraceae	Butyrivibrio	NA
4fd4c99626b4aca3ed0378a8d4147e70	0.530115	-0.55186	0.78708	0.198325	0.256439	-0.668966	0.737063	-0.686014	0.533424	0.22748	0.0824704	-0.741804	NA	NA	NA	NA	NA	NA	0.672469	-0.493586	0.370568	0.126126	0.0552841	-0.682547	Bacteroidetes	Bacteroidia	Bacteroidales	Prevotellaceae	Prevotella	NA
ccb5bee1d430f52d880efd79e8b8ad27	0.648912	-0.415748	0.325707	-0.00451611	-0.0570037	-0.727316	0.675052	-0.576872	0.212522	0.0134123	0.0447714	-0.494765	0.729697	-0.441027	0.249901	-0.0874471	0.00291535	-0.655853	0.672939	-0.536251	0.236437	-0.124039	-0.047113	-0.532532	Firmicutes	Clostridia	Clostridiales	Clostridiaceae	Clostridium	NA
efb17fb6b72e2e444fb4d40701525613	NA	NA	NA	NA	NA	NA	0.686091	-0.560827	0.539919	0.00248215	-0.108013	-0.666263	NA	NA	NA	NA	NA	NA	0.673431	-0.507039	0.437275	-0.0803175	0.149331	-0.458908	Firmicutes	Clostridia	Clostridiales	Lachnospiraceae	NA	NA
2c30b4644f6c46cc186d5c48c0cb3c3e	0.576426	-0.498153	0.685922	0.028232	-0.0285248	-0.735533	0.703588	-0.60993	0.532726	0.126562	-0.0243277	-0.752536	0.671053	-0.526561	0.344342	-0.0796053	-0.0495141	-0.486513	0.673652	-0.450022	0.269443	0.0258851	0.128806	-0.61581	Bacteroidetes	Bacteroidia	Bacteroidales	Prevotellaceae	Prevotella	NA
33fdf76209d666525f2414ef48e37df3	NA	NA	NA	NA	NA	NA	0.574729	-0.486108	0.308002	-0.0149702	0.657378	-0.393793	NA	NA	NA	NA	NA	NA	0.6751	-0.480842	0.433417	-0.168432	0.391295	-0.480597	Firmicutes	Clostridia	Clostridiales	Ruminococcaceae	Ruminococcus	flavefaciens
efc3d4d7cac605f3b6d9cd33b903186e	NA	NA	NA	NA	NA	NA	NA	NA	NA	NA	NA	NA	NA	NA	NA	NA	NA	NA	0.676399	-0.422368	0.306996	-0.0379198	0.12496	-0.772657	Firmicutes	Clostridia	Clostridiales	NA	NA	NA
5dba40a3989b53ed768954694d37a7fa	0.484583	-0.371455	0.748559	-0.106621	0.100092	-0.626986	0.610142	-0.456867	0.421944	0.168473	-0.0992633	-0.761008	0.602008	-0.542981	0.464319	-0.00472876	0.290681	-0.396489	0.677752	-0.458869	0.189981	0.0470478	-0.105791	-0.652418	Firmicutes	Clostridia	Clostridiales	Lachnospiraceae	Butyrivibrio	NA
1adb54fc40aa1d739124792d7c4736d3	NA	NA	NA	NA	NA	NA	NA	NA	NA	NA	NA	NA	NA	NA	NA	NA	NA	NA	0.678326	-0.580705	0.42009	-0.176496	0.36451	-0.480724	Bacteroidetes	Bacteroidia	Bacteroidales	Prevotellaceae	Prevotella	NA
fbfbc35b9f8e37e386b50410d0f80028	0.760714	-0.628583	0.592164	-0.0171737	0.194277	-0.792024	0.696008	-0.529292	0.511199	0.121171	0.0259565	-0.768788	0.647686	-0.337961	0.0795595	0.117589	0.15839	-0.728923	0.679612	-0.350607	0.21432	0.0429894	0.00885211	-0.739354	Firmicutes	Clostridia	Clostridiales	NA	NA	NA
151cd4de52e270096d2b6a86f8019dfd	0.650979	-0.564933	0.425947	0.236323	0.166893	-0.660752	0.674247	-0.536763	0.458995	0.0627807	0.202424	-0.607497	0.721722	-0.456489	0.365872	0.0134331	0.280916	-0.753778	0.681305	-0.416624	0.259343	0.0839965	0.344905	-0.751924	Firmicutes	Clostridia	Clostridiales	Veillonellaceae	Succiniclasticum	NA
9691be981c1f44d34d645e35c9cdfca7	0.823008	-0.789357	0.587967	0.115299	0.295009	-0.722188	0.666995	-0.601059	0.334566	0.298066	0.247413	-0.58167	0.688139	-0.521527	0.395662	0.10777	0.443359	-0.642955	0.682339	-0.491603	0.284143	0.0824302	0.382901	-0.640513	Firmicutes	Clostridia	Clostridiales	Lachnospiraceae	Butyrivibrio	NA
532a29747d260dc710eb2797a2780e78	0.833903	-0.745413	0.639293	-0.0331897	0.313675	-0.748605	NA	NA	NA	NA	NA	NA	0.837731	-0.619044	0.387039	-0.077988	0.320471	-0.665774	0.682526	-0.548643	0.492528	-0.11916	0.479534	-0.528817	Bacteroidetes	Bacteroidia	Bacteroidales	NA	NA	NA
f969e1254d0be67f979da4d67fee0b1a	NA	NA	NA	NA	NA	NA	0.580192	-0.676481	0.628484	0.183073	0.126202	-0.54066	NA	NA	NA	NA	NA	NA	0.684476	-0.628092	0.390009	0.100137	0.0775573	-0.552893	Bacteroidetes	Bacteroidia	Bacteroidales	[Paraprevotellaceae]	NA	NA
1d878439704d4a2e1cc7cd4d7fefa4be	0.775758	-0.721268	0.629265	0.203702	0.225123	-0.717511	0.635738	-0.541146	0.549182	-0.0654993	0.225212	-0.592268	0.786505	-0.663658	0.534722	0.132926	0.439675	-0.711907	0.68518	-0.566553	0.252546	0.0312225	0.368379	-0.642978	Firmicutes	Clostridia	Clostridiales	NA	NA	NA
f7e1de31569e62fa258b86e41fd36cb6	0.689665	-0.520439	0.425146	0.0345125	0.269197	-0.76212	0.758585	-0.598391	0.478776	0.0447605	0.433763	-0.715007	0.682865	-0.397876	0.331348	0.0576363	0.469933	-0.755536	0.687751	-0.379806	0.297562	0.0098957	0.486201	-0.693936	Firmicutes	Clostridia	Clostridiales	Ruminococcaceae	Ruminococcus	NA
288ee1079b42514e1761f80ecc63c898	0.673736	-0.481148	0.360309	0.0103501	-0.229512	-0.670717	0.615093	-0.451955	0.372527	-0.100449	-0.0884067	-0.520224	0.629823	-0.372317	0.314649	-0.116373	0.191693	-0.45845	0.688899	-0.458193	0.424671	-0.144707	0.153817	-0.603173	Firmicutes	Clostridia	Clostridiales	Ruminococcaceae	NA	NA
747fa850f06122e3b15d45cb9cf495b5	0.791425	-0.72967	0.535085	0.16412	0.00653272	-0.757486	0.619271	-0.553296	0.493833	0.285767	0.174186	-0.640744	0.726523	-0.547648	0.394407	0.080623	0.157911	-0.727134	0.689532	-0.475274	0.284358	0.0973673	0.265504	-0.748319	Firmicutes	Clostridia	Clostridiales	NA	NA	NA
c0117d07015491d56b9642e8f96fa9b8	0.52991	-0.513621	0.636571	-0.0338581	0.16194	-0.56927	NA	NA	NA	NA	NA	NA	NA	NA	NA	NA	NA	NA	0.689727	-0.367363	0.26446	-0.192188	-0.139579	-0.629984	Firmicutes	Clostridia	Clostridiales	Ruminococcaceae	Ruminococcus	flavefaciens
237298ed08966fc9abd65149e00b9fc5	0.705908	-0.565998	0.551515	0.145239	-0.0278819	-0.809526	0.657339	-0.621666	0.568314	-0.0346234	0.129921	-0.672342	0.737174	-0.471115	0.470283	-0.0575417	0.336031	-0.640312	0.690194	-0.488905	0.411274	-0.131727	0.134492	-0.684362	Firmicutes	Clostridia	Clostridiales	Lachnospiraceae	Butyrivibrio	NA
e5bdc2c4b098661304d33c2cae4b24b3	0.805924	-0.734079	0.493119	0.191024	0.00558394	-0.817039	0.699025	-0.648433	0.252217	0.222986	-0.123195	-0.615948	0.729134	-0.457996	0.401906	0.0426339	0.16885	-0.755897	0.691256	-0.450248	0.386209	-0.0428438	0.0888985	-0.57967	SR1	NA	NA	NA	NA	NA
b7ab95ab45688aa0b2769e626660e29c	0.809697	-0.68732	0.635544	-0.0197669	0.300232	-0.827728	0.598702	-0.626098	0.555655	0.0180214	0.189004	-0.583733	0.704368	-0.555775	0.548865	0.00987894	0.482495	-0.539719	0.69331	-0.509147	0.408258	-0.201518	0.237748	-0.73987	Firmicutes	Clostridia	Clostridiales	NA	NA	NA
47576873e99a2e44b9890d52d39eeefd	0.593272	-0.557338	0.682753	-0.00536581	0.30102	-0.622934	0.682227	-0.601236	0.631902	0.103501	0.15053	-0.692349	0.720161	-0.631823	0.435107	-0.0422795	0.250544	-0.531665	0.694176	-0.565991	0.405017	0.0236651	0.114399	-0.517546	Bacteroidetes	Bacteroidia	Bacteroidales	Prevotellaceae	Prevotella	NA
13d97eaf8a86fca9aceec8223d7f726a	NA	NA	NA	NA	NA	NA	0.562901	-0.656347	0.58679	0.33576	0.119817	-0.508143	0.692824	-0.62605	0.390374	0.140458	0.032066	-0.556031	0.695613	-0.597248	0.37959	0.0788871	0.106422	-0.630486	Bacteroidetes	Bacteroidia	Bacteroidales	Prevotellaceae	Prevotella	NA
c95ea3bd130d0a0158443945cbb2ed0a	NA	NA	NA	NA	NA	NA	NA	NA	NA	NA	NA	NA	NA	NA	NA	NA	NA	NA	0.695794	-0.607821	0.282609	-0.0815156	0.159052	-0.498555	Firmicutes	Clostridia	Clostridiales	Ruminococcaceae	Ruminococcus	NA
508fd121173c20b94577308cd19383b9	0.87589	-0.781469	0.635058	-0.07361	0.171341	-0.816217	0.620967	-0.409235	0.40069	0.0772709	0.0950875	-0.72756	0.618977	-0.483587	0.354691	0.119705	0.315237	-0.544204	0.696025	-0.586171	0.437537	0.0212684	0.317359	-0.564299	Firmicutes	Clostridia	Clostridiales	NA	NA	NA
6cb511628c2f0ee360238899fe7f52a8	0.69725	-0.62557	0.587529	0.216787	0.0980798	-0.748247	0.702957	-0.594057	0.421346	0.168214	-0.137948	-0.705433	0.741455	-0.580017	0.353276	0.00345008	0.164375	-0.600315	0.696613	-0.436868	0.271526	-0.0525134	-0.0055115	-0.572137	Bacteroidetes	Bacteroidia	Bacteroidales	NA	NA	NA
ec98ddf10dd9de44b13f127eee49411a	0.615245	-0.467432	0.416773	0.0578639	0.221721	-0.628056	0.685181	-0.476568	0.358918	0.137769	0.137692	-0.75386	0.644083	-0.344438	0.226525	-0.043716	0.200153	-0.625625	0.700816	-0.398404	0.271202	-0.0201329	0.286058	-0.706887	Firmicutes	Clostridia	Clostridiales	Lachnospiraceae	Butyrivibrio	NA
9ee03161ea80d3e97789eb9809ad0aa7	0.39883	-0.402255	0.725468	-0.000945211	0.255436	-0.528033	0.593423	-0.616901	0.631118	0.205469	0.240049	-0.589134	NA	NA	NA	NA	NA	NA	0.701184	-0.481467	0.288781	0.124982	0.0853252	-0.776847	Firmicutes	Clostridia	Clostridiales	Ruminococcaceae	Ruminococcus	albus
72bf0f3bdfc2c6d05d35932c546c5b96	0.690259	-0.547439	0.561741	-0.0449056	0.127216	-0.68723	NA	NA	NA	NA	NA	NA	NA	NA	NA	NA	NA	NA	0.701773	-0.598943	0.369321	-0.0828311	0.296475	-0.583342	Firmicutes	Erysipelotrichi	Erysipelotrichales	Erysipelotrichaceae	Bulleidia	NA
7639ba3bea50a208852f3895a168afee	NA	NA	NA	NA	NA	NA	0.840279	-0.692223	0.325107	0.0805356	0.0397712	-0.746389	NA	NA	NA	NA	NA	NA	0.702134	-0.417857	0.2708	-0.118364	-0.0434289	-0.689057	Bacteroidetes	Bacteroidia	Bacteroidales	NA	NA	NA
b6b9c2c79c411fa33bd4f595f8a6a6ca	0.64477	-0.715314	0.729093	0.177402	0.207252	-0.72297	0.60334	-0.726479	0.510067	0.35654	0.200178	-0.557334	0.626757	-0.718648	0.547098	0.196805	0.503331	-0.433032	0.70294	-0.725845	0.378404	0.189751	0.273732	-0.56802	Firmicutes	Clostridia	Clostridiales	NA	NA	NA
372e46ec8d5987be4879ba6af3ede950	0.606751	-0.569962	0.505719	0.147993	0.0552477	-0.755992	0.623848	-0.540636	0.427207	0.177242	0.0264679	-0.696365	NA	NA	NA	NA	NA	NA	0.702961	-0.542024	0.326894	0.102961	0.172724	-0.574671	Proteobacteria	Gammaproteobacteria	Aeromonadales	Succinivibrionaceae	NA	NA
f4f07f7e936eea0b873caf83c4ac14c7	0.68217	-0.643753	0.613482	-0.13061	0.436449	-0.525557	0.468839	-0.458002	0.342671	0.137415	0.644172	-0.31467	0.646698	-0.520541	0.486276	-0.102259	0.508903	-0.487316	0.70465	-0.668461	0.526243	-0.139871	0.342548	-0.421883	Firmicutes	Clostridia	Clostridiales	NA	NA	NA
b7e1b76fae0817413271435f1614ece3	0.762965	-0.725524	0.644835	0.0577851	0.0163044	-0.684615	0.683713	-0.669839	0.524046	0.258771	0.202768	-0.774555	NA	NA	NA	NA	NA	NA	0.705856	-0.462253	0.330931	0.0641409	0.317377	-0.707391	Firmicutes	Clostridia	Clostridiales	Ruminococcaceae	NA	NA
2aeecf8df68e6fb59287456beda3d97a	NA	NA	NA	NA	NA	NA	0.760742	-0.697172	0.506092	0.0933397	0.0772887	-0.726936	0.665182	-0.475085	0.331856	0.0931913	0.244212	-0.580881	0.707003	-0.584799	0.439082	-0.00205823	0.10876	-0.556409	Firmicutes	Clostridia	Clostridiales	Ruminococcaceae	NA	NA
8fa0c39f19f8908a1a644a2d660bc2c3	0.712268	-0.520587	0.606988	0.0428123	0.000760262	-0.893088	0.70559	-0.488351	0.441619	0.118035	-0.180919	-0.809627	0.719294	-0.327845	0.21911	-0.0918445	-0.075157	-0.770937	0.707945	-0.343595	0.160991	0.0328689	-0.121697	-0.780003	Bacteroidetes	Bacteroidia	Bacteroidales	Prevotellaceae	Prevotella	NA
ef549ac65902fe52e646d170dbef390a	NA	NA	NA	NA	NA	NA	0.705098	-0.667536	0.491727	0.17911	0.0978465	-0.642225	NA	NA	NA	NA	NA	NA	0.710521	-0.356594	0.243259	-0.10132	0.0378811	-0.707645	Firmicutes	Clostridia	Clostridiales	Ruminococcaceae	Ruminococcus	flavefaciens
096f648091623d78e42ab40a15a3cdcf	0.565416	-0.499	0.688042	0.013269	0.24006	-0.641509	0.586093	-0.560895	0.726798	-0.0900452	0.379202	-0.514483	0.652508	-0.460112	0.416938	-0.0697439	0.284049	-0.565328	0.711391	-0.567993	0.360664	0.0409	0.164295	-0.653059	Firmicutes	Clostridia	Clostridiales	Lachnospiraceae	NA	NA
154ad971d5b9ca6d3c908764b693df5b	0.657489	-0.538325	0.49666	0.0756896	0.415118	-0.533345	0.632709	-0.563185	0.410257	0.14425	0.176725	-0.63313	0.8517	-0.606256	0.49129	-0.0816872	0.314924	-0.725053	0.711393	-0.570094	0.428605	-0.0175017	0.418389	-0.652368	Firmicutes	Erysipelotrichi	Erysipelotrichales	Erysipelotrichaceae	Bulleidia	NA
c76ac8eecfef4e6a7f82cd3202b1fd48	0.666288	-0.555972	0.607775	0.155827	0.111061	-0.821302	0.820143	-0.637507	0.573861	0.0137085	-0.063032	-0.836571	0.819124	-0.529144	0.410188	-0.0858279	0.111844	-0.732043	0.712852	-0.403645	0.189089	0.0589082	-0.10953	-0.680264	Bacteroidetes	Bacteroidia	Bacteroidales	Prevotellaceae	Prevotella	NA
b45b0b0edbf01c61eebd50f8dcd5dc24	0.409551	-0.33456	0.615559	-0.0200111	0.0600554	-0.515036	0.780687	-0.726112	0.574744	-0.0224084	0.207287	-0.647898	NA	NA	NA	NA	NA	NA	0.713284	-0.563179	0.367286	-0.00921216	0.162554	-0.485612	Bacteroidetes	Bacteroidia	Bacteroidales	Prevotellaceae	Prevotella	NA
a31815e74ca3108f8a3e7e350d53671c	0.830558	-0.678443	0.537518	-0.0570037	0.0705961	-0.792175	0.703546	-0.504818	0.419355	0.0409979	-0.0800496	-0.757443	0.80727	-0.465251	0.435427	-0.308491	0.170765	-0.595602	0.713499	-0.376669	0.266573	-0.0461912	0.174475	-0.714423	Firmicutes	Clostridia	Clostridiales	Lachnospiraceae	Butyrivibrio	NA
baea87b6f0a83fee1427c0a4376f132b	0.701022	-0.590043	0.376539	0.198484	0.136398	-0.629742	0.618656	-0.317085	0.1874	0.0206659	-0.161652	-0.675336	0.629402	-0.366606	0.150651	0.104639	0.20273	-0.702398	0.713677	-0.401074	0.250824	-0.00313291	0.113429	-0.774142	Firmicutes	Clostridia	Clostridiales	NA	NA	NA
e6d1dcad55d1a619bf15990ddc818bd2	0.638163	-0.535187	0.472368	0.0938445	0.224737	-0.612927	0.612647	-0.638231	0.452679	0.195321	0.217534	-0.548641	0.708577	-0.457706	0.459883	0.0221233	0.261411	-0.74587	0.715077	-0.412558	0.256128	-0.0741277	-0.00607173	-0.730413	Firmicutes	Clostridia	Clostridiales	Lachnospiraceae	Butyrivibrio	NA
89f2f5f710b7aeeffcc3d7caf62f86d3	0.667138	-0.637383	0.547128	0.101123	0.155994	-0.684451	0.728456	-0.675218	0.702621	0.00610217	0.204366	-0.683793	0.684928	-0.619313	0.454323	0.0193781	0.362602	-0.504183	0.716261	-0.667513	0.485449	0.141261	0.436451	-0.5694	Firmicutes	Clostridia	Clostridiales	NA	NA	NA
9edbf740ce6a3b9bad48b709523d7911	NA	NA	NA	NA	NA	NA	0.667676	-0.6088	0.55555	0.111249	0.412468	-0.651236	NA	NA	NA	NA	NA	NA	0.716514	-0.473427	0.352518	0.0771533	0.497145	-0.667819	Firmicutes	Clostridia	Clostridiales	Ruminococcaceae	Ruminococcus	NA
26315b9ca868eb0a1da039adfd4cd43f	0.742954	-0.566449	0.693556	-0.144065	0.173304	-0.815695	0.750981	-0.664169	0.410602	0.161986	0.262319	-0.677206	0.89186	-0.641251	0.62519	-0.173883	0.415485	-0.747695	0.718261	-0.468053	0.255486	0.0811293	0.363415	-0.708237	Firmicutes	Clostridia	Clostridiales	Lachnospiraceae	Butyrivibrio	NA
4079779766a4045c52c25882e80f9111	0.687876	-0.719015	0.767637	0.12497	0.426783	-0.670512	0.688713	-0.580446	0.579458	0.0386874	0.264687	-0.644779	0.791838	-0.552805	0.467724	-0.0994193	0.328198	-0.614418	0.718461	-0.552655	0.548872	-0.238458	0.392572	-0.442605	Firmicutes	Clostridia	Clostridiales	Clostridiaceae	Clostridium	NA
3f4127768e45ab6c768093745203f630	NA	NA	NA	NA	NA	NA	0.637801	-0.482542	0.407484	0.221708	-0.0496025	-0.722159	NA	NA	NA	NA	NA	NA	0.7218	-0.466052	0.247751	0.0385349	-0.0040484	-0.642788	Firmicutes	Clostridia	Clostridiales	Ruminococcaceae	Ruminococcus	NA
540a297df831a338ca37d92f21d6cc89	0.450637	-0.336066	0.713911	-0.077519	-0.0210401	-0.67552	NA	NA	NA	NA	NA	NA	NA	NA	NA	NA	NA	NA	0.722424	-0.465286	0.393767	-0.0931417	0.0908517	-0.679309	Bacteroidetes	Bacteroidia	Bacteroidales	Prevotellaceae	Prevotella	NA
163e29561276b47aea7f12892fe408c7	NA	NA	NA	NA	NA	NA	NA	NA	NA	NA	NA	NA	0.616116	-0.639743	0.454409	0.261468	0.178754	-0.500497	0.724062	-0.47898	0.327403	-0.12744	-0.164524	-0.576835	Firmicutes	Clostridia	Clostridiales	Lachnospiraceae	NA	NA
52251043ce863ed20aae66701c5a1277	0.355627	-0.398328	0.637169	0.0670943	0.0681083	-0.513653	0.590764	-0.473519	0.508065	0.116389	-0.0211091	-0.614536	NA	NA	NA	NA	NA	NA	0.726185	-0.554202	0.369207	-0.0200908	-0.00162047	-0.568699	Bacteroidetes	Bacteroidia	Bacteroidales	Prevotellaceae	Prevotella	NA
88f842ed8222ba5f446d75eb9d2439fa	0.60943	-0.340725	0.282196	0.039519	0.00874301	-0.68394	0.827401	-0.587388	0.51416	-0.174133	0.118613	-0.76608	NA	NA	NA	NA	NA	NA	0.727244	-0.446205	0.397486	-0.185968	0.110551	-0.591155	Fibrobacteres	Fibrobacteria	Fibrobacterales	Fibrobacteraceae	Fibrobacter	succinogenes
5952bd7a79ba24699539e7d8d166d360	0.702722	-0.618855	0.586521	0.145034	0.186633	-0.730628	0.592642	-0.541446	0.650171	0.260094	0.263693	-0.641812	0.676745	-0.521874	0.426598	0.145306	0.18485	-0.653409	0.728903	-0.511679	0.267126	0.168926	0.305234	-0.775567	Firmicutes	Clostridia	Clostridiales	NA	NA	NA
6dfda031cb50dbb32d1b7c82deee72a5	0.667735	-0.620239	0.595115	-0.051399	0.449938	-0.61748	0.673934	-0.633794	0.510966	0.180943	0.474314	-0.581761	NA	NA	NA	NA	NA	NA	0.729631	-0.551299	0.344811	0.108401	0.431826	-0.696159	Firmicutes	Clostridia	Clostridiales	NA	NA	NA
06977b7b519465f218090b3b6492ae6b	NA	NA	NA	NA	NA	NA	0.626589	-0.494276	0.287846	0.0894101	0.460221	-0.47417	NA	NA	NA	NA	NA	NA	0.730307	-0.438093	0.339014	0.00284535	0.468606	-0.709757	Firmicutes	Clostridia	Clostridiales	Ruminococcaceae	Ruminococcus	NA
4c19922ef459f331fc0d5fb0f0f858a0	0.78608	-0.668625	0.588267	0.0465041	0.0903288	-0.773355	0.731793	-0.590233	0.444834	0.143329	-0.0703994	-0.796028	0.735981	-0.512466	0.49696	-0.0717869	0.306294	-0.68461	0.730658	-0.464803	0.24086	0.0757506	0.0557827	-0.768693	Firmicutes	Clostridia	Clostridiales	Lachnospiraceae	Butyrivibrio	NA
e84b2e4bc6cdc6104b76e9369734104b	NA	NA	NA	NA	NA	NA	NA	NA	NA	NA	NA	NA	0.673306	-0.593648	0.503634	-0.0954062	0.44032	-0.532745	0.733477	-0.53896	0.490731	-0.130647	0.20286	-0.597	Proteobacteria	Deltaproteobacteria	GMD14H09	NA	NA	NA
583743de4b3f756158698e249c498497	0.766773	-0.652572	0.595558	0.0764079	0.332998	-0.760752	0.607484	-0.476439	0.490133	0.0102189	0.0734173	-0.653293	0.852257	-0.637372	0.474602	-0.0441153	0.263134	-0.718313	0.734105	-0.512689	0.432147	0.0242867	0.280797	-0.706257	Firmicutes	Clostridia	Clostridiales	NA	NA	NA
6819a1214c402bad2d06854202c46cf0	0.814386	-0.682355	0.659934	-0.0316443	0.183993	-0.807482	0.720683	-0.647413	0.594574	0.114419	0.0752172	-0.74754	NA	NA	NA	NA	NA	NA	0.734994	-0.598615	0.377509	-0.0211244	0.0979247	-0.571364	Firmicutes	Clostridia	Clostridiales	Lachnospiraceae	NA	NA
323277ea0bb9d377d47b043159041bce	0.773921	-0.678179	0.74956	-0.015951	0.134849	-0.866037	0.834488	-0.794627	0.505625	-0.0262884	0.152609	-0.718771	0.65265	-0.394514	0.464911	-0.0753691	0.288026	-0.703664	0.737433	-0.510127	0.408845	-0.0180985	0.0911647	-0.694983	Bacteroidetes	Bacteroidia	Bacteroidales	Prevotellaceae	Prevotella	NA
7834c34c495266dbeee06bf728fe7b14	0.406425	-0.336123	0.612742	0.017197	-0.0212696	-0.691092	0.784155	-0.687328	0.443821	0.172181	0.277948	-0.680824	NA	NA	NA	NA	NA	NA	0.738722	-0.493189	0.284706	0.0843983	0.383486	-0.732716	Firmicutes	Clostridia	Clostridiales	Lachnospiraceae	Butyrivibrio	NA
f293eaf809486775e3d379c912608569	NA	NA	NA	NA	NA	NA	NA	NA	NA	NA	NA	NA	NA	NA	NA	NA	NA	NA	0.741104	-0.484358	0.400884	-0.105345	0.0461373	-0.632068	Bacteroidetes	Bacteroidia	Bacteroidales	Prevotellaceae	Prevotella	NA
25d02ba981256192704f8e05b1b62d42	0.573154	-0.671968	0.486613	0.355276	0.39672	-0.569104	0.714145	-0.881208	0.649235	0.275909	0.275641	-0.663545	NA	NA	NA	NA	NA	NA	0.741941	-0.583894	0.357492	0.0776165	0.33588	-0.732162	Firmicutes	Clostridia	Clostridiales	NA	NA	NA
ba1126a450bc681244e642526d6161bd	0.786552	-0.66575	0.468808	0.00560291	0.375907	-0.658112	0.595988	-0.410367	0.423896	0.13074	0.152778	-0.680238	0.671104	-0.403958	0.282136	-0.0357543	0.255223	-0.645159	0.743889	-0.469872	0.276638	-0.0211916	0.246391	-0.72893	Firmicutes	Clostridia	Clostridiales	Lachnospiraceae	NA	NA
8967b53ef8415819912fe6cdcbb72c96	0.741645	-0.573183	0.685854	-0.0806775	0.331024	-0.760696	0.710311	-0.639632	0.707894	-0.00523268	0.445067	-0.673105	0.635532	-0.479402	0.422377	0.00183768	0.335735	-0.560493	0.745509	-0.415289	0.326332	-0.0986337	0.0998935	-0.762	Firmicutes	Clostridia	Clostridiales	Lachnospiraceae	Shuttleworthia	NA
936381819b9ecb35c5ebfe565e03851f	0.680029	-0.610832	0.639203	-0.0244441	0.137937	-0.733277	NA	NA	NA	NA	NA	NA	0.769726	-0.573253	0.429231	-0.0550498	0.305087	-0.611053	0.745652	-0.687526	0.600723	-0.223847	0.192492	-0.455256	Firmicutes	Clostridia	Clostridiales	NA	NA	NA
1ef222a75a4bc64b94d273d90f2d60cf	0.792716	-0.640409	0.635464	0.0620863	0.0530357	-0.803899	0.674001	-0.588497	0.544647	0.132694	-0.0122123	-0.753661	0.714877	-0.485077	0.360952	0.0420897	0.0971449	-0.620985	0.746444	-0.48902	0.28009	0.0741649	0.109186	-0.726944	Firmicutes	Clostridia	Clostridiales	Lachnospiraceae	Coprococcus	NA
0abf6399eeefc38451fa9c6132ec398a	0.73934	-0.630478	0.725857	0.024269	0.160906	-0.818793	0.708458	-0.608099	0.563268	0.181139	0.0556661	-0.795016	0.813504	-0.546528	0.428254	-0.0480391	0.156151	-0.694039	0.752947	-0.482756	0.288186	0.0660646	0.13373	-0.734297	Firmicutes	Clostridia	Clostridiales	Lachnospiraceae	Butyrivibrio	NA
e198ac760417b66496b8ec7b349ab974	0.756878	-0.742044	0.803309	0.156181	0.407133	-0.746947	NA	NA	NA	NA	NA	NA	0.816262	-0.707206	0.57648	0.11749	0.424848	-0.701547	0.758424	-0.563102	0.323297	0.1148	0.302209	-0.725934	Bacteroidetes	Bacteroidia	Bacteroidales	Prevotellaceae	Prevotella	NA
d475fe6bb509bcb4615d887cd80d3aa0	0.739493	-0.646548	0.832348	0.0754677	0.220423	-0.80946	0.824631	-0.780816	0.625664	0.0898174	0.236913	-0.735874	0.825282	-0.611972	0.513422	-0.0877632	0.411318	-0.706109	0.761447	-0.645991	0.429731	0.124731	0.322607	-0.605301	Bacteroidetes	Bacteroidia	Bacteroidales	Prevotellaceae	Prevotella	NA
82e9c3adaa230b86b4531541f2c2f8e4	0.756029	-0.574566	0.415088	0.0252978	0.122829	-0.726314	NA	NA	NA	NA	NA	NA	0.769129	-0.473455	0.400221	-0.0751898	0.211817	-0.691433	0.76325	-0.475606	0.417564	-0.0952038	0.0803202	-0.740258	Firmicutes	Clostridia	Clostridiales	Lachnospiraceae	NA	NA
01729cb8ed0a486586832e10919810d0	NA	NA	NA	NA	NA	NA	0.704396	-0.608491	0.552263	0.0151211	0.330222	-0.620718	NA	NA	NA	NA	NA	NA	0.7633	-0.544555	0.465345	-0.236771	0.134839	-0.551012	Bacteroidetes	NA	NA	NA	NA	NA
1c16c87a1e650524a7af831fc8606907	0.672333	-0.636072	0.77238	0.100776	0.115603	-0.800025	0.551571	-0.606113	0.5383	0.359256	0.187646	-0.651424	0.77642	-0.625936	0.433287	0.120342	0.189858	-0.750153	0.76458	-0.600702	0.399847	0.040916	0.302336	-0.684886	Bacteroidetes	Bacteroidia	Bacteroidales	Prevotellaceae	Prevotella	NA
a8e121277ed20453bdc9afbd8d6e5e44	0.66231	-0.713458	0.807037	0.253362	0.259255	-0.748829	0.713693	-0.67084	0.556853	0.148127	0.233476	-0.734042	0.850359	-0.682387	0.467287	0.00798171	0.250541	-0.678138	0.764618	-0.6246	0.403711	0.173063	0.159692	-0.666384	Bacteroidetes	Bacteroidia	Bacteroidales	Prevotellaceae	Prevotella	NA
5fef8b208471b0a04e3e2017f8cb0a83	NA	NA	NA	NA	NA	NA	0.663401	-0.58388	0.294482	0.205214	0.306889	-0.595456	NA	NA	NA	NA	NA	NA	0.764833	-0.510493	0.243858	0.080908	0.340118	-0.764833	Firmicutes	Clostridia	Clostridiales	Lachnospiraceae	NA	NA
eefe95ae61eac8b189959e0883a0aac0	0.73965	-0.598933	0.654042	-0.0905101	-0.0208436	-0.795844	0.826851	-0.68272	0.454012	-0.0330833	0.0841124	-0.733546	0.655888	-0.43973	0.315101	-0.151978	0.336383	-0.443521	0.769001	-0.56032	0.36902	-0.0922265	0.305233	-0.73144	Firmicutes	Clostridia	Clostridiales	NA	NA	NA
09283f2bc2d1a4640cc5095aee199d73	0.667655	-0.473906	0.460731	-0.0629242	0.227228	-0.634626	0.663709	-0.54634	0.394844	0.158738	0.0152879	-0.757057	0.721162	-0.36033	0.204281	-0.108785	0.238692	-0.849198	0.770713	-0.461092	0.28071	-0.16631	0.253478	-0.74595	Firmicutes	Clostridia	Clostridiales	NA	NA	NA
e29bada5024b0371209af1cae2a8ef0a	NA	NA	NA	NA	NA	NA	0.799059	-0.58921	0.454662	-0.0155896	0.103671	-0.728328	NA	NA	NA	NA	NA	NA	0.771976	-0.482993	0.31428	0.0183427	0.25146	-0.842184	Firmicutes	Clostridia	Clostridiales	NA	NA	NA
3606a6467b1d9930ae5361ae30c9565f	0.674061	-0.677594	0.741088	0.25758	0.320922	-0.781462	0.717445	-0.69339	0.556894	0.096822	0.234636	-0.626793	0.76299	-0.688175	0.518248	0.0628165	0.416797	-0.606102	0.773345	-0.598825	0.450974	0.0795229	0.302727	-0.676253	Bacteroidetes	Bacteroidia	Bacteroidales	Prevotellaceae	Prevotella	NA
a98370662ec45bbd18c5b5e6ace024c9	NA	NA	NA	NA	NA	NA	NA	NA	NA	NA	NA	NA	NA	NA	NA	NA	NA	NA	0.779092	-0.519683	0.432341	-0.169545	0.165026	-0.734904	Firmicutes	Clostridia	Clostridiales	NA	NA	NA
689b315f635f35a50dbb7d4bfda41f7a	0.666344	-0.620397	0.665267	0.110865	0.448203	-0.704746	0.681437	-0.657888	0.390219	0.218265	0.374926	-0.521475	0.753532	-0.536207	0.487073	0.0243273	0.288277	-0.736287	0.781855	-0.507469	0.46637	-0.0354663	0.273547	-0.710923	Bacteroidetes	Bacteroidia	Bacteroidales	Prevotellaceae	Prevotella	NA
77ff1b83c4b4a8e0c24584a52274dab5	0.820122	-0.692806	0.551039	-0.0014058	0.333938	-0.747724	0.73744	-0.569046	0.484462	0.0440846	0.333672	-0.664138	0.766213	-0.471832	0.459762	-0.101634	0.410873	-0.690542	0.7819	-0.494057	0.33147	-0.00632094	0.345176	-0.799598	Firmicutes	Clostridia	Clostridiales	Ruminococcaceae	NA	NA
cf33ca7b663cc6b6562a898c13bb5e0c	0.794309	-0.682326	0.636484	0.0104796	0.440179	-0.748364	0.812523	-0.696278	0.611401	-0.00434694	0.457621	-0.712219	0.722667	-0.490856	0.463007	-0.0249306	0.557507	-0.617831	0.784181	-0.522762	0.416756	-0.0676672	0.400689	-0.637779	Bacteroidetes	Bacteroidia	Bacteroidales	Prevotellaceae	Prevotella	NA
def8e050dac32393424611027ba2ec8f	NA	NA	NA	NA	NA	NA	0.778627	-0.673211	0.430787	0.0384393	-0.0566339	-0.747305	NA	NA	NA	NA	NA	NA	0.787827	-0.588111	0.377104	-0.143485	0.0399003	-0.608136	Firmicutes	Clostridia	Clostridiales	Ruminococcaceae	Ruminococcus	flavefaciens
a73bf3815d10c73c166a7d2fbdb6ef79	NA	NA	NA	NA	NA	NA	0.683988	-0.543964	0.384932	0.0192554	0.1835	-0.508936	NA	NA	NA	NA	NA	NA	0.78962	-0.595439	0.500945	-0.145704	0.360398	-0.590022	Bacteroidetes	Bacteroidia	Bacteroidales	NA	NA	NA
ced2002cea309379222bb1df3030f730	0.681814	-0.665959	0.581285	0.191021	0.067642	-0.715608	0.58634	-0.699375	0.483053	0.297427	-0.0901552	-0.561407	0.573884	-0.630841	0.519743	0.24325	0.23058	-0.390439	0.79201	-0.575753	0.355202	-0.0175584	-0.0155228	-0.757207	Firmicutes	Clostridia	Clostridiales	Lachnospiraceae	NA	NA
ef77bf416b565035cbc900d6435e93d4	0.629401	-0.555701	0.470326	0.000375136	0.00575421	-0.698714	0.58346	-0.487498	0.526287	0.133323	0.0557571	-0.669313	0.730193	-0.577925	0.452644	0.0036197	0.0218861	-0.656154	0.799562	-0.55214	0.515699	-0.230409	0.30987	-0.669178	Firmicutes	Erysipelotrichi	Erysipelotrichales	Erysipelotrichaceae	[Eubacterium]	cylindroides
e787309e05487f1b132581dac1f81b90	0.74121	-0.599097	0.672376	0.0787042	0.0118867	-0.874286	0.78756	-0.678658	0.480369	0.0953265	0.00485757	-0.782003	0.867374	-0.593882	0.446514	-0.102732	0.109703	-0.719756	0.801888	-0.512167	0.300463	0.0284582	0.0651476	-0.76015	Bacteroidetes	Bacteroidia	Bacteroidales	Prevotellaceae	Prevotella	NA
0474dab351ebb7732c3f845b76b88392	0.761852	-0.595294	0.38629	0.0522704	0.300058	-0.692508	0.701498	-0.615346	0.377653	0.0514778	0.498644	-0.530499	0.728542	-0.482625	0.418456	-0.0284512	0.479907	-0.626885	0.8037	-0.508629	0.367096	-0.0684681	0.187356	-0.867369	Firmicutes	Clostridia	Clostridiales	Lachnospiraceae	NA	NA
e3e48c9987599a18553f91ba8faa3927	0.815198	-0.717163	0.399084	0.0383503	0.333009	-0.681479	0.680057	-0.548479	0.47227	0.0409235	0.337057	-0.687155	0.794672	-0.508048	0.440029	-0.0960939	0.440392	-0.721969	0.803935	-0.502137	0.435078	-0.117041	0.308638	-0.821843	Firmicutes	Clostridia	Clostridiales	NA	NA	NA
7472c658ebd79bca58818366807c83f0	NA	NA	NA	NA	NA	NA	0.761385	-0.604484	0.484961	0.0145892	-0.0126573	-0.774485	NA	NA	NA	NA	NA	NA	0.804513	-0.541445	0.34487	-0.1587	0.0301253	-0.66395	Firmicutes	Clostridia	Clostridiales	Ruminococcaceae	Ruminococcus	flavefaciens
53214e49308cceb05c5882fed2528e95	0.783626	-0.61402	0.529564	0.0328333	0.0815473	-0.832886	NA	NA	NA	NA	NA	NA	0.67973	-0.34575	0.209133	-0.0842373	0.0440693	-0.716665	0.810691	-0.558997	0.453137	-0.124941	0.201834	-0.749961	Bacteroidetes	Bacteroidia	Bacteroidales	Prevotellaceae	Prevotella	NA
7f3d094ace27f6698191b8e042e7d582	0.530255	-0.438918	0.418623	0.194685	-0.0195837	-0.717667	0.757307	-0.556679	0.443988	0.113201	-0.040517	-0.81244	NA	NA	NA	NA	NA	NA	0.812481	-0.540725	0.466846	-0.140954	0.295696	-0.815997	Firmicutes	Clostridia	Clostridiales	Lachnospiraceae	NA	NA
39b5f5380499689cb07bb7e2be9359d5	NA	NA	NA	NA	NA	NA	0.690578	-0.562633	0.478025	0.0960226	0.110317	-0.58596	0.617909	-0.516152	0.302605	0.0228739	0.17111	-0.532367	0.816523	-0.646204	0.381181	-0.0377333	0.23324	-0.654147	Bacteroidetes	Bacteroidia	Bacteroidales	[Paraprevotellaceae]	NA	NA
fcdd95f39aeeb6805b298c751a72ef45	0.697286	-0.483533	0.402461	0.0888331	0.13055	-0.697457	0.725465	-0.534518	0.280983	0.130978	-0.0373266	-0.705068	0.783865	-0.442909	0.397928	-0.170749	0.274663	-0.81675	0.817275	-0.491161	0.313575	-0.12477	0.0489123	-0.733573	Firmicutes	Clostridia	Clostridiales	NA	NA	NA
4c9f1ec5b3f8a72403c41640804060bb	0.623498	-0.671237	0.569454	0.267849	0.607788	-0.562454	0.788808	-0.758143	0.658733	0.13074	0.504168	-0.67884	NA	NA	NA	NA	NA	NA	0.819616	-0.66198	0.528205	0.00185574	0.502053	-0.688787	Firmicutes	Clostridia	Clostridiales	Ruminococcaceae	Ruminococcus	flavefaciens
356d6b7c50bf3f19037278d1d01f2200	0.580092	-0.597906	0.807417	0.219733	0.162968	-0.681863	0.583061	-0.667144	0.795176	0.188169	0.129929	-0.66824	0.641926	-0.633399	0.542304	0.143312	0.25107	-0.44593	0.82041	-0.684772	0.461814	0.0134802	0.215559	-0.686235	Firmicutes	Clostridia	Clostridiales	Ruminococcaceae	NA	NA
2d4d9a6b099be808371e96c08653bfbf	NA	NA	NA	NA	NA	NA	0.681447	-0.539636	0.4747	-0.101798	0.39397	-0.466923	NA	NA	NA	NA	NA	NA	0.822527	-0.540176	0.340715	-0.117002	0.224607	-0.798551	Firmicutes	Clostridia	Clostridiales	Ruminococcaceae	Ruminococcus	NA
1e498a9db0b2649e42f13d2331698393	0.727318	-0.599738	0.52471	0.0988976	0.0307767	-0.794766	0.786962	-0.770651	0.648345	0.062789	0.0828449	-0.746583	0.738587	-0.580251	0.318025	0.121697	0.204831	-0.654862	0.823311	-0.588763	0.380415	-0.135084	0.199136	-0.741684	Bacteroidetes	Bacteroidia	Bacteroidales	Bacteroidaceae	BF311	NA
1c070a88df9cabaca857b65a61f79925	0.79476	-0.700962	0.631372	0.0978562	0.123068	-0.859605	0.772381	-0.696455	0.554346	0.150509	0.121679	-0.7888	0.759776	-0.511442	0.2505	0.128947	0.252244	-0.756616	0.834816	-0.599414	0.400803	0.0183337	0.26177	-0.725446	Firmicutes	Clostridia	Clostridiales	Ruminococcaceae	Ruminococcus	NA
6d34fa3cc9412b6b733b0c53ad50c318	0.806512	-0.701218	0.48689	0.0794602	0.396554	-0.69351	0.785876	-0.661623	0.458816	0.0700346	0.345572	-0.6842	0.871626	-0.619433	0.538973	-0.138158	0.418173	-0.677826	0.836628	-0.589367	0.454245	-0.045548	0.374721	-0.723075	Firmicutes	Clostridia	Clostridiales	Ruminococcaceae	NA	NA
24333c9f9fe059f2c74eb6e58d57f0d6	0.822528	-0.668467	0.656495	0.0103628	0.0609201	-0.864571	0.694126	-0.530627	0.426582	0.203203	0.0604719	-0.766513	0.907648	-0.672458	0.599284	-0.160657	0.336545	-0.708409	0.848172	-0.645383	0.427654	-0.0667648	0.0619127	-0.670565	Firmicutes	Erysipelotrichi	Erysipelotrichales	Erysipelotrichaceae	Bulleidia	NA
7542471fa832ce197f3ad5043030b462	0.837756	-0.72744	0.635588	0.0424297	0.221304	-0.826331	0.611907	-0.513558	0.443619	0.138944	0.106829	-0.664871	0.853113	-0.622064	0.501247	-0.093912	0.450657	-0.693115	0.857953	-0.638137	0.430925	-0.12275	0.294774	-0.749454	Firmicutes	Clostridia	Clostridiales	NA	NA	NA
82baae070e00955b760d9a8195f92a7b	-0.495009	0.085766	-0.139208	0.317379	0.252585	0.6778	-0.848135	0.549785	-0.497578	0.12787	-0.124609	0.84173	NA	NA	NA	NA	NA	NA	NA	NA	NA	NA	NA	NA	Firmicutes	Clostridia	Clostridiales	Lachnospiraceae	Butyrivibrio	NA
a9e572f100235aa6cd7c75862b8de1c3	-0.693637	0.667695	-0.396667	-0.236339	-0.445583	0.622379	-0.798042	0.72598	-0.578907	-0.0737861	-0.316147	0.741829	-0.641999	0.414577	-0.139523	-0.126657	-0.148152	0.668139	NA	NA	NA	NA	NA	NA	Firmicutes	Clostridia	Clostridiales	NA	NA	NA
1db4fae424673e0d69edb7f25fc82d99	NA	NA	NA	NA	NA	NA	-0.782121	0.377876	-0.382567	0.326901	-0.0570107	0.765169	NA	NA	NA	NA	NA	NA	NA	NA	NA	NA	NA	NA	Firmicutes	Clostridia	Clostridiales	Veillonellaceae	Megasphaera	NA
b13bd346ebc48ef8c9354ee0f9ac86b6	-0.712877	0.516766	-0.535633	0.103532	0.0338841	0.7445	-0.780405	0.653868	-0.598287	-0.0569914	-0.1208	0.799512	-0.819833	0.471256	-0.299361	0.0977782	-0.0951289	0.725188	NA	NA	NA	NA	NA	NA	Firmicutes	Clostridia	Clostridiales	NA	NA	NA
0a3a093614571c38abceb356b703634c	-0.778667	0.626851	-0.547414	-0.143724	-0.274278	0.779424	-0.764551	0.623321	-0.411055	-0.148242	-0.191232	0.800604	NA	NA	NA	NA	NA	NA	NA	NA	NA	NA	NA	NA	Firmicutes	Clostridia	Clostridiales	Lachnospiraceae	NA	NA
3e0a0fd902cbdb2bff7f8ea39a93ccac	-0.603527	0.321955	-0.169522	0.381385	-0.235481	0.409859	-0.761645	0.419799	-0.385851	0.231253	0.00697502	0.789145	-0.539711	-0.141482	-0.0550042	0.674864	-0.00180231	0.524393	NA	NA	NA	NA	NA	NA	Proteobacteria	Deltaproteobacteria	Desulfovibrionales	Desulfovibrionaceae	Desulfovibrio	D168
ce84eb75d8e034c27c5269e9ca1bb769	NA	NA	NA	NA	NA	NA	-0.746804	0.647988	-0.572323	-0.126602	-0.181068	0.754619	NA	NA	NA	NA	NA	NA	NA	NA	NA	NA	NA	NA	Bacteroidetes	Bacteroidia	Bacteroidales	Prevotellaceae	Prevotella	NA
e66b0e44963776a40da037317873e859	-0.68612	0.438683	-0.331477	0.0752442	0.0133688	0.722898	-0.746118	0.633614	-0.417118	-0.198914	-0.244212	0.732738	NA	NA	NA	NA	NA	NA	NA	NA	NA	NA	NA	NA	Proteobacteria	Betaproteobacteria	Burkholderiales	Alcaligenaceae	Sutterella	NA
9110f7afec59371f5bda389da2a5f959	NA	NA	NA	NA	NA	NA	-0.736305	0.521105	-0.547327	0.101407	-0.103835	0.792904	-0.803061	0.403772	-0.29043	0.126411	-0.217983	0.788308	NA	NA	NA	NA	NA	NA	Firmicutes	Clostridia	Clostridiales	[Mogibacteriaceae]	NA	NA
c28e602465160ead2efb371ac5cb64d0	-0.338329	0.475866	-0.07469	-0.604288	-0.293627	0.25726	-0.724907	0.697188	-0.564279	-0.318174	-0.257994	0.729039	NA	NA	NA	NA	NA	NA	NA	NA	NA	NA	NA	NA	Bacteroidetes	Bacteroidia	Bacteroidales	Prevotellaceae	Prevotella	NA
e7db542b2a525e45a3b373d5a3d22d72	-0.80019	0.712103	-0.554397	-0.207237	-0.240396	0.813617	-0.72373	0.752908	-0.625515	-0.332398	-0.244235	0.733794	-0.803087	0.583373	-0.399963	-0.163223	-0.30249	0.801372	NA	NA	NA	NA	NA	NA	Bacteroidetes	Bacteroidia	Bacteroidales	NA	NA	NA
0774f4ab30dd968384d7e9d7dea11fd7	-0.65574	0.483487	-0.275748	0.0115056	-0.412229	0.59524	-0.704462	0.526562	-0.409326	0.0949094	-0.47275	0.5911	-0.643648	0.37077	-0.347343	-0.0310816	-0.450105	0.643648	NA	NA	NA	NA	NA	NA	Firmicutes	Clostridia	Clostridiales	NA	NA	NA
d5f1a753dfd541038e5f703854fcc3de	NA	NA	NA	NA	NA	NA	-0.700704	0.575851	-0.421183	-0.130119	-0.196299	0.698163	NA	NA	NA	NA	NA	NA	NA	NA	NA	NA	NA	NA	Firmicutes	Clostridia	Clostridiales	Ruminococcaceae	NA	NA
868ee134c8e9488fefbd7e1a658674f3	NA	NA	NA	NA	NA	NA	-0.697285	0.420195	-0.455893	0.0294452	-0.132252	0.703166	NA	NA	NA	NA	NA	NA	NA	NA	NA	NA	NA	NA	Firmicutes	Clostridia	Clostridiales	Ruminococcaceae	Ruminococcus	flavefaciens
f3a62145a973ab4f1812c8a24e4bcccf	-0.692973	0.586842	-0.515326	-0.22624	-0.0601669	0.774674	-0.693121	0.453337	-0.332348	0.190314	-0.39687	0.530065	NA	NA	NA	NA	NA	NA	NA	NA	NA	NA	NA	NA	Firmicutes	Clostridia	Clostridiales	Lachnospiraceae	Butyrivibrio	NA
a324057c6a2a8533dc40ae7ea69c340f	NA	NA	NA	NA	NA	NA	-0.683419	0.505905	-0.513539	0.126945	-0.147011	0.638557	NA	NA	NA	NA	NA	NA	NA	NA	NA	NA	NA	NA	Bacteroidetes	Bacteroidia	Bacteroidales	Prevotellaceae	Prevotella	NA
fff09ee711fbfe865d1892e8f6438d8c	NA	NA	NA	NA	NA	NA	-0.680812	0.210667	-0.262248	0.504683	0.0538353	0.661289	-0.609458	-0.0511805	-0.131597	0.614492	-0.0142634	0.580516	NA	NA	NA	NA	NA	NA	Firmicutes	Clostridia	Clostridiales	Lachnospiraceae	Butyrivibrio	NA
6f09d81e0cb1db2993eefe61fbb4c69a	-0.618615	0.250344	-0.35197	0.303693	0.00137905	0.671848	-0.680762	0.333662	-0.389433	0.37107	0.0208898	0.651781	-0.589404	0.0633161	-0.0571649	0.347094	0.0873325	0.658896	NA	NA	NA	NA	NA	NA	Bacteroidetes	Bacteroidia	Bacteroidales	Prevotellaceae	Prevotella	NA
ed39492845a23d977528f2d611e26a3f	-0.706209	0.335944	-0.404796	0.191745	-0.129859	0.659457	-0.673251	0.382638	-0.368984	0.0733126	-0.000901718	0.693851	NA	NA	NA	NA	NA	NA	NA	NA	NA	NA	NA	NA	Firmicutes	Clostridia	Clostridiales	[Mogibacteriaceae]	NA	NA
cf61a6b99c6c54f0e70816126a9c3f73	NA	NA	NA	NA	NA	NA	-0.669495	0.634597	-0.433031	-0.296708	-0.159825	0.660231	-0.680513	0.542844	-0.32019	-0.192731	0.0323812	0.644472	NA	NA	NA	NA	NA	NA	Firmicutes	Clostridia	Clostridiales	[Mogibacteriaceae]	NA	NA
a394edba701c2d5196d342c223cd3558	-0.478145	0.281587	-0.361682	0.04125	0.0857427	0.656252	-0.669406	0.43809	-0.272859	0.186926	0.109457	0.692445	NA	NA	NA	NA	NA	NA	NA	NA	NA	NA	NA	NA	Bacteroidetes	Bacteroidia	Bacteroidales	Prevotellaceae	Prevotella	NA
d829ba7541340c722a29327530f36bb2	NA	NA	NA	NA	NA	NA	-0.669096	0.673682	-0.436228	-0.288825	-0.228907	0.689022	NA	NA	NA	NA	NA	NA	NA	NA	NA	NA	NA	NA	Firmicutes	Clostridia	Clostridiales	Lachnospiraceae	Butyrivibrio	NA
7c8b7f4ef8146482b98ed6f44514ee36	-0.700748	0.662126	-0.513869	-0.340964	-0.254188	0.759565	-0.666219	0.712864	-0.661164	-0.355681	-0.33703	0.68441	-0.775088	0.560616	-0.343218	-0.107279	-0.209225	0.736199	NA	NA	NA	NA	NA	NA	Firmicutes	Clostridia	Clostridiales	NA	NA	NA
57a53fce3e7b47eacd99e27c526dfaa6	-0.69833	0.575279	-0.513194	-0.142445	-0.100286	0.712186	-0.661651	0.438718	-0.39672	0.0874402	0.00703644	0.696849	NA	NA	NA	NA	NA	NA	NA	NA	NA	NA	NA	NA	Bacteroidetes	Bacteroidia	Bacteroidales	NA	NA	NA
88769feb1e51f1c2604bec4c2fdbe3fe	-0.652671	0.468439	-0.531158	0.0316246	-0.373704	0.645295	-0.660175	0.53427	-0.470574	0.0684172	-0.0907634	0.708051	NA	NA	NA	NA	NA	NA	NA	NA	NA	NA	NA	NA	Firmicutes	Clostridia	Clostridiales	NA	NA	NA
cd165b1c10fc2c577b849fc5de60ea25	-0.69442	0.403301	-0.361731	0.114807	0.141343	0.753973	-0.659357	0.638738	-0.597484	-0.0892065	-0.201405	0.720148	NA	NA	NA	NA	NA	NA	NA	NA	NA	NA	NA	NA	Firmicutes	Clostridia	Clostridiales	Lachnospiraceae	Butyrivibrio	NA
c64f28fbd7d63ea171f421cd043db7cd	-0.732405	0.49396	-0.223072	-0.00924557	0.0224442	0.708667	-0.656264	0.329088	-0.362479	0.219523	0.118238	0.765743	-0.851944	0.481414	-0.330476	0.254819	-0.127582	0.718876	NA	NA	NA	NA	NA	NA	Bacteroidetes	Bacteroidia	Bacteroidales	Prevotellaceae	Prevotella	NA
133791c996003901f71e12333767a110	NA	NA	NA	NA	NA	NA	-0.654005	0.496776	-0.488555	-0.0818283	-0.126975	0.644713	NA	NA	NA	NA	NA	NA	NA	NA	NA	NA	NA	NA	Firmicutes	Clostridia	Clostridiales	Veillonellaceae	NA	NA
0cb166c484e0a35c0607db5a922faaa5	NA	NA	NA	NA	NA	NA	-0.652748	0.64464	-0.510533	-0.270224	-0.148579	0.596146	NA	NA	NA	NA	NA	NA	NA	NA	NA	NA	NA	NA	Firmicutes	Clostridia	Clostridiales	Lachnospiraceae	Shuttleworthia	NA
22de37f0060dfc5bc7a66b8cfad4e9f8	-0.780712	0.694649	-0.523196	-0.236007	-0.215133	0.796897	-0.648532	0.417814	-0.42913	-0.0631725	-0.156269	0.676842	-0.640156	0.597898	-0.362137	-0.348248	-0.295735	0.655281	NA	NA	NA	NA	NA	NA	Firmicutes	Clostridia	Clostridiales	NA	NA	NA
16060017e7d3ececea0db8328fe21d4a	-0.399272	0.627237	-0.471021	-0.608525	-0.36203	0.406482	-0.643268	0.46346	-0.425728	0.0629777	-0.243302	0.600972	NA	NA	NA	NA	NA	NA	NA	NA	NA	NA	NA	NA	Firmicutes	Clostridia	Clostridiales	Eubacteriaceae	Pseudoramibacter_Eubacterium	NA
2bef6f5edca519a5582f06e6006851d4	NA	NA	NA	NA	NA	NA	-0.643045	0.286433	-0.155916	0.195775	0.148135	0.688606	NA	NA	NA	NA	NA	NA	NA	NA	NA	NA	NA	NA	Bacteroidetes	Bacteroidia	Bacteroidales	Prevotellaceae	Prevotella	NA
69801312c6bb42130b62b63df829848e	NA	NA	NA	NA	NA	NA	-0.640325	0.408159	-0.264522	0.245093	0.0553641	0.606313	NA	NA	NA	NA	NA	NA	NA	NA	NA	NA	NA	NA	Firmicutes	Clostridia	Clostridiales	Ruminococcaceae	Ruminococcus	flavefaciens
64e53b4253b0cced8da03c72324001e8	-0.66017	0.391352	-0.193223	0.209052	0.145121	0.632474	-0.638299	0.333863	-0.413399	0.157924	0.0793544	0.772425	NA	NA	NA	NA	NA	NA	NA	NA	NA	NA	NA	NA	Spirochaetes	Spirochaetes	Spirochaetales	Spirochaetaceae	Treponema	NA
6722805b20d2dd84782d0837fc945dc0	NA	NA	NA	NA	NA	NA	-0.632278	0.413509	-0.333438	0.117459	-0.0330569	0.611102	NA	NA	NA	NA	NA	NA	NA	NA	NA	NA	NA	NA	Firmicutes	Clostridia	Clostridiales	Lachnospiraceae	Shuttleworthia	NA
a144f8a2355e0d014d23c0f162fb9dbc	NA	NA	NA	NA	NA	NA	-0.629687	0.421701	-0.405597	0.347127	0.0447343	0.601442	NA	NA	NA	NA	NA	NA	NA	NA	NA	NA	NA	NA	Firmicutes	Clostridia	Clostridiales	Lachnospiraceae	NA	NA
3aaddfa23d17a1c5452c6a6f2554a031	NA	NA	NA	NA	NA	NA	-0.624898	0.387452	-0.387458	0.245725	-0.0260913	0.591256	NA	NA	NA	NA	NA	NA	NA	NA	NA	NA	NA	NA	Bacteroidetes	Bacteroidia	Bacteroidales	Prevotellaceae	Prevotella	NA
f6ec9cecf88dbe46a99b92a1f7b0e7d9	NA	NA	NA	NA	NA	NA	-0.624132	0.495894	-0.360551	-0.0760851	-0.112122	0.58165	NA	NA	NA	NA	NA	NA	NA	NA	NA	NA	NA	NA	Firmicutes	Clostridia	Clostridiales	NA	NA	NA
e6b36b53487f9462b432c937c9ce64ca	-0.678534	0.578583	-0.46513	-0.0477646	-0.123212	0.708145	-0.622274	0.535412	-0.394846	0.00754563	-0.202659	0.563695	-0.607986	0.418899	-0.16338	-0.0229684	-0.104049	0.572408	NA	NA	NA	NA	NA	NA	Bacteroidetes	Bacteroidia	Bacteroidales	Prevotellaceae	Prevotella	NA
9019f55b7d7bfe27009c51a6ced3409b	NA	NA	NA	NA	NA	NA	-0.617147	0.422447	-0.27312	0.139953	-0.308726	0.563578	NA	NA	NA	NA	NA	NA	NA	NA	NA	NA	NA	NA	Firmicutes	Clostridia	Clostridiales	NA	NA	NA
de3355dda60b7c782444de4a3ec79b97	NA	NA	NA	NA	NA	NA	-0.617147	0.448934	-0.121085	0.0413946	0.164037	0.571341	NA	NA	NA	NA	NA	NA	NA	NA	NA	NA	NA	NA	Firmicutes	Clostridia	Clostridiales	Lachnospiraceae	Coprococcus	eutactus
7e69234dc1aea7d876d64aebf73fbfdc	NA	NA	NA	NA	NA	NA	-0.615982	0.433571	-0.439201	0.0246161	-0.0331619	0.650272	NA	NA	NA	NA	NA	NA	NA	NA	NA	NA	NA	NA	Firmicutes	Erysipelotrichi	Erysipelotrichales	Erysipelotrichaceae	RFN20	NA
9fd037cb3baf393f38de01dbb8590272	NA	NA	NA	NA	NA	NA	-0.612895	0.367684	-0.391648	0.100083	-0.0216654	0.662601	NA	NA	NA	NA	NA	NA	NA	NA	NA	NA	NA	NA	Firmicutes	Clostridia	Clostridiales	Lachnospiraceae	NA	NA
34008d8489b51e0ff01bb88b303e099b	-0.617372	0.374826	-0.295609	0.0456701	0.06823	0.715487	-0.612885	0.293971	-0.316448	0.151051	0.0721121	0.65182	-0.653238	0.184507	-0.336705	0.380299	-0.244245	0.643409	NA	NA	NA	NA	NA	NA	Bacteroidetes	Bacteroidia	Bacteroidales	Prevotellaceae	Prevotella	NA
90b04410d6387e42db99e6e031752215	NA	NA	NA	NA	NA	NA	-0.610721	0.323885	-0.38991	0.124723	-0.148317	0.646493	-0.557202	0.340361	-0.208958	-0.132885	-0.0238314	0.656484	NA	NA	NA	NA	NA	NA	Firmicutes	Clostridia	Clostridiales	Lachnospiraceae	Butyrivibrio	NA
2cf43ac487c9fab11b222d262164b889	NA	NA	NA	NA	NA	NA	-0.603576	0.458971	-0.536038	0.0570843	-0.109616	0.598147	NA	NA	NA	NA	NA	NA	NA	NA	NA	NA	NA	NA	Firmicutes	Clostridia	Clostridiales	Lachnospiraceae	Butyrivibrio	NA
3bb81774b3c492b6f3d2b325c27a378e	NA	NA	NA	NA	NA	NA	-0.591122	0.511788	-0.490306	-0.311155	-0.107202	0.722716	-0.61018	0.421153	-0.176354	-0.267854	0.125058	0.738896	NA	NA	NA	NA	NA	NA	Bacteroidetes	Bacteroidia	Bacteroidales	Prevotellaceae	NA	NA
7721be46d7ac9a5e8d3d5bbb5064fb00	NA	NA	NA	NA	NA	NA	-0.587409	0.297191	-0.33136	0.312469	0.220141	0.694516	NA	NA	NA	NA	NA	NA	NA	NA	NA	NA	NA	NA	Firmicutes	Clostridia	Clostridiales	Lachnospiraceae	NA	NA
3a946c3defab9c151e5baac8ea4563ef	-0.737769	0.598648	-0.607737	0.0813026	0.0592092	0.738206	-0.586763	0.40376	-0.479514	0.0026065	0.193822	0.70856	NA	NA	NA	NA	NA	NA	NA	NA	NA	NA	NA	NA	Actinobacteria	Coriobacteriia	Coriobacteriales	Coriobacteriaceae	NA	NA
d40fed05f2a5a58a3db0e156ffdc5dc2	-0.577047	0.230688	-0.308469	0.262411	0.233827	0.75454	-0.582029	0.467003	-0.486204	-0.0685178	-0.0983052	0.663021	NA	NA	NA	NA	NA	NA	NA	NA	NA	NA	NA	NA	Bacteroidetes	Bacteroidia	Bacteroidales	Prevotellaceae	Prevotella	NA
4cdda1deadc79f8e60e5b3c973718ebd	-0.740659	0.644708	-0.550997	-0.192616	-0.28505	0.788869	-0.572204	0.759728	-0.623581	-0.533221	-0.283238	0.604192	-0.695366	0.509538	-0.452641	-0.139268	-0.344335	0.7216	NA	NA	NA	NA	NA	NA	Firmicutes	Clostridia	Clostridiales	Lachnospiraceae	NA	NA
50e8d6fc059d8a1bb114ee6316238676	-0.683254	0.597086	-0.612836	-0.21854	-0.0237685	0.776122	-0.571044	0.685496	-0.615301	-0.472124	-0.202566	0.639928	NA	NA	NA	NA	NA	NA	NA	NA	NA	NA	NA	NA	Firmicutes	Clostridia	Clostridiales	Lachnospiraceae	Butyrivibrio	NA
671effcdd897eac806c418aadaf8662f	NA	NA	NA	NA	NA	NA	-0.570584	0.357028	-0.215536	-0.0574104	0.309712	0.725234	-0.634404	0.295804	-0.159105	0.0431922	0.204505	0.673614	NA	NA	NA	NA	NA	NA	Bacteroidetes	Bacteroidia	Bacteroidales	Prevotellaceae	Prevotella	NA
422507f8e584f619ffab7bff0aec5140	-0.384778	0.609248	-0.369138	-0.530265	-0.184652	0.44577	-0.566718	0.610267	-0.532214	-0.337821	-0.194319	0.568109	-0.507952	0.640595	-0.323222	-0.48614	-0.288205	0.492432	NA	NA	NA	NA	NA	NA	Firmicutes	Clostridia	Clostridiales	Veillonellaceae	NA	NA
73585d0dc781636ee0322033b9c7a12c	NA	NA	NA	NA	NA	NA	-0.564741	0.642804	-0.568874	-0.265155	-0.350425	0.570795	-0.740394	0.657326	-0.499542	-0.194824	-0.331191	0.647883	NA	NA	NA	NA	NA	NA	Firmicutes	Clostridia	Clostridiales	NA	NA	NA
b6f7c930a61f828135f0e0212c250160	NA	NA	NA	NA	NA	NA	-0.561373	0.0507872	-0.279223	0.688758	0.151722	0.565686	-0.547187	-0.11531	-0.0930704	0.66338	0.0171163	0.538631	NA	NA	NA	NA	NA	NA	Bacteroidetes	Bacteroidia	Bacteroidales	Prevotellaceae	Prevotella	NA
cc71f22f6fce56ea575b4cba3eb33846	-0.588612	0.540244	-0.351345	-0.321336	-0.0641184	0.658038	-0.556721	0.623676	-0.38784	-0.348122	-0.114447	0.654876	NA	NA	NA	NA	NA	NA	NA	NA	NA	NA	NA	NA	Bacteroidetes	Bacteroidia	Bacteroidales	Prevotellaceae	Prevotella	NA
dc2e5833dee8089934eb44da8deb4031	-0.69062	0.522473	-0.374466	-0.0382103	0.0350391	0.717594	-0.554201	0.62772	-0.583588	-0.324878	-0.246716	0.473956	NA	NA	NA	NA	NA	NA	NA	NA	NA	NA	NA	NA	Firmicutes	Clostridia	Clostridiales	Peptococcaceae	Peptococcus	NA
88134bf302ae090906baad1c8477410b	-0.541368	0.617236	-0.395917	-0.331752	-0.203031	0.596308	-0.551747	0.516383	-0.661798	-0.111216	-0.340499	0.505127	NA	NA	NA	NA	NA	NA	NA	NA	NA	NA	NA	NA	Firmicutes	Clostridia	Clostridiales	Lachnospiraceae	Butyrivibrio	NA
50394b2045b1b95750e1e7b922426812	-0.664333	0.753604	-0.63504	-0.431129	-0.279001	0.701107	-0.547439	0.669347	-0.572849	-0.448114	-0.231484	0.59417	-0.474396	0.724078	-0.396681	-0.633367	-0.327639	0.474815	NA	NA	NA	NA	NA	NA	Firmicutes	Clostridia	Clostridiales	Lachnospiraceae	Butyrivibrio	NA
35a2f8f7d10b84686cdf34aefd067e4c	-0.818843	0.666742	-0.565538	-0.121275	-0.175225	0.814723	-0.547274	0.497136	-0.49855	-0.182447	-0.127038	0.631752	-0.793486	0.591604	-0.361871	-0.183798	-0.264078	0.78697	NA	NA	NA	NA	NA	NA	NA	NA	NA	NA	NA	NA
1da26c95b98c3537231c2a7ae860e2c1	-0.782004	0.742141	-0.614802	-0.290463	-0.256386	0.802041	-0.542234	0.746361	-0.613037	-0.543941	-0.445849	0.525962	-0.777026	0.598463	-0.418151	-0.200257	-0.28054	0.77394	NA	NA	NA	NA	NA	NA	Firmicutes	Erysipelotrichi	Erysipelotrichales	Erysipelotrichaceae	Bulleidia	NA
4f460e7c7b7a6ea17c3f51876813bdf1	-0.567398	0.70956	-0.563899	-0.522707	-0.243569	0.610501	-0.540922	0.741112	-0.611395	-0.551815	-0.426814	0.536462	-0.662391	0.657398	-0.413901	-0.372117	-0.23793	0.679851	NA	NA	NA	NA	NA	NA	Firmicutes	Clostridia	Clostridiales	Lachnospiraceae	NA	NA
5d5792bd48953859584974d00366ea11	NA	NA	NA	NA	NA	NA	-0.53458	0.416792	-0.503466	-0.0231967	-0.124822	0.604311	NA	NA	NA	NA	NA	NA	NA	NA	NA	NA	NA	NA	Firmicutes	Clostridia	Clostridiales	Lachnospiraceae	NA	NA
53537b7b6735f6f07ae771a1be15a82e	-0.603142	0.765736	-0.543604	-0.521806	-0.312688	0.642949	-0.512712	0.679763	-0.532098	-0.550831	-0.353627	0.529572	-0.532436	0.672382	-0.395469	-0.534417	-0.230599	0.525701	NA	NA	NA	NA	NA	NA	Firmicutes	Clostridia	Clostridiales	Lachnospiraceae	NA	NA
8838259faaaa40fa47ea5769f34d238e	NA	NA	NA	NA	NA	NA	-0.497622	0.381054	-0.285832	-0.13943	0.00623565	0.600772	NA	NA	NA	NA	NA	NA	NA	NA	NA	NA	NA	NA	Firmicutes	Clostridia	Clostridiales	Ruminococcaceae	Ruminococcus	flavefaciens
7cb2ef6def1fffb6ab594bc9db44c15a	-0.785311	0.736905	-0.578118	-0.278888	-0.255559	0.8059	-0.497294	0.644003	-0.559679	-0.477671	-0.237447	0.497088	-0.774969	0.60738	-0.424328	-0.211916	-0.300432	0.771883	NA	NA	NA	NA	NA	NA	Bacteroidetes	Bacteroidia	Bacteroidales	NA	NA	NA
5cdd6ddfb435a2f49304b1d4fe2cf881	-0.647783	0.404483	-0.389547	0.146077	0.0362247	0.739591	-0.491254	0.199828	-0.275462	0.232352	0.214567	0.618285	NA	NA	NA	NA	NA	NA	NA	NA	NA	NA	NA	NA	Bacteroidetes	Bacteroidia	Bacteroidales	Prevotellaceae	Prevotella	NA
64dd829481dec2ef56e36edc0506f907	NA	NA	NA	NA	NA	NA	-0.486075	0.474735	-0.551589	0.105891	-0.616572	0.331899	NA	NA	NA	NA	NA	NA	NA	NA	NA	NA	NA	NA	Firmicutes	Clostridia	Clostridiales	[Mogibacteriaceae]	NA	NA
a954cbc5e3007aea32d1062e620efeb8	NA	NA	NA	NA	NA	NA	-0.472943	0.3901	-0.361352	-0.0732145	0.0188767	0.674738	NA	NA	NA	NA	NA	NA	NA	NA	NA	NA	NA	NA	Fibrobacteres	Fibrobacteria	Fibrobacterales	Fibrobacteraceae	Fibrobacter	succinogenes
89c0b0973130a21f1b26b0c99dd28bc4	-0.606386	0.623455	-0.589462	-0.279335	-0.215906	0.678358	-0.465262	0.607455	-0.527384	-0.328588	-0.116913	0.520508	NA	NA	NA	NA	NA	NA	NA	NA	NA	NA	NA	NA	Firmicutes	Clostridia	Clostridiales	NA	NA	NA
d68397763cf07f1aeebef3b4440e49ab	-0.438247	0.690845	-0.533726	-0.654668	-0.380697	0.453662	-0.454246	0.694324	-0.559142	-0.638667	-0.400532	0.454358	-0.635092	0.720637	-0.476305	-0.43776	-0.299446	0.6298	NA	NA	NA	NA	NA	NA	Firmicutes	Clostridia	Clostridiales	Lachnospiraceae	NA	NA
77693e90581f5fba24a1b644aeb8225f	-0.176199	0.421336	-0.0334952	-0.757829	-0.207934	0.133882	-0.445137	0.708305	-0.4858	-0.565594	-0.349525	0.429826	-0.351553	0.580257	-0.222444	-0.665063	-0.226889	0.379734	NA	NA	NA	NA	NA	NA	Bacteroidetes	Bacteroidia	Bacteroidales	Prevotellaceae	Prevotella	NA
d35560b1df6763504549aa42f2479039	-0.695877	0.629736	-0.553239	-0.288145	-0.2775	0.701277	-0.438438	0.63716	-0.549899	-0.551856	-0.394302	0.408985	-0.562796	0.711029	-0.425689	-0.516457	-0.357693	0.537844	NA	NA	NA	NA	NA	NA	Firmicutes	Clostridia	Clostridiales	Lachnospiraceae	NA	NA
7d8ee40502d3e594a4cc5c8bd8cd1501	NA	NA	NA	NA	NA	NA	-0.4231	0.603862	-0.501032	-0.542503	-0.323002	0.452391	NA	NA	NA	NA	NA	NA	NA	NA	NA	NA	NA	NA	Firmicutes	Clostridia	Clostridiales	Ruminococcaceae	Ruminococcus	flavefaciens
546b1351368b7ebf9487166f1c636b72	NA	NA	NA	NA	NA	NA	-0.419092	0.669428	-0.374999	-0.478335	-0.0859637	0.458861	NA	NA	NA	NA	NA	NA	NA	NA	NA	NA	NA	NA	Proteobacteria	Gammaproteobacteria	Aeromonadales	Succinivibrionaceae	NA	NA
b524c170b114684dc8b63cf54bf75536	-0.720601	0.617867	-0.475784	-0.193175	-0.141749	0.758993	-0.415618	0.603862	-0.497287	-0.551482	-0.327868	0.441165	-0.700948	0.374721	-0.152164	0.00436501	-0.011278	0.686398	NA	NA	NA	NA	NA	NA	Bacteroidetes	Bacteroidia	Bacteroidales	Prevotellaceae	Prevotella	NA
1363bca38f3adc3cbf68d024d304c8e1	NA	NA	NA	NA	NA	NA	-0.403465	0.633797	-0.505177	-0.541962	-0.285349	0.392432	NA	NA	NA	NA	NA	NA	NA	NA	NA	NA	NA	NA	Firmicutes	Clostridia	Clostridiales	Lachnospiraceae	Coprococcus	NA
dfa47965ea7a36bddee009f0d7a56521	NA	NA	NA	NA	NA	NA	-0.391418	0.689756	-0.511036	-0.619718	-0.344693	0.3887	NA	NA	NA	NA	NA	NA	NA	NA	NA	NA	NA	NA	Firmicutes	Clostridia	Clostridiales	Ruminococcaceae	Ruminococcus	albus
812c6de32a680401726ce4d710817c11	NA	NA	NA	NA	NA	NA	-0.352709	0.368272	-0.146943	-0.0155192	-0.655003	0.152254	NA	NA	NA	NA	NA	NA	NA	NA	NA	NA	NA	NA	Firmicutes	Clostridia	Clostridiales	NA	NA	NA
40426701f5f98abf959e045d7e8cae87	NA	NA	NA	NA	NA	NA	-0.349024	0.600041	-0.544904	-0.598729	-0.479981	0.384382	NA	NA	NA	NA	NA	NA	NA	NA	NA	NA	NA	NA	Firmicutes	Clostridia	Clostridiales	Lachnospiraceae	Coprococcus	NA
8467cc4c17bae70028eb82f263ec1b12	NA	NA	NA	NA	NA	NA	-0.267817	0.574661	-0.369744	-0.637275	-0.325715	0.300586	-0.616227	0.594098	-0.338162	-0.371974	-0.166426	0.560924	NA	NA	NA	NA	NA	NA	Bacteroidetes	Bacteroidia	Bacteroidales	Prevotellaceae	NA	NA
4daec6993803788b865a8018070d82cd	NA	NA	NA	NA	NA	NA	-0.176959	-0.134239	-0.0753538	0.677599	-0.297998	0.0152949	NA	NA	NA	NA	NA	NA	NA	NA	NA	NA	NA	NA	Firmicutes	Clostridia	Clostridiales	Ruminococcaceae	NA	NA
592629186a79bb8385c7e27fe966f0b2	NA	NA	NA	NA	NA	NA	-0.16579	-0.108539	-0.113764	0.629228	-0.115835	0.0337664	NA	NA	NA	NA	NA	NA	NA	NA	NA	NA	NA	NA	Firmicutes	Clostridia	Clostridiales	Lachnospiraceae	NA	NA
55f877a532293c5ce0ecf3ee73201747	NA	NA	NA	NA	NA	NA	-0.119575	0.320438	-0.0884908	-0.403359	-0.648271	0.0282399	-0.336355	0.538344	-0.419914	-0.227125	-0.618964	0.202061	NA	NA	NA	NA	NA	NA	Firmicutes	Clostridia	Clostridiales	NA	NA	NA
47644749dd21161ecc38ae1364c80bef	-0.103966	-0.306764	0.225154	0.62597	0.536727	0.137753	-0.115154	-0.305295	0.0863266	0.70342	0.41677	0.129704	0.0467819	-0.517126	0.319309	0.600521	0.36789	-0.00550375	NA	NA	NA	NA	NA	NA	Bacteroidetes	Bacteroidia	Bacteroidales	Prevotellaceae	Prevotella	NA
c726ea32c78554577fc075966d82870c	NA	NA	NA	NA	NA	NA	-0.0786062	0.324899	-0.123248	-0.609447	-0.318407	0.130115	NA	NA	NA	NA	NA	NA	NA	NA	NA	NA	NA	NA	Bacteroidetes	Bacteroidia	Bacteroidales	[Paraprevotellaceae]	YRC22	NA
9a51afad2ac4e0d7a706ee9f88c062c8	NA	NA	NA	NA	NA	NA	-0.0774152	0.16666	0.0078805	0.0800493	-0.61815	-0.168157	NA	NA	NA	NA	NA	NA	NA	NA	NA	NA	NA	NA	Bacteroidetes	Bacteroidia	Bacteroidales	Prevotellaceae	Prevotella	NA
678502c89ca6c0eaa9068f6f9ca77b8e	NA	NA	NA	NA	NA	NA	-0.0320036	0.21205	-0.0302833	-0.205548	-0.746202	-0.155056	-0.0985765	0.392002	-0.0338547	-0.606737	-0.368172	0.190242	NA	NA	NA	NA	NA	NA	Firmicutes	Clostridia	Clostridiales	NA	NA	NA
a5890ff23edbaad0b8dc3629c4a2a312	NA	NA	NA	NA	NA	NA	-0.0140411	0.13082	-0.0278634	0.00271003	-0.681208	-0.145867	NA	NA	NA	NA	NA	NA	NA	NA	NA	NA	NA	NA	Firmicutes	Clostridia	Clostridiales	Lachnospiraceae	NA	NA
104bf393e5479b57f4b647673ae57da6	NA	NA	NA	NA	NA	NA	0.0246488	-0.339455	0.141623	0.700604	0.184094	-0.0276134	NA	NA	NA	NA	NA	NA	NA	NA	NA	NA	NA	NA	Firmicutes	Clostridia	Clostridiales	Ruminococcaceae	NA	NA
030827627b37ae5803e4a3a3e06abbc9	0.156312	-0.359265	0.287512	0.292566	0.608658	-0.0472257	0.128895	-0.317773	0.197793	0.304256	0.611491	0.0614595	NA	NA	NA	NA	NA	NA	NA	NA	NA	NA	NA	NA	Bacteroidetes	Bacteroidia	Bacteroidales	NA	NA	NA
40ec99966e05610cd4277e0408ab0626	NA	NA	NA	NA	NA	NA	0.282621	-0.550304	0.435616	0.186978	0.715034	-0.173242	0.445406	-0.478355	0.486535	-0.0184648	0.673391	-0.22518	NA	NA	NA	NA	NA	NA	Bacteroidetes	Bacteroidia	Bacteroidales	Prevotellaceae	Prevotella	ruminicola
ac5b14ef697dd0a96ac821a50a511346	NA	NA	NA	NA	NA	NA	0.288426	-0.225419	0.346753	0.0819367	-0.265176	-0.600569	NA	NA	NA	NA	NA	NA	NA	NA	NA	NA	NA	NA	Firmicutes	Clostridia	Clostridiales	Lachnospiraceae	Butyrivibrio	NA
447c54b8d572080e4389d7fb92e87283	0.583814	-0.716148	0.614814	0.265516	0.354359	-0.538542	0.293395	-0.606874	0.418744	0.365725	0.672538	-0.184011	NA	NA	NA	NA	NA	NA	NA	NA	NA	NA	NA	NA	Firmicutes	Clostridia	Clostridiales	Lachnospiraceae	Moryella	NA
2392c64bdd754d4131f75cc9f0c3d5b8	0.302838	-0.16079	0.21594	0.0488932	-0.603513	-0.523124	0.295555	-0.14796	0.21343	0.0564282	-0.611094	-0.511197	NA	NA	NA	NA	NA	NA	NA	NA	NA	NA	NA	NA	Firmicutes	Clostridia	Clostridiales	Lachnospiraceae	Butyrivibrio	NA
5ae8ada2a4e03a6f169d334719f098d0	0.409326	-0.583919	0.603566	0.378217	0.0176127	-0.501396	0.302645	-0.354645	0.635546	0.126807	0.253293	-0.446083	NA	NA	NA	NA	NA	NA	NA	NA	NA	NA	NA	NA	Firmicutes	Clostridia	Clostridiales	NA	NA	NA
df05cf2cca84628e765d8e6834d641bd	NA	NA	NA	NA	NA	NA	0.325555	-0.272025	0.643048	0.0139143	0.0984801	-0.614044	NA	NA	NA	NA	NA	NA	NA	NA	NA	NA	NA	NA	Firmicutes	Clostridia	Clostridiales	NA	NA	NA
e9c4203b2399c640f78a4372eafa8382	NA	NA	NA	NA	NA	NA	0.339467	-0.285243	0.34015	0.179495	-0.4148	-0.635614	NA	NA	NA	NA	NA	NA	NA	NA	NA	NA	NA	NA	Firmicutes	Clostridia	Clostridiales	Ruminococcaceae	Ruminococcus	NA
9f35636667ea41155f665bfe540033a7	NA	NA	NA	NA	NA	NA	0.341583	-0.31894	0.383269	0.29295	-0.01052	-0.611965	NA	NA	NA	NA	NA	NA	NA	NA	NA	NA	NA	NA	Firmicutes	Clostridia	Clostridiales	Lachnospiraceae	NA	NA
fde9118df6ff41ed6697d8d408e6d24f	NA	NA	NA	NA	NA	NA	0.351325	-0.511149	0.505324	0.262587	0.610299	-0.352664	NA	NA	NA	NA	NA	NA	NA	NA	NA	NA	NA	NA	Bacteroidetes	Bacteroidia	Bacteroidales	Prevotellaceae	Prevotella	NA
086a05542399af47ac6e1c3ef27ee683	NA	NA	NA	NA	NA	NA	0.356137	-0.328682	0.600639	-0.0761375	0.393179	-0.401315	NA	NA	NA	NA	NA	NA	NA	NA	NA	NA	NA	NA	Bacteroidetes	Bacteroidia	Bacteroidales	Prevotellaceae	Prevotella	NA
7bc70780571a27b449cf85edc168cab5	NA	NA	NA	NA	NA	NA	0.359504	-0.456264	0.41322	0.0463934	0.64825	-0.303465	NA	NA	NA	NA	NA	NA	NA	NA	NA	NA	NA	NA	Firmicutes	Clostridia	Clostridiales	Ruminococcaceae	Ruminococcus	NA
34af57df36c29438b1e715fea0bbc4bb	NA	NA	NA	NA	NA	NA	0.359606	-0.457142	0.40004	0.0497748	0.647311	-0.294942	NA	NA	NA	NA	NA	NA	NA	NA	NA	NA	NA	NA	Firmicutes	Clostridia	Clostridiales	Lachnospiraceae	Coprococcus	NA
61b370c21be6dddf19ebc72773897221	NA	NA	NA	NA	NA	NA	0.361727	-0.428909	0.279223	0.102618	0.683445	-0.279016	NA	NA	NA	NA	NA	NA	NA	NA	NA	NA	NA	NA	Bacteroidetes	Bacteroidia	Bacteroidales	RF16	NA	NA
1fbcb82ed2200a821a4811b2216e5e58	NA	NA	NA	NA	NA	NA	0.377679	-0.478379	0.771763	0.121966	0.226152	-0.386397	NA	NA	NA	NA	NA	NA	NA	NA	NA	NA	NA	NA	Bacteroidetes	Bacteroidia	Bacteroidales	Prevotellaceae	Prevotella	NA
28f82655a7533fb5b3c2c35512f47d6e	NA	NA	NA	NA	NA	NA	0.381499	-0.361698	0.423413	0.136477	-0.0513621	-0.692971	NA	NA	NA	NA	NA	NA	NA	NA	NA	NA	NA	NA	Firmicutes	Clostridia	Clostridiales	NA	NA	NA
dab96101cd3b2167f819d03690fdc533	NA	NA	NA	NA	NA	NA	0.394051	-0.271374	0.393126	0.0767853	-0.404585	-0.640285	NA	NA	NA	NA	NA	NA	NA	NA	NA	NA	NA	NA	Bacteroidetes	Bacteroidia	Bacteroidales	[Paraprevotellaceae]	NA	NA
6cb6fb33cab059d21a71781cdd0d3c0a	0.255553	-0.34309	0.657578	0.15526	-0.0133466	-0.417174	0.394247	-0.536831	0.767822	0.104578	0.183918	-0.381303	NA	NA	NA	NA	NA	NA	NA	NA	NA	NA	NA	NA	Firmicutes	Clostridia	Clostridiales	Ruminococcaceae	Ruminococcus	flavefaciens
14f24f5a99c664167599b9ba3ac3cb1e	0.736277	-0.785028	0.700103	0.225925	0.238799	-0.777055	0.408514	-0.325637	0.486685	0.15851	0.283925	-0.608825	0.821354	-0.721182	0.589508	0.00708595	0.279167	-0.647902	NA	NA	NA	NA	NA	NA	Bacteroidetes	Bacteroidia	Bacteroidales	Prevotellaceae	Prevotella	NA
742945f5b0eb303cf59772eb5e655de5	0.747595	-0.758825	0.769017	0.172258	0.372249	-0.768448	0.409047	-0.556675	0.746352	0.249852	0.203755	-0.422802	0.763977	-0.734623	0.551995	0.113875	0.483046	-0.674657	NA	NA	NA	NA	NA	NA	Bacteroidetes	Bacteroidia	Bacteroidales	Prevotellaceae	Prevotella	NA
b8c28414853688c52d07fff65a936da2	NA	NA	NA	NA	NA	NA	0.410366	-0.31626	0.412084	0.100718	-0.417789	-0.64966	NA	NA	NA	NA	NA	NA	NA	NA	NA	NA	NA	NA	Fibrobacteres	Fibrobacteria	Fibrobacterales	Fibrobacteraceae	Fibrobacter	succinogenes
7bf281090be8b33fce16309fa5ae7b2a	0.552735	-0.691312	0.552294	0.25533	0.648545	-0.408183	0.416075	-0.623765	0.565351	0.0524042	0.532573	-0.315029	0.615267	-0.636738	0.516883	0.209771	0.589708	-0.502901	NA	NA	NA	NA	NA	NA	Bacteroidetes	Bacteroidia	Bacteroidales	S24-7	NA	NA
1547623d5bb94923aadf8878e187425b	0.447607	-0.626977	0.400365	0.38564	0.599689	-0.264128	0.428353	-0.521064	0.251058	0.423904	0.612198	-0.300146	NA	NA	NA	NA	NA	NA	NA	NA	NA	NA	NA	NA	Firmicutes	Clostridia	Clostridiales	Lachnospiraceae	Butyrivibrio	NA
6c59e7a175880ac73614225401502b6b	NA	NA	NA	NA	NA	NA	0.440122	-0.350939	0.412439	0.147977	-0.359184	-0.621281	NA	NA	NA	NA	NA	NA	NA	NA	NA	NA	NA	NA	Bacteroidetes	Bacteroidia	Bacteroidales	Prevotellaceae	Prevotella	NA
1af8c2ecfa47fbb6b55215227d5117c2	NA	NA	NA	NA	NA	NA	0.450072	-0.520047	0.470013	-0.00139143	0.666046	-0.315894	NA	NA	NA	NA	NA	NA	NA	NA	NA	NA	NA	NA	Firmicutes	Clostridia	Clostridiales	Lachnospiraceae	Coprococcus	NA
8d87f5836407afa2f789edb154faade3	NA	NA	NA	NA	NA	NA	0.455637	-0.519699	0.467576	-0.0107836	0.652126	-0.295715	NA	NA	NA	NA	NA	NA	NA	NA	NA	NA	NA	NA	Firmicutes	Clostridia	Clostridiales	Lachnospiraceae	Coprococcus	NA
9758743cb4e72dd95d35dace4a31e80c	NA	NA	NA	NA	NA	NA	0.455637	-0.519699	0.467576	-0.0107836	0.652126	-0.295715	NA	NA	NA	NA	NA	NA	NA	NA	NA	NA	NA	NA	Firmicutes	Clostridia	Clostridiales	Lachnospiraceae	Coprococcus	NA
6496fd7cb2b5c8cfb41db0b989c81f7e	0.494366	-0.410573	0.645121	-0.174667	0.15698	-0.556256	0.465376	-0.517612	0.495777	-0.0246979	0.645863	-0.322156	NA	NA	NA	NA	NA	NA	NA	NA	NA	NA	NA	NA	Firmicutes	Clostridia	Clostridiales	Lachnospiraceae	Butyrivibrio	NA
d31526fb3ea241ab703307cdbb490ba9	0.462478	-0.334314	0.474829	0.0634852	-0.411242	-0.660734	0.465743	-0.391723	0.520192	0.0967663	-0.251174	-0.691874	NA	NA	NA	NA	NA	NA	NA	NA	NA	NA	NA	NA	Bacteroidetes	Bacteroidia	Bacteroidales	Prevotellaceae	Prevotella	NA
508ada582f96142dc24647f8bea56f90	NA	NA	NA	NA	NA	NA	0.470921	-0.418127	0.393291	0.161371	-0.25951	-0.641811	NA	NA	NA	NA	NA	NA	NA	NA	NA	NA	NA	NA	Firmicutes	Clostridia	Clostridiales	NA	NA	NA
49e86b916f4e5922eb18b3f86b0a26d7	NA	NA	NA	NA	NA	NA	0.474149	-0.612953	0.359161	0.199475	0.227744	-0.510446	NA	NA	NA	NA	NA	NA	NA	NA	NA	NA	NA	NA	Bacteroidetes	Bacteroidia	Bacteroidales	RF16	NA	NA
60a4c6675d611a437982e10ce1b094ee	NA	NA	NA	NA	NA	NA	0.474652	-0.317173	0.488579	-0.0632865	-0.309639	-0.623566	NA	NA	NA	NA	NA	NA	NA	NA	NA	NA	NA	NA	Bacteroidetes	Bacteroidia	Bacteroidales	Prevotellaceae	Prevotella	NA
0b858be74145067fbe509047cd7d3b86	0.440436	-0.253846	0.539783	-0.220386	-0.240382	-0.636812	0.474884	-0.35463	0.491889	0.0689433	-0.317046	-0.649559	NA	NA	NA	NA	NA	NA	NA	NA	NA	NA	NA	NA	Bacteroidetes	Bacteroidia	Bacteroidales	Prevotellaceae	Prevotella	NA
fd0c984d6c4ad617f75177b7e644b24d	0.432453	-0.38948	0.618987	-0.141986	0.20211	-0.409921	0.480027	-0.55121	0.627519	0.203552	0.211725	-0.491558	NA	NA	NA	NA	NA	NA	NA	NA	NA	NA	NA	NA	Firmicutes	Clostridia	Clostridiales	Ruminococcaceae	Ruminococcus	NA
64cfc917780ec918fc1bd116b2e13e57	0.724927	-0.620304	0.423139	-0.0107197	-0.00470794	-0.730989	0.480029	-0.309901	0.429455	-0.0356386	-0.281856	-0.642995	NA	NA	NA	NA	NA	NA	NA	NA	NA	NA	NA	NA	Firmicutes	Clostridia	Clostridiales	Ruminococcaceae	Oscillospira	NA
e409697226e137126f37dec5f62ccf7f	0.641154	-0.549223	0.524139	0.0770128	0.0670394	-0.68185	0.484173	-0.377774	0.583814	-0.0055772	-0.0252708	-0.635223	NA	NA	NA	NA	NA	NA	NA	NA	NA	NA	NA	NA	Firmicutes	Clostridia	Clostridiales	NA	NA	NA
0d863e2902b53797f16fa50944fb11c4	0.527206	-0.449954	0.579801	0.0622029	-0.18755	-0.643327	0.488401	-0.434087	0.386656	0.147349	-0.30172	-0.639644	NA	NA	NA	NA	NA	NA	NA	NA	NA	NA	NA	NA	Firmicutes	Clostridia	Clostridiales	Lachnospiraceae	NA	NA
3c10fcf9433088d6b0f2b22db9f839e9	NA	NA	NA	NA	NA	NA	0.492282	-0.428688	0.522822	-0.0591186	-0.098724	-0.752682	NA	NA	NA	NA	NA	NA	NA	NA	NA	NA	NA	NA	Firmicutes	Clostridia	Clostridiales	Lachnospiraceae	Butyrivibrio	NA
3441abf3006066c3d524e407a3664e66	NA	NA	NA	NA	NA	NA	0.498964	-0.355196	0.195589	0.0281406	-0.434463	-0.602282	NA	NA	NA	NA	NA	NA	NA	NA	NA	NA	NA	NA	Firmicutes	Clostridia	Clostridiales	Ruminococcaceae	NA	NA
c6ab9eaece23ee11227965052c8165a3	NA	NA	NA	NA	NA	NA	0.500229	-0.335917	0.445102	0.189057	-0.231063	-0.653575	NA	NA	NA	NA	NA	NA	NA	NA	NA	NA	NA	NA	Firmicutes	Clostridia	Clostridiales	Lachnospiraceae	NA	NA
9c1c86eada8f2a6109dbc0e2924944db	NA	NA	NA	NA	NA	NA	0.50361	-0.405494	0.341304	0.162953	-0.290866	-0.615288	NA	NA	NA	NA	NA	NA	NA	NA	NA	NA	NA	NA	Firmicutes	Clostridia	Clostridiales	Lachnospiraceae	NA	NA
195919a28b83b100ebba90ff1c5306b0	NA	NA	NA	NA	NA	NA	0.512992	-0.538911	0.424232	0.19087	0.269555	-0.620188	0.604778	-0.602097	0.561244	-0.122777	0.636757	-0.276447	NA	NA	NA	NA	NA	NA	Firmicutes	Clostridia	Clostridiales	Lachnospiraceae	NA	NA
2ed021bd9de507cf649da43724e0c9be	0.618159	-0.529719	0.686938	0.0132361	0.0943419	-0.736347	0.512992	-0.468896	0.476861	0.141482	-0.147638	-0.628614	NA	NA	NA	NA	NA	NA	NA	NA	NA	NA	NA	NA	Firmicutes	Clostridia	Clostridiales	Lachnospiraceae	Butyrivibrio	NA
c2f32428043073c49e10cf0bd0af7d2a	0.73261	-0.702106	0.546728	0.0886458	0.299257	-0.706638	0.512994	-0.502231	0.556844	0.0824019	0.110411	-0.607113	0.635406	-0.494204	0.398247	0.00582941	0.483572	-0.540421	NA	NA	NA	NA	NA	NA	Firmicutes	Clostridia	Clostridiales	NA	NA	NA
a09fbc14a5a9757c40796d1eb463aaa6	NA	NA	NA	NA	NA	NA	0.515098	-0.327337	0.362528	0.0589052	-0.253799	-0.605144	NA	NA	NA	NA	NA	NA	NA	NA	NA	NA	NA	NA	Firmicutes	Clostridia	Clostridiales	NA	NA	NA
ba93c46dc3df9269de6d1cfe3d902c9c	NA	NA	NA	NA	NA	NA	0.519206	-0.329803	0.312424	0.111534	-0.43119	-0.701623	0.663354	-0.522268	0.386958	-0.0895281	-0.0828437	-0.449755	NA	NA	NA	NA	NA	NA	Firmicutes	Clostridia	Clostridiales	NA	NA	NA
81edfe235d16ffe1732134532aaa92f4	0.401837	-0.36301	0.572978	-0.0287062	0.0374139	-0.611107	0.531271	-0.533402	0.477272	0.30801	-0.0823902	-0.655861	NA	NA	NA	NA	NA	NA	NA	NA	NA	NA	NA	NA	Firmicutes	Clostridia	Clostridiales	Clostridiaceae	Clostridium	NA
9d79f63303b412acc6cca95cc870fbeb	0.775228	-0.600647	0.464942	0.0283719	-0.169902	-0.810463	0.546553	-0.42907	0.352954	0.245448	-0.108303	-0.659873	NA	NA	NA	NA	NA	NA	NA	NA	NA	NA	NA	NA	Firmicutes	Clostridia	Clostridiales	NA	NA	NA
597a8fdab066304bb8a2586d4adc775b	0.63285	-0.697409	0.802805	0.0938129	0.182248	-0.642537	0.549175	-0.462974	0.675568	-0.00326774	-0.0742706	-0.693108	NA	NA	NA	NA	NA	NA	NA	NA	NA	NA	NA	NA	Bacteroidetes	Bacteroidia	Bacteroidales	[Paraprevotellaceae]	CF231	NA
9e3cb9959828bc39e4e20a977cc555da	NA	NA	NA	NA	NA	NA	0.553382	-0.484194	0.338161	0.111171	-0.166667	-0.681681	NA	NA	NA	NA	NA	NA	NA	NA	NA	NA	NA	NA	Firmicutes	Clostridia	Clostridiales	Lachnospiraceae	NA	NA
356526062778ec65cecd18e34847bb6b	0.645539	-0.589319	0.614691	0.0369928	0.327656	-0.699844	0.556281	-0.527261	0.526727	0.118471	0.237172	-0.601751	0.676456	-0.604705	0.376895	-0.190572	0.183794	-0.390597	NA	NA	NA	NA	NA	NA	Bacteroidetes	Bacteroidia	Bacteroidales	NA	NA	NA
b25a117353e63b8f99292c87bf1c74f9	NA	NA	NA	NA	NA	NA	0.556987	-0.505827	0.540546	0.00751153	-0.0674785	-0.625638	NA	NA	NA	NA	NA	NA	NA	NA	NA	NA	NA	NA	Firmicutes	Clostridia	Clostridiales	Ruminococcaceae	Ruminococcus	NA
91f2417a75c73f4dd3b024df27d85e89	NA	NA	NA	NA	NA	NA	0.559192	-0.414863	0.421237	-0.0576992	-0.176017	-0.626053	NA	NA	NA	NA	NA	NA	NA	NA	NA	NA	NA	NA	Bacteroidetes	Bacteroidia	Bacteroidales	Prevotellaceae	Prevotella	NA
8d58f3a8619f08f3c718868338905971	NA	NA	NA	NA	NA	NA	0.560892	-0.534972	0.668953	-0.085331	0.298469	-0.574403	NA	NA	NA	NA	NA	NA	NA	NA	NA	NA	NA	NA	Firmicutes	Clostridia	Clostridiales	Ruminococcaceae	Ruminococcus	flavefaciens
5e93109084b321b5e89b76299aaa2431	NA	NA	NA	NA	NA	NA	0.565718	-0.613553	0.512662	0.250926	0.084455	-0.52043	NA	NA	NA	NA	NA	NA	NA	NA	NA	NA	NA	NA	Firmicutes	Clostridia	Clostridiales	Ruminococcaceae	Ruminococcus	NA
5b7007f0a309d7820448c39dc287acb6	NA	NA	NA	NA	NA	NA	0.569212	-0.419297	0.35829	0.0384732	-0.467261	-0.618202	0.73364	-0.545947	0.299179	-0.186685	-0.0895352	-0.571337	NA	NA	NA	NA	NA	NA	Bacteroidetes	Bacteroidia	Bacteroidales	NA	NA	NA
880349b98783890376e26bdb55a3224f	0.723565	-0.652234	0.534967	0.0244368	-0.0479463	-0.772623	0.576423	-0.540905	0.512395	0.128377	-0.094658	-0.665409	NA	NA	NA	NA	NA	NA	NA	NA	NA	NA	NA	NA	Firmicutes	Clostridia	Clostridiales	Lachnospiraceae	NA	NA
ab848d626a09c98c67800436c1a698cc	0.625543	-0.632255	0.601012	0.0660628	0.269574	-0.648709	0.576815	-0.527911	0.708949	-0.056637	0.322214	-0.586423	NA	NA	NA	NA	NA	NA	NA	NA	NA	NA	NA	NA	Firmicutes	Clostridia	Clostridiales	Lachnospiraceae	Coprococcus	NA
374d6966db43d3440d0891250c785913	0.66186	-0.573728	0.63412	0.0803786	-0.0979766	-0.737683	0.577489	-0.484902	0.580086	0.14358	-0.122689	-0.741896	0.797807	-0.549976	0.492207	-0.0521422	0.143973	-0.697042	NA	NA	NA	NA	NA	NA	Firmicutes	Clostridia	Clostridiales	Lachnospiraceae	NA	NA
3caeb6cd0dd969f8560eed4a2d2389c7	NA	NA	NA	NA	NA	NA	0.579123	-0.523424	0.38404	0.0624507	-0.304524	-0.684138	NA	NA	NA	NA	NA	NA	NA	NA	NA	NA	NA	NA	Firmicutes	Clostridia	Clostridiales	Ruminococcaceae	Ruminococcus	NA
6442a57e321d9331f70587f2f3083bc4	0.731107	-0.528002	0.629002	0.0181152	-0.0157141	-0.844426	0.584617	-0.408485	0.471613	0.128632	-0.156063	-0.683107	NA	NA	NA	NA	NA	NA	NA	NA	NA	NA	NA	NA	Bacteroidetes	Bacteroidia	Bacteroidales	NA	NA	NA
d10b14725351197e5604c0c6f2cb0c15	NA	NA	NA	NA	NA	NA	0.587947	-0.632862	0.621663	0.195677	-0.00716759	-0.649249	NA	NA	NA	NA	NA	NA	NA	NA	NA	NA	NA	NA	Bacteroidetes	Bacteroidia	Bacteroidales	Prevotellaceae	Prevotella	NA
46ad942dc42f0115bc71e7df445a122f	NA	NA	NA	NA	NA	NA	0.590634	-0.56637	0.500099	-0.0438674	-0.0449356	-0.721046	NA	NA	NA	NA	NA	NA	NA	NA	NA	NA	NA	NA	Firmicutes	Clostridia	Clostridiales	NA	NA	NA
6a701aa97dbb709887700030dd832a72	0.397245	-0.3138	0.69332	-0.0542957	0.0549722	-0.630302	0.591321	-0.550438	0.589869	0.0107473	0.198754	-0.601634	NA	NA	NA	NA	NA	NA	NA	NA	NA	NA	NA	NA	Firmicutes	Clostridia	Clostridiales	Lachnospiraceae	Anaerostipes	NA
6db254fe4b71bd86ad89440af2a53099	NA	NA	NA	NA	NA	NA	0.596651	-0.451901	0.405914	0.01961	-0.37171	-0.67641	NA	NA	NA	NA	NA	NA	NA	NA	NA	NA	NA	NA	Firmicutes	Clostridia	Clostridiales	Ruminococcaceae	Ruminococcus	NA
c0bf6fe4517a4e3780d2dd632c0b3223	0.556025	-0.391335	0.578613	0.10188	0.0995287	-0.708204	0.604129	-0.551977	0.5969	-0.139167	0.106838	-0.454147	0.73687	-0.658562	0.616291	-0.1762	0.203014	-0.416186	NA	NA	NA	NA	NA	NA	Bacteroidetes	Bacteroidia	Bacteroidales	S24-7	NA	NA
128e8e014a568c8e9a3da2a931fa36b8	0.601373	-0.516384	0.332283	0.214534	0.0783372	-0.589261	0.605575	-0.455581	0.29105	0.129983	0.374608	-0.567979	0.736674	-0.434917	0.418071	-0.0646315	0.385024	-0.743576	NA	NA	NA	NA	NA	NA	Bacteroidetes	Bacteroidia	Bacteroidales	NA	NA	NA
28a7bc76ffced975b0697b355dd655ce	NA	NA	NA	NA	NA	NA	0.60654	-0.337982	0.200198	-0.217547	0.0767807	-0.435518	NA	NA	NA	NA	NA	NA	NA	NA	NA	NA	NA	NA	Firmicutes	Clostridia	Clostridiales	Ruminococcaceae	Ruminococcus	flavefaciens
bfc18d967591f231cf7852f416fc86db	NA	NA	NA	NA	NA	NA	0.60866	-0.543384	0.399357	-0.14948	0.350618	-0.468627	NA	NA	NA	NA	NA	NA	NA	NA	NA	NA	NA	NA	Firmicutes	Clostridia	Clostridiales	Ruminococcaceae	NA	NA
e4697dcff5a577d7dd02b089ff2b7461	0.561745	-0.644398	0.402295	0.428695	0.294081	-0.43861	0.611214	-0.643086	0.691501	0.122504	0.426335	-0.572908	0.44088	-0.664324	0.500994	0.331806	0.629183	-0.4696	NA	NA	NA	NA	NA	NA	Firmicutes	Erysipelotrichi	Erysipelotrichales	Erysipelotrichaceae	p-75-a5	NA
99c18f4501f8682df701a59731f7876d	0.788003	-0.65181	0.507472	0.0668783	-0.0881904	-0.813153	0.611269	-0.542129	0.457781	-0.272748	0.110974	-0.495048	0.776364	-0.4477	0.292838	-0.0818234	-0.0706474	-0.712759	NA	NA	NA	NA	NA	NA	Firmicutes	Clostridia	Clostridiales	NA	NA	NA
5130fbf63ebe7e7a8dc55cff52fde599	0.617778	-0.551439	0.586392	0.0914931	-0.123506	-0.731759	0.612637	-0.540361	0.573241	0.105013	-0.142826	-0.739315	0.644343	-0.513988	0.29165	-0.0185553	-0.109166	-0.52537	NA	NA	NA	NA	NA	NA	Firmicutes	Clostridia	Clostridiales	NA	NA	NA
27df2e26fa7dd5aaeb4e5b9c8b684901	0.570483	-0.505595	0.693063	0.0716744	0.0652413	-0.778828	0.613377	-0.566031	0.523196	0.0410806	0.0417854	-0.612977	NA	NA	NA	NA	NA	NA	NA	NA	NA	NA	NA	NA	Bacteroidetes	Bacteroidia	Bacteroidales	Prevotellaceae	Prevotella	NA
2fd1f38a579023cdb3e332e31ceef891	0.6964	-0.655706	0.503557	0.0511764	0.200729	-0.568007	0.613408	-0.545894	0.523108	0.190286	0.175877	-0.697625	NA	NA	NA	NA	NA	NA	NA	NA	NA	NA	NA	NA	Firmicutes	Clostridia	Clostridiales	Ruminococcaceae	NA	NA
b00561af116bf87f4e2fa98e96c74661	0.666553	-0.494419	0.44917	0.0473366	0.114592	-0.760749	0.613908	-0.398514	0.31694	0.1735	-0.221042	-0.738283	0.674541	-0.444668	0.36429	-0.190647	-0.103343	-0.677087	NA	NA	NA	NA	NA	NA	Firmicutes	Clostridia	Clostridiales	Lachnospiraceae	NA	NA
cfb3b4e6ddbe2973e15c55f23563cdeb	0.704187	-0.586554	0.599469	0.0534277	0.138989	-0.782083	0.614085	-0.516838	0.46229	-0.0501442	0.134521	-0.561684	NA	NA	NA	NA	NA	NA	NA	NA	NA	NA	NA	NA	Bacteroidetes	Bacteroidia	Bacteroidales	Prevotellaceae	Prevotella	NA
50d8000a8f9ab23fbe5973ce66445529	0.623429	-0.604217	0.425974	0.216185	0.42614	-0.631599	0.616771	-0.578989	0.318463	-0.0573881	0.00841603	-0.411683	NA	NA	NA	NA	NA	NA	NA	NA	NA	NA	NA	NA	TM7	TM7-3	CW040	F16	NA	NA
aa1887eac8b7a143c7da7c30450cc9a9	0.621035	-0.513442	0.578467	0.109933	-0.0437883	-0.70283	0.617012	-0.538365	0.540181	-0.0117476	0.0147237	-0.662269	0.764057	-0.567063	0.412987	-0.0513312	0.139549	-0.647706	NA	NA	NA	NA	NA	NA	Bacteroidetes	Bacteroidia	Bacteroidales	Prevotellaceae	Prevotella	NA
59f29aedde05dbbf0ae64ea2c3fbbcab	0.77438	-0.652008	0.360931	0.0226507	0.094861	-0.598846	0.619035	-0.595478	0.214821	0.236203	0.0846199	-0.542984	0.594606	-0.452609	0.406098	0.0497151	0.272652	-0.711815	NA	NA	NA	NA	NA	NA	Firmicutes	Clostridia	Clostridiales	NA	NA	NA
bf1099ac9d661613214ba051ee82ec0a	NA	NA	NA	NA	NA	NA	0.619615	-0.538807	0.53348	0.0594283	-0.179057	-0.705039	NA	NA	NA	NA	NA	NA	NA	NA	NA	NA	NA	NA	Fibrobacteres	Fibrobacteria	Fibrobacterales	Fibrobacteraceae	Fibrobacter	succinogenes
35cff2c747276abf8a25c344b5ea6b1d	NA	NA	NA	NA	NA	NA	0.621551	-0.56613	0.455926	-0.0799274	0.580817	-0.373793	0.665095	-0.604569	0.539464	0.0818578	0.58193	-0.520293	NA	NA	NA	NA	NA	NA	Bacteroidetes	Bacteroidia	Bacteroidales	Prevotellaceae	Prevotella	NA
a7f51dcfc4bcaf68c0288cdf12f01250	NA	NA	NA	NA	NA	NA	0.624515	-0.639698	0.607327	0.0698854	0.294192	-0.625657	NA	NA	NA	NA	NA	NA	NA	NA	NA	NA	NA	NA	Firmicutes	Clostridia	Clostridiales	Ruminococcaceae	Ruminococcus	NA
2c5a880d7be500549176fc322c9b04b5	0.638067	-0.600543	0.627221	0.0917273	0.0425506	-0.641061	0.626924	-0.616856	0.589776	0.274406	0.19468	-0.634502	0.627062	-0.545288	0.411738	0.115761	0.413014	-0.507941	NA	NA	NA	NA	NA	NA	Firmicutes	Clostridia	Clostridiales	Lachnospiraceae	Butyrivibrio	NA
b4cfb6ecb8c97283e27da671c375a169	NA	NA	NA	NA	NA	NA	0.628751	-0.514005	0.508784	-0.0299323	0.562003	-0.528407	NA	NA	NA	NA	NA	NA	NA	NA	NA	NA	NA	NA	Bacteroidetes	Bacteroidia	Bacteroidales	[Paraprevotellaceae]	YRC22	NA
37a28827088f10ea83ca6f83716e0605	NA	NA	NA	NA	NA	NA	0.6288	-0.588091	0.549432	0.109681	0.048796	-0.690692	NA	NA	NA	NA	NA	NA	NA	NA	NA	NA	NA	NA	Firmicutes	Clostridia	Clostridiales	Ruminococcaceae	Ruminococcus	NA
3dd52262a2a3ffda975d9383fb32178d	NA	NA	NA	NA	NA	NA	0.62906	-0.465537	0.410732	0.0991861	0.155653	-0.761063	0.534634	-0.168312	0.110795	-0.243135	-0.00641659	-0.610635	NA	NA	NA	NA	NA	NA	Firmicutes	Clostridia	Clostridiales	Veillonellaceae	Selenomonas	ruminantium
dc112283c18ce6309c2fd53e90dfbbf8	0.456405	-0.337262	0.374659	-0.0250287	-0.199834	-0.668037	0.632341	-0.499538	0.377451	-0.0407074	-0.285494	-0.622173	NA	NA	NA	NA	NA	NA	NA	NA	NA	NA	NA	NA	Bacteroidetes	Bacteroidia	Bacteroidales	Prevotellaceae	Prevotella	NA
0e9787fdc87d01db33d73b16c4f2db0e	NA	NA	NA	NA	NA	NA	0.63423	-0.532588	0.206377	0.0117158	0.391453	-0.406245	NA	NA	NA	NA	NA	NA	NA	NA	NA	NA	NA	NA	Fibrobacteres	Fibrobacteria	Fibrobacterales	Fibrobacteraceae	Fibrobacter	succinogenes
e4e802d784d5247ac906c1fb6ea6923b	NA	NA	NA	NA	NA	NA	0.634289	-0.48679	0.441651	-0.111479	0.231006	-0.451279	0.6693	-0.523175	0.404693	-0.283305	0.299556	-0.34521	NA	NA	NA	NA	NA	NA	Firmicutes	Clostridia	Clostridiales	Ruminococcaceae	Ruminococcus	flavefaciens
20595219c142d0d20e4571d9121c2dec	0.56398	-0.532242	0.70376	0.0156916	0.240693	-0.738161	0.634774	-0.63923	0.4224	-0.0211096	0.354773	-0.473852	NA	NA	NA	NA	NA	NA	NA	NA	NA	NA	NA	NA	Bacteroidetes	Bacteroidia	Bacteroidales	Prevotellaceae	Prevotella	NA
9ad71812ceeb56a5613712ce5c9e88a9	0.717193	-0.636916	0.638105	0.100169	0.0963716	-0.822151	0.636193	-0.595322	0.322085	0.0806283	-0.0426598	-0.53128	0.65315	-0.545076	0.366847	-0.034649	0.104611	-0.400568	NA	NA	NA	NA	NA	NA	Bacteroidetes	Bacteroidia	Bacteroidales	Prevotellaceae	Prevotella	NA
be91d9a9f362259465b6c8402637a880	0.662849	-0.669387	0.513329	0.0224678	0.101013	-0.645578	0.636236	-0.693789	0.474853	0.0464264	0.373411	-0.432415	0.610978	-0.49663	0.290659	0.144374	0.225043	-0.591933	NA	NA	NA	NA	NA	NA	Firmicutes	Clostridia	Clostridiales	[Mogibacteriaceae]	NA	NA
c1e763c02cb8fc4d367e51daf6146e5c	NA	NA	NA	NA	NA	NA	0.63627	-0.50634	0.467784	0.0532172	-0.264066	-0.708145	NA	NA	NA	NA	NA	NA	NA	NA	NA	NA	NA	NA	Firmicutes	Clostridia	Clostridiales	Lachnospiraceae	Butyrivibrio	NA
1cbca269449e0c0094af8a352cfa693e	NA	NA	NA	NA	NA	NA	0.636552	-0.543889	0.356454	0.0515233	-0.289485	-0.705039	NA	NA	NA	NA	NA	NA	NA	NA	NA	NA	NA	NA	Firmicutes	Clostridia	Clostridiales	NA	NA	NA
d32f0cd73b862b8644e572015f1a6671	0.766192	-0.720425	0.511215	0.0244425	0.254725	-0.706527	0.636939	-0.684955	0.593052	0.347914	0.26029	-0.663292	0.459019	-0.658873	0.503406	0.294722	0.452757	-0.29219	NA	NA	NA	NA	NA	NA	Firmicutes	Clostridia	Clostridiales	NA	NA	NA
88dd1affeb4fbb57a7af51e031f36eef	0.741296	-0.693889	0.46556	-0.00384757	0.390474	-0.529438	0.637264	-0.595078	0.270293	0.0465854	0.393218	-0.486709	0.591147	-0.399747	0.476836	-0.0640437	0.632989	-0.450318	NA	NA	NA	NA	NA	NA	Firmicutes	Erysipelotrichi	Erysipelotrichales	Erysipelotrichaceae	Bulleidia	NA
5b9374e0f7488a4b22f70495dd7e0ae5	NA	NA	NA	NA	NA	NA	0.640384	-0.513644	0.386096	0.0265312	0.371574	-0.43543	NA	NA	NA	NA	NA	NA	NA	NA	NA	NA	NA	NA	Firmicutes	Clostridia	Clostridiales	Ruminococcaceae	NA	NA
191d3a6c2266ab00391748ef60507c92	0.689445	-0.567894	0.418599	0.121249	0.493959	-0.574421	0.64615	-0.593012	0.323394	-0.0271027	0.522484	-0.46052	0.568092	-0.281128	0.14781	0.0325658	0.35433	-0.637829	NA	NA	NA	NA	NA	NA	Firmicutes	Clostridia	Clostridiales	NA	NA	NA
d1aa8246ed525ca3777fa083fb42b579	0.678655	-0.554417	0.679456	0.0032682	0.22742	-0.760799	0.648408	-0.549253	0.308983	0.0873779	-0.0238648	-0.655203	0.826316	-0.666385	0.555029	-0.105592	0.457965	-0.711184	NA	NA	NA	NA	NA	NA	Bacteroidetes	Bacteroidia	Bacteroidales	Prevotellaceae	Prevotella	NA
ec16506fecd68f21077c1efdaba27179	NA	NA	NA	NA	NA	NA	0.649566	-0.568199	0.274621	-0.0220499	0.485829	-0.491498	0.697873	-0.43	0.425723	-0.0965489	0.406993	-0.755543	NA	NA	NA	NA	NA	NA	Firmicutes	Clostridia	Clostridiales	Lachnospiraceae	NA	NA
f07a9c43f791358ee21bc724514e6675	0.579858	-0.642268	0.352484	0.280954	0.491727	-0.444445	0.654089	-0.6272	0.289628	0.178305	0.350349	-0.505069	0.529725	-0.32247	0.108874	0.0866535	0.272178	-0.619541	NA	NA	NA	NA	NA	NA	Firmicutes	Clostridia	Clostridiales	Lachnospiraceae	NA	NA
0d8f8bda44d39fce484b11c9cf2219be	0.607725	-0.450556	0.635667	0.0670541	-0.0477267	-0.801088	0.658015	-0.537777	0.499234	0.11195	-0.0578271	-0.726193	0.730385	-0.413543	0.285785	-0.0556423	-0.0473352	-0.724309	NA	NA	NA	NA	NA	NA	Bacteroidetes	Bacteroidia	Bacteroidales	Prevotellaceae	Prevotella	NA
4fc11aa02f464356b92acc4ac38f06ea	0.70555	-0.641003	0.52745	0.145767	0.343269	-0.694558	0.665475	-0.456957	0.469315	0.0993933	0.337307	-0.648652	0.688585	-0.514816	0.417615	0.117858	0.270866	-0.59331	NA	NA	NA	NA	NA	NA	Bacteroidetes	Bacteroidia	Bacteroidales	[Paraprevotellaceae]	CF231	NA
c2662862b9ec194eb9a2e14cdc893a45	NA	NA	NA	NA	NA	NA	0.665735	-0.550895	0.244316	0.040943	-0.1853	-0.533595	NA	NA	NA	NA	NA	NA	NA	NA	NA	NA	NA	NA	Bacteroidetes	Bacteroidia	Bacteroidales	Prevotellaceae	Prevotella	NA
841bffe26aeb057d3b7f398d5c1ada24	0.589469	-0.505148	0.691005	0.104918	-0.0283668	-0.785432	0.667582	-0.607431	0.561466	0.0784271	-0.0936234	-0.719716	NA	NA	NA	NA	NA	NA	NA	NA	NA	NA	NA	NA	Bacteroidetes	Bacteroidia	Bacteroidales	Prevotellaceae	Prevotella	NA
fa610db5963766ca7a4a76cd89f191d9	0.634312	-0.564231	0.498456	0.246666	0.17682	-0.691417	0.668599	-0.554979	0.599013	-0.0814623	0.215013	-0.644614	0.736466	-0.507223	0.386026	0.0432854	0.17501	-0.752123	NA	NA	NA	NA	NA	NA	Bacteroidetes	Bacteroidia	Bacteroidales	Prevotellaceae	Prevotella	NA
f42a0d21629706be4cb28d4062b355fd	NA	NA	NA	NA	NA	NA	0.670798	-0.691667	0.606815	0.173969	0.386313	-0.582483	NA	NA	NA	NA	NA	NA	NA	NA	NA	NA	NA	NA	Bacteroidetes	Bacteroidia	Bacteroidales	[Paraprevotellaceae]	YRC22	NA
7121c98f68088cdd926a11244848de64	0.729844	-0.567584	0.486318	0.158898	0.193357	-0.744343	0.675568	-0.631193	0.289158	0.0989153	0.320647	-0.574509	0.776144	-0.580394	0.42038	-0.0445303	0.368529	-0.689592	NA	NA	NA	NA	NA	NA	Firmicutes	Erysipelotrichi	Erysipelotrichales	Erysipelotrichaceae	p-75-a5	NA
373b3e5bde9420709b144a0cd41e0e82	0.436692	-0.437868	0.652313	-0.120694	0.420247	-0.463748	0.680707	-0.674728	0.618207	0.0562273	0.23547	-0.64187	NA	NA	NA	NA	NA	NA	NA	NA	NA	NA	NA	NA	Firmicutes	Clostridia	Clostridiales	Ruminococcaceae	Ruminococcus	NA
0c7f174baec784a0a031f22e4f04afe6	0.624487	-0.588095	0.350674	0.0113459	0.103772	-0.482665	0.684087	-0.55626	0.224815	-0.0800505	0.00141235	-0.520181	0.626036	-0.4016	0.317095	0.0249264	0.138714	-0.567555	NA	NA	NA	NA	NA	NA	Firmicutes	Clostridia	Clostridiales	Lachnospiraceae	Coprococcus	NA
96aea6574f3daf51a5525c4d99337a7a	0.774272	-0.6209	0.638062	0.0314347	0.293116	-0.802323	0.692415	-0.525453	0.362248	0.08104	-0.107745	-0.728927	0.79381	-0.54367	0.390812	-0.0418636	0.173712	-0.771121	NA	NA	NA	NA	NA	NA	Bacteroidetes	Bacteroidia	Bacteroidales	Prevotellaceae	Prevotella	NA
3ece11459c59075f905d8a9fe34bb405	0.747193	-0.775627	0.673856	0.252849	0.296895	-0.747378	0.706119	-0.734079	0.542476	0.226533	0.194044	-0.686146	0.73901	-0.720576	0.459512	0.260845	0.232834	-0.676787	NA	NA	NA	NA	NA	NA	Bacteroidetes	Bacteroidia	Bacteroidales	NA	NA	NA
cd9a17af5f2a173d47df90d23f6666e8	0.709289	-0.699573	0.51622	0.252055	0.307146	-0.601357	0.707009	-0.608548	0.35911	0.116182	0.312268	-0.604871	0.629686	-0.601452	0.402142	0.219802	0.447412	-0.638664	NA	NA	NA	NA	NA	NA	Firmicutes	Clostridia	Clostridiales	[Mogibacteriaceae]	NA	NA
3db28e112f24f4b0bc485b4d032874a4	0.776725	-0.697989	0.648591	0.0620945	0.352127	-0.817423	0.710581	-0.678415	0.508216	0.0136455	0.24571	-0.608747	0.691188	-0.454219	0.37618	0.0149061	0.229135	-0.752109	NA	NA	NA	NA	NA	NA	Bacteroidetes	Bacteroidia	Bacteroidales	Prevotellaceae	Prevotella	NA
8069253de2fb3c42890325d69167c35c	0.657635	-0.498337	0.408531	0.138687	0.0830458	-0.693028	0.725652	-0.606876	0.394332	-0.0258913	-0.0935309	-0.694312	0.740345	-0.45771	0.54201	-0.0967791	0.257405	-0.722027	NA	NA	NA	NA	NA	NA	Firmicutes	Clostridia	Clostridiales	Veillonellaceae	Succiniclasticum	NA
e19606d96cb25a8d5cb9953e025fc8bd	0.686762	-0.599385	0.621663	-0.0807909	0.369255	-0.652337	0.731599	-0.617185	0.595492	0.0905617	0.253791	-0.679049	0.617338	-0.502447	0.502295	0.0171228	0.479817	-0.522857	NA	NA	NA	NA	NA	NA	Firmicutes	Clostridia	Clostridiales	Lachnospiraceae	Butyrivibrio	NA
fb85c8c08cc82eb496051eaef03549d5	0.723684	-0.67984	0.49585	0.248456	0.0845459	-0.746328	0.733064	-0.606138	0.31982	0.138646	0.00930677	-0.755343	0.708482	-0.48562	0.459137	0.0270698	0.344337	-0.638163	NA	NA	NA	NA	NA	NA	Firmicutes	Clostridia	Clostridiales	[Mogibacteriaceae]	NA	NA
f7891fbaa34049a8dab5709b2049f2f8	NA	NA	NA	NA	NA	NA	0.739828	-0.667627	0.493924	0.0959542	0.199172	-0.714516	NA	NA	NA	NA	NA	NA	NA	NA	NA	NA	NA	NA	Firmicutes	Clostridia	Clostridiales	NA	NA	NA
48647298d555129b4396df9ab8a78cd4	NA	NA	NA	NA	NA	NA	0.786319	-0.660359	0.530968	0.0283758	-0.0894757	-0.770688	NA	NA	NA	NA	NA	NA	NA	NA	NA	NA	NA	NA	Firmicutes	Clostridia	Clostridiales	NA	NA	NA
00ed35be67ebe3f814bff4d14fa41af1	-0.677926	0.387166	-0.243831	0.168251	-0.0364471	0.70374	NA	NA	NA	NA	NA	NA	NA	NA	NA	NA	NA	NA	NA	NA	NA	NA	NA	NA	Bacteroidetes	Bacteroidia	Bacteroidales	Prevotellaceae	Prevotella	NA
013d52ee97ccd4a0b0e0edaf74e4cb4b	NA	NA	NA	NA	NA	NA	NA	NA	NA	NA	NA	NA	0.604784	-0.323821	0.268746	-0.00712654	0.396879	-0.559434	NA	NA	NA	NA	NA	NA	Firmicutes	Clostridia	Clostridiales	Christensenellaceae	NA	NA
01afcdd01a6ae748378681e23fc3e99b	NA	NA	NA	NA	NA	NA	NA	NA	NA	NA	NA	NA	0.386422	-0.107882	0.0623066	0.0514725	-0.0431527	-0.629403	NA	NA	NA	NA	NA	NA	Firmicutes	Clostridia	Clostridiales	Ruminococcaceae	Ruminococcus	NA
023915db393571ae29a01cc70a21e76a	NA	NA	NA	NA	NA	NA	NA	NA	NA	NA	NA	NA	-0.586955	0.763713	-0.449867	-0.521606	-0.367596	0.586955	NA	NA	NA	NA	NA	NA	Firmicutes	Clostridia	Clostridiales	[Mogibacteriaceae]	NA	NA
0263875803c4a54d5a4905e1072283ad	-0.20449	0.427532	-0.125556	-0.739978	0.0324531	0.337281	NA	NA	NA	NA	NA	NA	NA	NA	NA	NA	NA	NA	NA	NA	NA	NA	NA	NA	Bacteroidetes	Bacteroidia	Bacteroidales	Prevotellaceae	Prevotella	NA
027ceb3c4913f6aaaaeb9884d12fd5e3	0.657007	-0.506046	0.453103	-0.150215	0.247878	-0.603691	NA	NA	NA	NA	NA	NA	0.706725	-0.474255	0.436931	-0.223447	0.133025	-0.568744	NA	NA	NA	NA	NA	NA	Bacteroidetes	Bacteroidia	Bacteroidales	Prevotellaceae	Prevotella	NA
02936ed8b142ba2cc1f5b053f4a21f03	-0.346095	-0.0394255	0.133507	0.615819	0.31174	0.220583	NA	NA	NA	NA	NA	NA	NA	NA	NA	NA	NA	NA	NA	NA	NA	NA	NA	NA	Firmicutes	Clostridia	Clostridiales	NA	NA	NA
02bb789bbf3a906bd7ec8edc2c18153c	-0.473168	0.083979	-0.0960803	0.678893	0.318757	0.429112	NA	NA	NA	NA	NA	NA	-0.540882	-0.135129	-0.0520563	0.673288	-0.0117111	0.527822	NA	NA	NA	NA	NA	NA	Firmicutes	Clostridia	Clostridiales	[Mogibacteriaceae]	NA	NA
02d9337a5801141f526aaa2962a6b8f7	0.67641	-0.624387	0.524177	0.0291592	0.257964	-0.623323	NA	NA	NA	NA	NA	NA	NA	NA	NA	NA	NA	NA	NA	NA	NA	NA	NA	NA	Bacteroidetes	Bacteroidia	Bacteroidales	NA	NA	NA
032f732485c40a216a4fe36824cf6c67	NA	NA	NA	NA	NA	NA	NA	NA	NA	NA	NA	NA	0.265555	-0.056114	0.412632	-0.337291	0.607874	-0.219815	NA	NA	NA	NA	NA	NA	Firmicutes	Clostridia	Clostridiales	NA	NA	NA
04aa0456fdd5399acd64ae65d9af3b01	0.609708	-0.589848	0.600845	0.197553	-0.0388605	-0.711458	NA	NA	NA	NA	NA	NA	0.704326	-0.527858	0.388391	0.0637751	0.152772	-0.741035	NA	NA	NA	NA	NA	NA	Firmicutes	Clostridia	Clostridiales	NA	NA	NA
05153b4a9cf267f02afeacac75970df8	0.607651	-0.470711	0.382082	-0.00917933	0.471695	-0.450923	NA	NA	NA	NA	NA	NA	0.754184	-0.479108	0.489954	-0.123673	0.502759	-0.66023	NA	NA	NA	NA	NA	NA	Firmicutes	Clostridia	Clostridiales	NA	NA	NA
05f26e2e00124df612bf55064625c8a2	-0.558387	0.180094	-0.109442	0.296802	0.18557	0.685011	NA	NA	NA	NA	NA	NA	-0.642047	0.0729882	-0.017596	0.508193	0.0608865	0.578145	NA	NA	NA	NA	NA	NA	Bacteroidetes	Bacteroidia	Bacteroidales	Prevotellaceae	Prevotella	NA
0664b64b65ed3d6aa8587802a8224bc5	0.52309	-0.705883	0.604026	0.220526	0.575558	-0.390412	NA	NA	NA	NA	NA	NA	NA	NA	NA	NA	NA	NA	NA	NA	NA	NA	NA	NA	Bacteroidetes	Bacteroidia	Bacteroidales	S24-7	NA	NA
06733b0f499bcf06ae19eed5ce9b4393	0.42007	-0.214569	0.602605	-0.0151761	-0.0644846	-0.543852	NA	NA	NA	NA	NA	NA	NA	NA	NA	NA	NA	NA	NA	NA	NA	NA	NA	NA	Bacteroidetes	Bacteroidia	Bacteroidales	Prevotellaceae	Prevotella	NA
067d0a729b2bbf33a7fba7a2a662eec4	0.680738	-0.583735	0.439362	-0.0261958	0.569633	-0.465371	NA	NA	NA	NA	NA	NA	NA	NA	NA	NA	NA	NA	NA	NA	NA	NA	NA	NA	Bacteroidetes	Bacteroidia	Bacteroidales	NA	NA	NA
06f029a2f3353aba5547b4e23862fae5	0.573832	-0.38409	0.397556	0.0488399	0.079039	-0.688309	NA	NA	NA	NA	NA	NA	NA	NA	NA	NA	NA	NA	NA	NA	NA	NA	NA	NA	Bacteroidetes	Bacteroidia	Bacteroidales	S24-7	NA	NA
071a01e03f246dee579d0127bc6e0092	0.638916	-0.564841	0.167888	0.118123	0.279216	-0.554985	NA	NA	NA	NA	NA	NA	0.618147	-0.422653	0.417268	-0.176094	0.0946102	-0.464611	NA	NA	NA	NA	NA	NA	Bacteroidetes	Bacteroidia	Bacteroidales	S24-7	NA	NA
0723c375303363a648d4dc34d604c1dc	0.643548	-0.474872	0.300226	0.124147	0.00902982	-0.65365	NA	NA	NA	NA	NA	NA	NA	NA	NA	NA	NA	NA	NA	NA	NA	NA	NA	NA	Bacteroidetes	Bacteroidia	Bacteroidales	NA	NA	NA
0777b70750aa41bc4e03086f3523fd1c	0.623375	-0.45408	0.386868	-0.124051	-0.198933	-0.548711	NA	NA	NA	NA	NA	NA	NA	NA	NA	NA	NA	NA	NA	NA	NA	NA	NA	NA	Bacteroidetes	Bacteroidia	Bacteroidales	Prevotellaceae	Prevotella	NA
077ac0440a1cb98f1d46a042c4eceae1	-0.758506	0.521081	-0.461391	-0.0683252	-0.144401	0.785432	NA	NA	NA	NA	NA	NA	-0.762085	0.465828	-0.332938	-0.0322394	-0.227426	0.74185	NA	NA	NA	NA	NA	NA	Actinobacteria	Coriobacteriia	Coriobacteriales	Coriobacteriaceae	NA	NA
084e5c931e480336743927512babd44d	NA	NA	NA	NA	NA	NA	NA	NA	NA	NA	NA	NA	-0.482365	0.706459	-0.32721	-0.634625	-0.262195	0.483624	NA	NA	NA	NA	NA	NA	Bacteroidetes	Bacteroidia	Bacteroidales	Prevotellaceae	Prevotella	NA
08e0550980b3c96ded2d44d5e83443e5	0.44184	-0.339943	0.40362	0.080842	-0.356962	-0.627893	NA	NA	NA	NA	NA	NA	NA	NA	NA	NA	NA	NA	NA	NA	NA	NA	NA	NA	Bacteroidetes	Bacteroidia	Bacteroidales	Prevotellaceae	NA	NA
09555141f21a732ca648022cd563672d	0.6112	-0.487189	0.260607	0.0756463	0.379699	-0.594361	NA	NA	NA	NA	NA	NA	NA	NA	NA	NA	NA	NA	NA	NA	NA	NA	NA	NA	Firmicutes	Clostridia	Clostridiales	Lachnospiraceae	NA	NA
09ebf0428cb42bbf3a09939d8f5c68d4	0.327642	-0.231673	0.45365	0.0674844	-0.307968	-0.648487	NA	NA	NA	NA	NA	NA	NA	NA	NA	NA	NA	NA	NA	NA	NA	NA	NA	NA	Bacteroidetes	Bacteroidia	Bacteroidales	S24-7	NA	NA
0a8ec22ca0c287244b86ce6b82a903c5	0.470824	-0.358684	0.417759	0.0924323	-0.329448	-0.695363	NA	NA	NA	NA	NA	NA	0.42455	-0.241579	0.0758704	0.0948538	-0.0380884	-0.667503	NA	NA	NA	NA	NA	NA	Bacteroidetes	Bacteroidia	Bacteroidales	Prevotellaceae	Prevotella	NA
0b1d7c6e249e442b013eed93657bd457	NA	NA	NA	NA	NA	NA	NA	NA	NA	NA	NA	NA	-0.645838	0.0740376	-0.209572	0.320123	-0.035209	0.782705	NA	NA	NA	NA	NA	NA	Firmicutes	Clostridia	Clostridiales	NA	NA	NA
0be192128f8ecd43ce897fba3e001334	-0.589003	0.655362	-0.629641	-0.377083	-0.312788	0.574764	NA	NA	NA	NA	NA	NA	NA	NA	NA	NA	NA	NA	NA	NA	NA	NA	NA	NA	Bacteroidetes	Bacteroidia	Bacteroidales	Prevotellaceae	Prevotella	NA
0c08d4fb116be0f4ff79236dd72dee1a	NA	NA	NA	NA	NA	NA	NA	NA	NA	NA	NA	NA	0.357626	-0.310942	0.343781	0.0395011	0.638816	-0.320593	NA	NA	NA	NA	NA	NA	Firmicutes	Clostridia	Clostridiales	[Mogibacteriaceae]	NA	NA
0c43dc11084fbeb15f4859221bc8ee3f	0.552403	-0.418856	0.391017	0.0717457	-0.306848	-0.623132	NA	NA	NA	NA	NA	NA	NA	NA	NA	NA	NA	NA	NA	NA	NA	NA	NA	NA	Firmicutes	Clostridia	Clostridiales	NA	NA	NA
0c769478b5875c0282751c24a3899faf	0.461664	-0.367776	0.63746	-0.191195	0.0842334	-0.434982	NA	NA	NA	NA	NA	NA	NA	NA	NA	NA	NA	NA	NA	NA	NA	NA	NA	NA	Bacteroidetes	Bacteroidia	Bacteroidales	Prevotellaceae	Prevotella	NA
0cc38c89bd3b9c8e59717d44bb6bc009	0.522307	-0.399755	0.343904	-0.0203318	-0.498783	-0.601739	NA	NA	NA	NA	NA	NA	NA	NA	NA	NA	NA	NA	NA	NA	NA	NA	NA	NA	Actinobacteria	Coriobacteriia	Coriobacteriales	Coriobacteriaceae	NA	NA
0d683a8107b207358481c9318465d836	0.499589	-0.311108	0.494556	0.0512073	-0.257512	-0.713815	NA	NA	NA	NA	NA	NA	NA	NA	NA	NA	NA	NA	NA	NA	NA	NA	NA	NA	Bacteroidetes	Bacteroidia	Bacteroidales	Prevotellaceae	Prevotella	NA
0d8dafd224247a5c57e1c278189fd2f9	NA	NA	NA	NA	NA	NA	NA	NA	NA	NA	NA	NA	-0.575386	0.35852	-0.150102	-0.117595	-0.102566	0.638328	NA	NA	NA	NA	NA	NA	Bacteroidetes	Bacteroidia	Bacteroidales	Prevotellaceae	Prevotella	NA
0daec19804cde291e58cc5ba62b475ed	0.406943	-0.362468	0.662545	-0.118272	0.160074	-0.549335	NA	NA	NA	NA	NA	NA	NA	NA	NA	NA	NA	NA	NA	NA	NA	NA	NA	NA	Firmicutes	Clostridia	Clostridiales	Lachnospiraceae	Coprococcus	NA
0e2144220c072c6fd7643c03410d3ccc	NA	NA	NA	NA	NA	NA	NA	NA	NA	NA	NA	NA	0.65087	-0.598981	0.508698	-0.115626	0.505985	-0.438488	NA	NA	NA	NA	NA	NA	Bacteroidetes	Bacteroidia	Bacteroidales	[Paraprevotellaceae]	CF231	NA
0e87b1b44e4c33c1a255e5bcf713c8d4	-0.604888	0.362682	-0.250042	0.0862826	-0.0912374	0.64802	NA	NA	NA	NA	NA	NA	NA	NA	NA	NA	NA	NA	NA	NA	NA	NA	NA	NA	Firmicutes	Clostridia	Clostridiales	Ruminococcaceae	NA	NA
0f0f65affd5f617f93d12a9e32ecfb2b	-0.696148	0.183888	-0.289042	0.549402	-0.0696144	0.624635	NA	NA	NA	NA	NA	NA	NA	NA	NA	NA	NA	NA	NA	NA	NA	NA	NA	NA	Firmicutes	Clostridia	Clostridiales	Ruminococcaceae	NA	NA
10e6669d66180a9c213cf74d298690e2	0.497193	-0.389485	0.697325	-0.178266	0.194004	-0.542833	NA	NA	NA	NA	NA	NA	NA	NA	NA	NA	NA	NA	NA	NA	NA	NA	NA	NA	Bacteroidetes	Bacteroidia	Bacteroidales	[Paraprevotellaceae]	YRC22	NA
1108e1ec62ad9d47d5c134c917ed8363	NA	NA	NA	NA	NA	NA	NA	NA	NA	NA	NA	NA	-0.514298	0.646009	-0.318961	-0.387003	-0.128914	0.399476	NA	NA	NA	NA	NA	NA	Bacteroidetes	Bacteroidia	Bacteroidales	[Paraprevotellaceae]	NA	NA
1195439a3762fab374a638ccead6f347	NA	NA	NA	NA	NA	NA	NA	NA	NA	NA	NA	NA	-0.435506	-0.217293	0.00444734	0.605364	0.0730893	0.412793	NA	NA	NA	NA	NA	NA	Firmicutes	Clostridia	Clostridiales	NA	NA	NA
11b76fbb365900f821bb08863c807047	0.53516	-0.423067	0.439573	0.0740948	-0.236901	-0.700936	NA	NA	NA	NA	NA	NA	NA	NA	NA	NA	NA	NA	NA	NA	NA	NA	NA	NA	Firmicutes	Clostridia	Clostridiales	NA	NA	NA
11d972863cebb651c3668547dee86467	-0.646077	0.518224	-0.495211	0.092066	0.0384221	0.642564	NA	NA	NA	NA	NA	NA	-0.691869	0.317452	-0.480634	0.244889	-0.307941	0.695436	NA	NA	NA	NA	NA	NA	Tenericutes	Mollicutes	RF39	NA	NA	NA
11defd43db93f328249cb67509760c7c	NA	NA	NA	NA	NA	NA	NA	NA	NA	NA	NA	NA	0.654819	-0.738317	0.477377	0.170756	0.391081	-0.52269	NA	NA	NA	NA	NA	NA	Firmicutes	Clostridia	Clostridiales	NA	NA	NA
1206ea996fc23015308a979e01e1cb9c	NA	NA	NA	NA	NA	NA	NA	NA	NA	NA	NA	NA	-0.368823	0.597893	-0.304085	-0.676638	-0.322522	0.45162	NA	NA	NA	NA	NA	NA	Bacteroidetes	Bacteroidia	Bacteroidales	Prevotellaceae	Prevotella	NA
124f1130d14350acb6b29e8145370003	0.770727	-0.671618	0.691472	0.0691763	0.151205	-0.801707	NA	NA	NA	NA	NA	NA	0.759615	-0.522891	0.421105	-0.207347	0.176437	-0.563129	NA	NA	NA	NA	NA	NA	Firmicutes	Erysipelotrichi	Erysipelotrichales	Erysipelotrichaceae	L7A_E11	NA
125547bb0f521751ee490130c843a492	-0.638922	0.428412	-0.334517	-0.0273894	-0.0603566	0.764673	NA	NA	NA	NA	NA	NA	-0.699868	0.266103	-0.306294	0.289321	-0.279849	0.714317	NA	NA	NA	NA	NA	NA	Bacteroidetes	Bacteroidia	Bacteroidales	Prevotellaceae	Prevotella	NA
1264847766b1b0c7b616c662e94d23e0	0.641199	-0.458587	0.53486	0.0669159	-0.144905	-0.795389	NA	NA	NA	NA	NA	NA	NA	NA	NA	NA	NA	NA	NA	NA	NA	NA	NA	NA	Firmicutes	Clostridia	Clostridiales	NA	NA	NA
126af1da595068f367b895fad375ea9a	0.604233	-0.58029	0.493556	0.174965	0.276172	-0.60916	NA	NA	NA	NA	NA	NA	NA	NA	NA	NA	NA	NA	NA	NA	NA	NA	NA	NA	Firmicutes	Clostridia	Clostridiales	NA	NA	NA
1378e48a6181a208db7f9bb3c88ff114	0.444781	-0.621061	0.599039	0.444712	-0.0100348	-0.58683	NA	NA	NA	NA	NA	NA	NA	NA	NA	NA	NA	NA	NA	NA	NA	NA	NA	NA	Bacteroidetes	Bacteroidia	Bacteroidales	NA	NA	NA
1386606c6e476e289a362429ccfc62b1	-0.098021	-0.371585	0.0633057	0.785998	0.206168	0.0986641	NA	NA	NA	NA	NA	NA	NA	NA	NA	NA	NA	NA	NA	NA	NA	NA	NA	NA	Firmicutes	Erysipelotrichi	Erysipelotrichales	Erysipelotrichaceae	Bulleidia	NA
145a5400f80826f2e1b99163d69821db	-0.269881	0.48153	0.000496595	-0.666352	-0.224598	0.280369	NA	NA	NA	NA	NA	NA	-0.00773344	0.287109	0.0790961	-0.622697	-0.122052	0.12621	NA	NA	NA	NA	NA	NA	Bacteroidetes	Bacteroidia	Bacteroidales	Prevotellaceae	Prevotella	NA
14ed7608c699d4eb4591b8d9c0a9ebb0	NA	NA	NA	NA	NA	NA	NA	NA	NA	NA	NA	NA	0.311776	-0.207618	0.148276	0.133901	0.611761	-0.320492	NA	NA	NA	NA	NA	NA	Bacteroidetes	Bacteroidia	Bacteroidales	Prevotellaceae	Prevotella	NA
14fb8019c5f08e691e080f193710abb9	NA	NA	NA	NA	NA	NA	NA	NA	NA	NA	NA	NA	-0.489491	0.0970532	-0.00153659	-0.0608026	-0.135752	0.668214	NA	NA	NA	NA	NA	NA	Bacteroidetes	Bacteroidia	Bacteroidales	Prevotellaceae	Prevotella	NA
15fe46172d0ffa14f36809842cd53c2e	-0.547632	0.310379	-0.128706	-0.100704	0.0938273	0.677118	NA	NA	NA	NA	NA	NA	NA	NA	NA	NA	NA	NA	NA	NA	NA	NA	NA	NA	Bacteroidetes	Bacteroidia	Bacteroidales	NA	NA	NA
169a90af1eb743f520a59acc1171ad75	0.742091	-0.62747	0.513465	0.0354495	-0.0774334	-0.846378	NA	NA	NA	NA	NA	NA	NA	NA	NA	NA	NA	NA	NA	NA	NA	NA	NA	NA	Firmicutes	Clostridia	Clostridiales	Ruminococcaceae	NA	NA
16f40c3fdea947168b060daf10ecff74	-0.567097	0.632806	-0.401539	-0.480951	-0.222834	0.61651	NA	NA	NA	NA	NA	NA	-0.478033	0.727225	-0.394469	-0.633184	-0.326286	0.478872	NA	NA	NA	NA	NA	NA	Firmicutes	Clostridia	Clostridiales	[Mogibacteriaceae]	NA	NA
1702ce3a4dffad3c311c2dd4a9c90561	0.581446	-0.443545	0.589579	-0.131292	0.0598586	-0.723356	NA	NA	NA	NA	NA	NA	NA	NA	NA	NA	NA	NA	NA	NA	NA	NA	NA	NA	Firmicutes	Clostridia	Clostridiales	Lachnospiraceae	NA	NA
17c11da5156407eb6ef20725f842d2d5	0.61092	-0.61201	0.573588	0.0513388	0.591439	-0.56467	NA	NA	NA	NA	NA	NA	0.627834	-0.506237	0.509823	-0.124403	0.378359	-0.588185	NA	NA	NA	NA	NA	NA	Bacteroidetes	Bacteroidia	Bacteroidales	S24-7	NA	NA
17f0281a565ebefed778a220308fa945	-0.798383	0.460412	-0.407928	0.176593	-0.0279826	0.82486	NA	NA	NA	NA	NA	NA	NA	NA	NA	NA	NA	NA	NA	NA	NA	NA	NA	NA	Firmicutes	Clostridia	Clostridiales	Lachnospiraceae	Butyrivibrio	NA
18022ab4119c2780e5bfb0c54da1e8bb	0.818212	-0.717069	0.493466	0.0783086	0.297632	-0.693459	NA	NA	NA	NA	NA	NA	0.747963	-0.516105	0.538951	-0.133785	0.358649	-0.572067	NA	NA	NA	NA	NA	NA	Bacteroidetes	Bacteroidia	Bacteroidales	NA	NA	NA
18093950e84c42254c6fe95f036969ae	-0.397245	0.672217	-0.477755	-0.648596	-0.420086	0.409319	NA	NA	NA	NA	NA	NA	-0.599387	0.757966	-0.392892	-0.526098	-0.316578	0.603745	NA	NA	NA	NA	NA	NA	Bacteroidetes	Bacteroidia	Bacteroidales	Prevotellaceae	Prevotella	NA
1909a918d1798e99ff832911b866f896	-0.549883	0.721647	-0.5843	-0.519156	-0.237586	0.549438	NA	NA	NA	NA	NA	NA	NA	NA	NA	NA	NA	NA	NA	NA	NA	NA	NA	NA	Firmicutes	Clostridia	Clostridiales	NA	NA	NA
1a8d7e17782e939b434a2eb622eb08f8	0.620504	-0.759398	0.638888	0.246469	0.286432	-0.613206	NA	NA	NA	NA	NA	NA	NA	NA	NA	NA	NA	NA	NA	NA	NA	NA	NA	NA	Firmicutes	Erysipelotrichi	Erysipelotrichales	Erysipelotrichaceae	NA	NA
1ac282af935100282ee93a6263b0f05e	0.609746	-0.578138	0.286555	0.0720856	0.178245	-0.42995	NA	NA	NA	NA	NA	NA	NA	NA	NA	NA	NA	NA	NA	NA	NA	NA	NA	NA	Firmicutes	Clostridia	Clostridiales	Ruminococcaceae	NA	NA
1b1b8a2a0107bb1a46dfdbf017103aca	NA	NA	NA	NA	NA	NA	NA	NA	NA	NA	NA	NA	-0.421681	-0.233096	0.033108	0.603389	0.0849416	0.404893	NA	NA	NA	NA	NA	NA	Firmicutes	Clostridia	Clostridiales	Ruminococcaceae	Ruminococcus	NA
1b78210e244f17b1c07c519d842f58c2	0.697536	-0.520861	0.601059	-0.0652876	0.358102	-0.620635	NA	NA	NA	NA	NA	NA	NA	NA	NA	NA	NA	NA	NA	NA	NA	NA	NA	NA	Bacteroidetes	Bacteroidia	Bacteroidales	[Paraprevotellaceae]	NA	NA
1b8dc439c5077cee1973fd3a4ebcac6d	0.504606	-0.404271	0.58128	-0.0275351	-0.0566443	-0.674198	NA	NA	NA	NA	NA	NA	NA	NA	NA	NA	NA	NA	NA	NA	NA	NA	NA	NA	Bacteroidetes	Bacteroidia	Bacteroidales	Prevotellaceae	Prevotella	NA
1c155fabca15511b5ef25221e87b3fd2	0.293458	-0.395822	0.692141	0.271223	0.105831	-0.419383	NA	NA	NA	NA	NA	NA	NA	NA	NA	NA	NA	NA	NA	NA	NA	NA	NA	NA	Bacteroidetes	Bacteroidia	Bacteroidales	Prevotellaceae	NA	NA
1d0e7d0d556b815a4e96f5f483b9880f	0.609164	-0.560407	0.564964	0.0476695	-0.0093048	-0.609314	NA	NA	NA	NA	NA	NA	NA	NA	NA	NA	NA	NA	NA	NA	NA	NA	NA	NA	Firmicutes	Clostridia	Clostridiales	NA	NA	NA
1d160514aca2440f3629cea3ae3842cf	0.44242	-0.496393	0.516666	-0.017045	0.670222	-0.353467	NA	NA	NA	NA	NA	NA	NA	NA	NA	NA	NA	NA	NA	NA	NA	NA	NA	NA	Firmicutes	Clostridia	Clostridiales	Ruminococcaceae	Ruminococcus	NA
1d2365bbc49c6b3ce09ccc0ce74d4421	NA	NA	NA	NA	NA	NA	NA	NA	NA	NA	NA	NA	0.334167	-0.312598	0.279437	0.151771	0.601097	-0.301741	NA	NA	NA	NA	NA	NA	Firmicutes	Clostridia	Clostridiales	NA	NA	NA
1d994ec877fd9c5eecf63667b8b31b1f	NA	NA	NA	NA	NA	NA	NA	NA	NA	NA	NA	NA	0.385266	-0.0774927	0.0484008	0.194113	0.188385	-0.680713	NA	NA	NA	NA	NA	NA	NA	NA	NA	NA	NA	NA
1f289559e016134984023768a1f266be	0.640045	-0.647824	0.348639	0.106732	-0.124035	-0.528546	NA	NA	NA	NA	NA	NA	NA	NA	NA	NA	NA	NA	NA	NA	NA	NA	NA	NA	Firmicutes	Clostridia	Clostridiales	Christensenellaceae	NA	NA
20616870416210115cfceaabc868cfba	-0.147424	-0.282236	0.191432	0.495223	0.637919	0.27486	NA	NA	NA	NA	NA	NA	NA	NA	NA	NA	NA	NA	NA	NA	NA	NA	NA	NA	Firmicutes	Clostridia	Clostridiales	NA	NA	NA
20eac7af6315b21561c361612e8a010a	-0.63356	0.373668	-0.41938	0.267508	0.108883	0.70322	NA	NA	NA	NA	NA	NA	NA	NA	NA	NA	NA	NA	NA	NA	NA	NA	NA	NA	Bacteroidetes	Bacteroidia	Bacteroidales	Prevotellaceae	Prevotella	NA
20ff559302e7ade8d19cea68148ceb09	-0.792938	0.499847	-0.428649	0.134102	-0.0571909	0.817133	NA	NA	NA	NA	NA	NA	-0.767373	0.281906	-0.184056	0.306174	-0.096553	0.745177	NA	NA	NA	NA	NA	NA	Firmicutes	Clostridia	Clostridiales	Ruminococcaceae	NA	NA
22ef82930e1a641de10b0cace04b814a	-0.639787	0.285536	-0.16251	0.388125	0.112544	0.645653	NA	NA	NA	NA	NA	NA	NA	NA	NA	NA	NA	NA	NA	NA	NA	NA	NA	NA	Firmicutes	Clostridia	Clostridiales	Lachnospiraceae	Butyrivibrio	NA
2301c27488005a7679836e03fd762791	0.626007	-0.498384	0.291831	0.0148489	0.230108	-0.528552	NA	NA	NA	NA	NA	NA	NA	NA	NA	NA	NA	NA	NA	NA	NA	NA	NA	NA	Firmicutes	Clostridia	Clostridiales	NA	NA	NA
23551e75130867764305d787f11aaec1	-0.0852637	0.322612	0.0236803	-0.628219	0.0335306	0.104264	NA	NA	NA	NA	NA	NA	NA	NA	NA	NA	NA	NA	NA	NA	NA	NA	NA	NA	Bacteroidetes	Bacteroidia	Bacteroidales	Prevotellaceae	Prevotella	NA
2396c51d84c2e4410a2bcf7150e46c63	-0.626347	0.210503	-0.238273	0.40099	-0.00328264	0.610748	NA	NA	NA	NA	NA	NA	NA	NA	NA	NA	NA	NA	NA	NA	NA	NA	NA	NA	Bacteroidetes	Bacteroidia	Bacteroidales	Prevotellaceae	Prevotella	NA
23f43bc59d1d5ffee069c9e05466d82c	0.68862	-0.523313	0.614938	0.0162808	0.225689	-0.802382	NA	NA	NA	NA	NA	NA	NA	NA	NA	NA	NA	NA	NA	NA	NA	NA	NA	NA	Bacteroidetes	Bacteroidia	Bacteroidales	Prevotellaceae	Prevotella	NA
248c84b2add0799e98811a44c48eb320	0.650071	-0.662283	0.501116	0.18724	0.124373	-0.563792	NA	NA	NA	NA	NA	NA	NA	NA	NA	NA	NA	NA	NA	NA	NA	NA	NA	NA	Firmicutes	Clostridia	Clostridiales	NA	NA	NA
24f19bb1346e3551777afc5955410058	-0.396165	0.61995	-0.464521	-0.572434	-0.319259	0.427321	NA	NA	NA	NA	NA	NA	NA	NA	NA	NA	NA	NA	NA	NA	NA	NA	NA	NA	Firmicutes	Clostridia	Clostridiales	Lachnospiraceae	Butyrivibrio	NA
25832692fe709d46bb8435c812ffaa80	0.665604	-0.600653	0.472606	0.199186	0.30967	-0.638017	NA	NA	NA	NA	NA	NA	NA	NA	NA	NA	NA	NA	NA	NA	NA	NA	NA	NA	Bacteroidetes	Bacteroidia	Bacteroidales	[Paraprevotellaceae]	YRC22	NA
258630b62b3da9385797a89cf580d89e	0.628083	-0.638557	0.549777	-0.018094	0.220045	-0.566656	NA	NA	NA	NA	NA	NA	NA	NA	NA	NA	NA	NA	NA	NA	NA	NA	NA	NA	Bacteroidetes	Bacteroidia	Bacteroidales	Prevotellaceae	Prevotella	NA
2595cc03c7e093698c789bb4a7ce9eac	NA	NA	NA	NA	NA	NA	NA	NA	NA	NA	NA	NA	0.463953	-0.576342	0.466578	0.0646584	0.692064	-0.319889	NA	NA	NA	NA	NA	NA	Firmicutes	Clostridia	Clostridiales	[Mogibacteriaceae]	NA	NA
25a0a75e5f190d9433762e617a8f4ef2	NA	NA	NA	NA	NA	NA	NA	NA	NA	NA	NA	NA	-0.531875	-0.149542	-0.0430422	0.670586	0.00720686	0.523318	NA	NA	NA	NA	NA	NA	Bacteroidetes	Bacteroidia	Bacteroidales	Prevotellaceae	Prevotella	NA
273e429fcded1738c4815c07209732c2	-0.811337	0.598104	-0.454069	-0.0187424	-0.15289	0.805472	NA	NA	NA	NA	NA	NA	NA	NA	NA	NA	NA	NA	NA	NA	NA	NA	NA	NA	Bacteroidetes	Bacteroidia	Bacteroidales	Prevotellaceae	Prevotella	NA
27984c69b9a680ebb06c9daed2da1f0f	-0.263785	-0.0728662	-0.12866	0.634867	0.0949938	0.26049	NA	NA	NA	NA	NA	NA	-0.411621	-0.0147643	-0.214557	0.73055	0.0923627	0.153457	NA	NA	NA	NA	NA	NA	Bacteroidetes	Bacteroidia	Bacteroidales	NA	NA	NA
280434e9c9b7f5cf61eb7647da46a5ae	0.479709	-0.532127	0.742944	0.13331	0.365036	-0.41793	NA	NA	NA	NA	NA	NA	0.539713	-0.77344	0.595767	0.216254	0.639643	-0.362778	NA	NA	NA	NA	NA	NA	Firmicutes	Clostridia	Clostridiales	NA	NA	NA
28f4d2030b53883de13550022cafe0c7	-0.43616	0.693628	-0.534771	-0.656755	-0.387657	0.446008	NA	NA	NA	NA	NA	NA	-0.47384	0.717159	-0.352084	-0.644087	-0.286864	0.475517	NA	NA	NA	NA	NA	NA	Actinobacteria	Coriobacteriia	Coriobacteriales	Coriobacteriaceae	NA	NA
290ac9bd5064bbde9042c90e1fa48df9	0.581496	-0.560375	0.446418	0.0803351	-0.0299519	-0.676525	NA	NA	NA	NA	NA	NA	NA	NA	NA	NA	NA	NA	NA	NA	NA	NA	NA	NA	Bacteroidetes	Bacteroidia	Bacteroidales	Prevotellaceae	Prevotella	NA
2a2fa79d90ce5f060c17bc216bf4acf9	0.754585	-0.601748	0.496173	0.0121475	0.348698	-0.660777	NA	NA	NA	NA	NA	NA	0.634695	-0.38269	0.307539	0.0136076	0.469208	-0.62368	NA	NA	NA	NA	NA	NA	Firmicutes	Clostridia	Clostridiales	Lachnospiraceae	Shuttleworthia	NA
2a466c1242a0d32acad8220d84dc3601	NA	NA	NA	NA	NA	NA	NA	NA	NA	NA	NA	NA	-0.507113	-0.0878878	-0.0952875	0.682862	-0.0910341	0.507952	NA	NA	NA	NA	NA	NA	Firmicutes	Clostridia	Clostridiales	[Mogibacteriaceae]	NA	NA
2a584799f2170689307490fd54aefb6e	0.415239	-0.387122	0.716199	-0.0963929	0.349263	-0.510713	NA	NA	NA	NA	NA	NA	NA	NA	NA	NA	NA	NA	NA	NA	NA	NA	NA	NA	Firmicutes	Clostridia	Clostridiales	Lachnospiraceae	Lachnobacterium	NA
2a87a9cc6c451b86305543cfea873b1c	0.606424	-0.603594	0.452941	0.0543176	-0.0290576	-0.559511	NA	NA	NA	NA	NA	NA	NA	NA	NA	NA	NA	NA	NA	NA	NA	NA	NA	NA	Firmicutes	Clostridia	Clostridiales	NA	NA	NA
2ab4c6879649a434da2b707fcb7ba2bb	-0.570186	0.691381	-0.457037	-0.444124	-0.244217	0.610706	NA	NA	NA	NA	NA	NA	-0.702186	0.611381	-0.334305	-0.244667	-0.250007	0.701428	NA	NA	NA	NA	NA	NA	Firmicutes	Clostridia	Clostridiales	Lachnospiraceae	Moryella	NA
2afc30e341a44baca990e83493f71fb7	-0.446814	0.691185	-0.539736	-0.647333	-0.383843	0.461543	NA	NA	NA	NA	NA	NA	-0.469647	0.711288	-0.38062	-0.628152	-0.303639	0.464615	NA	NA	NA	NA	NA	NA	Firmicutes	Erysipelotrichi	Erysipelotrichales	Erysipelotrichaceae	Bulleidia	NA
2b932be4a33763bf73898169b797682c	0.591601	-0.502256	0.438055	0.126022	0.243767	-0.66967	NA	NA	NA	NA	NA	NA	NA	NA	NA	NA	NA	NA	NA	NA	NA	NA	NA	NA	Firmicutes	Clostridia	Clostridiales	NA	NA	NA
2c00845557214fc74e541353f4606e21	0.377708	-0.366472	0.331053	0.224051	-0.070905	-0.610508	NA	NA	NA	NA	NA	NA	NA	NA	NA	NA	NA	NA	NA	NA	NA	NA	NA	NA	Bacteroidetes	Bacteroidia	Bacteroidales	NA	NA	NA
2c45ac036135f0509c884b8479058975	-0.443116	0.687367	-0.541386	-0.64145	-0.370257	0.463404	NA	NA	NA	NA	NA	NA	NA	NA	NA	NA	NA	NA	NA	NA	NA	NA	NA	NA	Firmicutes	Clostridia	Clostridiales	Lachnospiraceae	Coprococcus	NA
2c536d62e84c92a45531a038f2222476	0.885	-0.764941	0.636147	-0.0409605	0.103926	-0.792819	NA	NA	NA	NA	NA	NA	NA	NA	NA	NA	NA	NA	NA	NA	NA	NA	NA	NA	Firmicutes	Clostridia	Clostridiales	[Mogibacteriaceae]	NA	NA
2cb3d25b77df571cf07a65e177fd3e25	NA	NA	NA	NA	NA	NA	NA	NA	NA	NA	NA	NA	-0.547187	-0.131525	-0.0813521	0.671487	0.00270257	0.532326	NA	NA	NA	NA	NA	NA	Firmicutes	Clostridia	Clostridiales	Lachnospiraceae	NA	NA
2cf47dc9dfa748e8aa7f9e2551872c41	0.375696	-0.623397	0.483497	0.343257	0.457434	-0.242249	NA	NA	NA	NA	NA	NA	NA	NA	NA	NA	NA	NA	NA	NA	NA	NA	NA	NA	Firmicutes	Erysipelotrichi	Erysipelotrichales	Erysipelotrichaceae	Bulleidia	NA
2d71e6b90d9f480f9b7300188dd08c3c	-0.690363	0.540437	-0.478387	-0.0971098	-0.232181	0.647934	NA	NA	NA	NA	NA	NA	-0.766521	0.530921	-0.356351	-0.0892196	-0.282252	0.706082	NA	NA	NA	NA	NA	NA	Bacteroidetes	Bacteroidia	Bacteroidales	Prevotellaceae	Prevotella	NA
2d920272cd0c9bcad434bf5055f2dc4f	0.623141	-0.476771	0.527743	-0.0242115	-0.0657226	-0.768975	NA	NA	NA	NA	NA	NA	NA	NA	NA	NA	NA	NA	NA	NA	NA	NA	NA	NA	Bacteroidetes	Bacteroidia	Bacteroidales	NA	NA	NA
2df2bd83bd67c9dd355a87de79095ba9	NA	NA	NA	NA	NA	NA	NA	NA	NA	NA	NA	NA	0.662772	-0.604629	0.436107	-0.203229	0.177308	-0.351392	NA	NA	NA	NA	NA	NA	Firmicutes	Clostridia	Clostridiales	NA	NA	NA
2e0062e0d16645a9e7dbfd2eff0a8601	0.476026	-0.721401	0.477483	0.426775	0.27599	-0.469116	NA	NA	NA	NA	NA	NA	0.557984	-0.798289	0.637156	0.261268	0.431693	-0.391138	NA	NA	NA	NA	NA	NA	Firmicutes	Clostridia	Clostridiales	Ruminococcaceae	NA	NA
2e039b8e647d2ba2d6ad36664d1e3b7c	0.564601	-0.523236	0.395058	-0.0366367	0.629599	-0.421665	NA	NA	NA	NA	NA	NA	0.496181	-0.389463	0.346498	0.0377069	0.684467	-0.448959	NA	NA	NA	NA	NA	NA	Firmicutes	Clostridia	Clostridiales	Ruminococcaceae	Ruminococcus	NA
2e77fe36adf348d0f6c4b5a6eb0af104	0.564601	-0.503816	0.659	-0.0446267	0.243508	-0.584126	NA	NA	NA	NA	NA	NA	NA	NA	NA	NA	NA	NA	NA	NA	NA	NA	NA	NA	Firmicutes	Clostridia	Clostridiales	Lachnospiraceae	Butyrivibrio	NA
2f29c31b71087238ef9351ae0f374461	0.533326	-0.470349	0.554497	0.0071177	0.134414	-0.621205	NA	NA	NA	NA	NA	NA	NA	NA	NA	NA	NA	NA	NA	NA	NA	NA	NA	NA	Firmicutes	Clostridia	Clostridiales	Lachnospiraceae	NA	NA
3042a9dcfa9550e1cb1c5aa6a0ec8536	0.612603	-0.460049	0.206565	0.100087	-0.151875	-0.662195	NA	NA	NA	NA	NA	NA	NA	NA	NA	NA	NA	NA	NA	NA	NA	NA	NA	NA	Bacteroidetes	Bacteroidia	Bacteroidales	Prevotellaceae	Prevotella	NA
30707d664c1f97126828e451f3705ccf	0.534798	-0.430462	0.469435	0.0840581	-0.136239	-0.63016	NA	NA	NA	NA	NA	NA	NA	NA	NA	NA	NA	NA	NA	NA	NA	NA	NA	NA	Firmicutes	Clostridia	Clostridiales	Ruminococcaceae	NA	NA
30e7f399c8187cf59120ece17d0691cd	0.739773	-0.566163	0.41791	0.06157	0.274671	-0.716144	NA	NA	NA	NA	NA	NA	0.768503	-0.512792	0.463173	-0.18111	0.398892	-0.696577	NA	NA	NA	NA	NA	NA	Bacteroidetes	Bacteroidia	Bacteroidales	NA	NA	NA
313c6f9831a3ca46c5252baac897a78a	0.688809	-0.735501	0.455501	0.220451	0.111201	-0.546771	NA	NA	NA	NA	NA	NA	NA	NA	NA	NA	NA	NA	NA	NA	NA	NA	NA	NA	Firmicutes	Clostridia	Clostridiales	[Mogibacteriaceae]	NA	NA
315ac3166281b40a8b3bc3c4afddddf5	NA	NA	NA	NA	NA	NA	NA	NA	NA	NA	NA	NA	0.625128	-0.445438	0.398723	0.028171	0.432525	-0.624457	NA	NA	NA	NA	NA	NA	Bacteroidetes	Bacteroidia	Bacteroidales	[Paraprevotellaceae]	NA	NA
318158a3b474384ce61d933357f49e3f	NA	NA	NA	NA	NA	NA	NA	NA	NA	NA	NA	NA	-0.55253	0.6681	-0.325365	-0.402453	-0.0585085	0.508426	NA	NA	NA	NA	NA	NA	Bacteroidetes	Bacteroidia	Bacteroidales	Prevotellaceae	Prevotella	NA
318eaab646cc69e8b6c91c00c755ec2b	0.558348	-0.371148	0.423768	-0.0262685	-0.130261	-0.646482	NA	NA	NA	NA	NA	NA	NA	NA	NA	NA	NA	NA	NA	NA	NA	NA	NA	NA	Bacteroidetes	Bacteroidia	Bacteroidales	Prevotellaceae	NA	NA
3191ee5f9dd97d78625b49966ef90804	0.678985	-0.754836	0.716646	0.143649	0.266453	-0.644406	NA	NA	NA	NA	NA	NA	NA	NA	NA	NA	NA	NA	NA	NA	NA	NA	NA	NA	Firmicutes	Clostridia	Clostridiales	Lachnospiraceae	NA	NA
325cd185f5d5087a54b1d940ef1b0800	0.728018	-0.694918	0.665144	0.0432629	0.0523222	-0.814347	NA	NA	NA	NA	NA	NA	0.787543	-0.606649	0.490018	-0.0572701	0.50475	-0.714769	NA	NA	NA	NA	NA	NA	Bacteroidetes	Bacteroidia	Bacteroidales	Prevotellaceae	Prevotella	NA
3261178af9a2c5641d5cb4e26279c479	0.661624	-0.519172	0.418672	-0.027737	-0.289819	-0.718197	NA	NA	NA	NA	NA	NA	NA	NA	NA	NA	NA	NA	NA	NA	NA	NA	NA	NA	Bacteroidetes	Bacteroidia	Bacteroidales	Prevotellaceae	Prevotella	NA
32c4d92aaacee597c9d023485156272e	-0.384149	-0.0403959	-0.102677	0.63747	0.171092	0.453129	NA	NA	NA	NA	NA	NA	NA	NA	NA	NA	NA	NA	NA	NA	NA	NA	NA	NA	Firmicutes	Clostridia	Clostridiales	NA	NA	NA
32c820ccca52dbe52d047086f6249898	0.601166	-0.445458	0.359298	0.129841	0.0466302	-0.662121	NA	NA	NA	NA	NA	NA	NA	NA	NA	NA	NA	NA	NA	NA	NA	NA	NA	NA	Firmicutes	Clostridia	Clostridiales	NA	NA	NA
345261f76991a297896e5d7f9b49b59d	-0.509506	0.494833	-0.385847	-0.305666	-0.0347733	0.643526	NA	NA	NA	NA	NA	NA	NA	NA	NA	NA	NA	NA	NA	NA	NA	NA	NA	NA	Firmicutes	Clostridia	Clostridiales	Ruminococcaceae	NA	NA
3452c7696736908926d28124e300a5cd	NA	NA	NA	NA	NA	NA	NA	NA	NA	NA	NA	NA	0.307017	-0.664638	0.385837	0.397244	0.333859	-0.174603	NA	NA	NA	NA	NA	NA	Firmicutes	Clostridia	Clostridiales	NA	NA	NA
34ad083f3cc08b99bc547d301a60f417	0.61181	-0.498879	0.31131	-0.0377605	0.5509	-0.471099	NA	NA	NA	NA	NA	NA	NA	NA	NA	NA	NA	NA	NA	NA	NA	NA	NA	NA	Firmicutes	Clostridia	Clostridiales	Lachnospiraceae	Coprococcus	NA
34f06a8fc2ce700c431c3859cae273b1	0.262101	-0.520079	0.400321	0.358955	0.742083	-0.137243	NA	NA	NA	NA	NA	NA	0.44207	-0.616489	0.459976	0.297664	0.669313	-0.367272	NA	NA	NA	NA	NA	NA	Bacteroidetes	Bacteroidia	Bacteroidales	S24-7	NA	NA
35333123a10416ce5f531291930df9d9	0.65618	-0.603617	0.490758	-0.0057881	0.551314	-0.567718	NA	NA	NA	NA	NA	NA	0.534814	-0.401081	0.345217	-0.155092	0.615185	-0.391736	NA	NA	NA	NA	NA	NA	Bacteroidetes	Bacteroidia	Bacteroidales	[Paraprevotellaceae]	NA	NA
357c6b728a5b9bca55e5296c4d37986d	0.418628	-0.514786	0.614379	-0.0549532	0.368544	-0.337646	NA	NA	NA	NA	NA	NA	NA	NA	NA	NA	NA	NA	NA	NA	NA	NA	NA	NA	Firmicutes	Clostridia	Clostridiales	Lachnospiraceae	NA	NA
358c1c254eb78522c212abe484bc1802	0.40277	-0.276895	0.608928	-0.106444	-0.153462	-0.466187	NA	NA	NA	NA	NA	NA	NA	NA	NA	NA	NA	NA	NA	NA	NA	NA	NA	NA	Bacteroidetes	Bacteroidia	Bacteroidales	[Paraprevotellaceae]	NA	NA
359fccb0d1854c111fd06841d34c2564	0.607832	-0.465611	0.367498	0.0146223	0.131514	-0.576838	NA	NA	NA	NA	NA	NA	NA	NA	NA	NA	NA	NA	NA	NA	NA	NA	NA	NA	Firmicutes	Clostridia	Clostridiales	Lachnospiraceae	NA	NA
36e9eb374add8bd8f7e27d11fdffb17b	NA	NA	NA	NA	NA	NA	NA	NA	NA	NA	NA	NA	0.682116	-0.554712	0.426433	-0.123709	0.15002	-0.447413	NA	NA	NA	NA	NA	NA	Firmicutes	Clostridia	Clostridiales	Clostridiaceae	Clostridium	NA
3794328876c6d2bae3643eafba13f632	-0.585368	0.495998	-0.266054	-0.184826	-0.104805	0.620855	NA	NA	NA	NA	NA	NA	NA	NA	NA	NA	NA	NA	NA	NA	NA	NA	NA	NA	Firmicutes	Clostridia	Clostridiales	Veillonellaceae	Acidaminococcus	NA
379fa1f8c02abc6093ac9776cf69a2cf	0.596664	-0.413662	0.322273	0.19547	-0.067161	-0.661502	NA	NA	NA	NA	NA	NA	NA	NA	NA	NA	NA	NA	NA	NA	NA	NA	NA	NA	Firmicutes	Clostridia	Clostridiales	NA	NA	NA
37e31e2435ff42a59d1af8efaee653f8	0.50809	-0.470943	0.725269	-0.040592	0.358821	-0.607076	NA	NA	NA	NA	NA	NA	NA	NA	NA	NA	NA	NA	NA	NA	NA	NA	NA	NA	Bacteroidetes	Bacteroidia	Bacteroidales	Prevotellaceae	Prevotella	NA
3845969c3cb3e59f733ae28dcb07e33d	0.530377	-0.563544	0.672889	0.0506663	0.138404	-0.60226	NA	NA	NA	NA	NA	NA	0.756323	-0.643039	0.314717	-0.0441024	0.293951	-0.651333	NA	NA	NA	NA	NA	NA	Bacteroidetes	Bacteroidia	Bacteroidales	Prevotellaceae	Prevotella	NA
3849e06d4d7670a1811cb13e4acb8df2	-0.673832	0.362173	-0.362353	0.264629	0.129044	0.742221	NA	NA	NA	NA	NA	NA	NA	NA	NA	NA	NA	NA	NA	NA	NA	NA	NA	NA	Bacteroidetes	Bacteroidia	Bacteroidales	Prevotellaceae	Prevotella	NA
385711245e7294c6ab03225fc5881151	0.736811	-0.594185	0.536472	0.0504449	0.324209	-0.657259	NA	NA	NA	NA	NA	NA	NA	NA	NA	NA	NA	NA	NA	NA	NA	NA	NA	NA	Firmicutes	Clostridia	Clostridiales	NA	NA	NA
38924d3e7139064f92cce973ec09396e	0.381711	-0.293236	0.602381	0.0862626	-0.0105926	-0.596288	NA	NA	NA	NA	NA	NA	0.620694	-0.507438	0.352456	-0.0833171	-0.00836937	-0.381294	NA	NA	NA	NA	NA	NA	Firmicutes	Clostridia	Clostridiales	Ruminococcaceae	Ruminococcus	NA
38eabb1eabb140ddf5320952a61ec9b4	-0.586735	0.70567	-0.551155	-0.43166	-0.341701	0.614722	NA	NA	NA	NA	NA	NA	NA	NA	NA	NA	NA	NA	NA	NA	NA	NA	NA	NA	Firmicutes	Clostridia	Clostridiales	Lachnospiraceae	Butyrivibrio	NA
3938ff143285bb544466d12112f9f113	-0.057461	-0.292861	-0.00351637	0.669917	0.46845	0.0863382	NA	NA	NA	NA	NA	NA	NA	NA	NA	NA	NA	NA	NA	NA	NA	NA	NA	NA	Firmicutes	Erysipelotrichi	Erysipelotrichales	Erysipelotrichaceae	L7A_E11	NA
3a2d2e5e0a0b0d647d7af6b548cb62bd	0.660709	-0.584696	0.515453	0.0209194	0.179319	-0.557439	NA	NA	NA	NA	NA	NA	NA	NA	NA	NA	NA	NA	NA	NA	NA	NA	NA	NA	Firmicutes	Clostridia	Clostridiales	Lachnospiraceae	NA	NA
3a36be29d9b624f9329423745d8bc50b	-0.777833	0.60147	-0.478349	-0.067235	-0.235275	0.801384	NA	NA	NA	NA	NA	NA	-0.789922	0.490517	-0.456439	0.0243107	-0.22482	0.785694	NA	NA	NA	NA	NA	NA	Bacteroidetes	Bacteroidia	Bacteroidales	S24-7	NA	NA
3a4ae1e90990568841a4f9a4a04e016c	0.645377	-0.626424	0.188024	-0.0168993	-0.0300361	-0.393163	NA	NA	NA	NA	NA	NA	NA	NA	NA	NA	NA	NA	NA	NA	NA	NA	NA	NA	Firmicutes	Clostridia	Clostridiales	NA	NA	NA
3a69f47dd253f6bde4fb160dae54da78	NA	NA	NA	NA	NA	NA	NA	NA	NA	NA	NA	NA	-0.735333	0.209931	-0.187406	0.209213	-0.0847272	0.757969	NA	NA	NA	NA	NA	NA	Firmicutes	Clostridia	Clostridiales	NA	NA	NA
3b40de1fe8697aff39d6dc8519ec7430	0.763439	-0.574822	0.391559	0.105535	-0.135738	-0.779344	NA	NA	NA	NA	NA	NA	0.758309	-0.416074	0.413953	-0.0914273	0.195064	-0.741858	NA	NA	NA	NA	NA	NA	Firmicutes	Clostridia	Clostridiales	Ruminococcaceae	NA	NA
3bc6c82cfb5d5e4be0184e378d024517	0.586696	-0.46988	0.358535	0.00596073	-0.399371	-0.636423	NA	NA	NA	NA	NA	NA	NA	NA	NA	NA	NA	NA	NA	NA	NA	NA	NA	NA	NA	NA	NA	NA	NA	NA
3c6032448c4aaa89dfd181029a3ba69e	0.537361	-0.407802	0.357041	-0.0621841	-0.0728755	-0.71175	NA	NA	NA	NA	NA	NA	NA	NA	NA	NA	NA	NA	NA	NA	NA	NA	NA	NA	Bacteroidetes	Bacteroidia	Bacteroidales	NA	NA	NA
3c6851dad0d97d58089a5cf1c4d0e851	0.590136	-0.764953	0.577018	0.248489	0.363928	-0.516404	NA	NA	NA	NA	NA	NA	NA	NA	NA	NA	NA	NA	NA	NA	NA	NA	NA	NA	Bacteroidetes	Bacteroidia	Bacteroidales	S24-7	NA	NA
3cf377a98da97ba171963e6575fce3ce	0.677714	-0.545437	0.370378	-0.107819	0.415987	-0.477661	NA	NA	NA	NA	NA	NA	0.559207	-0.474871	0.364836	-0.0560298	0.623154	-0.395847	NA	NA	NA	NA	NA	NA	Firmicutes	Clostridia	Clostridiales	Ruminococcaceae	Ruminococcus	NA
3e02cdc7e8c385b31513de3d1b906d75	0.566218	-0.476048	0.576986	0.109988	-0.17793	-0.661317	NA	NA	NA	NA	NA	NA	NA	NA	NA	NA	NA	NA	NA	NA	NA	NA	NA	NA	Bacteroidetes	Bacteroidia	Bacteroidales	NA	NA	NA
3e0a5714f7a6b94fb1eecd200ee57e9f	0.48986	-0.310887	0.407612	-0.1545	-0.243289	-0.622102	NA	NA	NA	NA	NA	NA	NA	NA	NA	NA	NA	NA	NA	NA	NA	NA	NA	NA	Bacteroidetes	Bacteroidia	Bacteroidales	Prevotellaceae	Prevotella	NA
3e0f2f3300e4e08bffadf774788698db	-0.164278	-0.292366	-0.116622	0.61446	0.326461	0.197501	NA	NA	NA	NA	NA	NA	NA	NA	NA	NA	NA	NA	NA	NA	NA	NA	NA	NA	Firmicutes	Clostridia	Clostridiales	NA	NA	NA
3e74c4d951d1e677885a441b65e7d5ad	-0.703427	0.324554	-0.276329	0.335185	-0.06506	0.645436	NA	NA	NA	NA	NA	NA	NA	NA	NA	NA	NA	NA	NA	NA	NA	NA	NA	NA	Firmicutes	Clostridia	Clostridiales	NA	NA	NA
3f184287f3b7a61756e7e1d9a69bf8bc	0.468858	-0.618375	0.642957	0.147005	0.292309	-0.451274	NA	NA	NA	NA	NA	NA	NA	NA	NA	NA	NA	NA	NA	NA	NA	NA	NA	NA	Bacteroidetes	Bacteroidia	Bacteroidales	Prevotellaceae	NA	NA
3ffb8459a4d535585374531dec1ce34e	0.516413	-0.391266	0.472843	0.049904	-0.31367	-0.667774	NA	NA	NA	NA	NA	NA	NA	NA	NA	NA	NA	NA	NA	NA	NA	NA	NA	NA	Firmicutes	Clostridia	Clostridiales	NA	NA	NA
41ce4431c23dc2b47738fa64dc29c737	NA	NA	NA	NA	NA	NA	NA	NA	NA	NA	NA	NA	-0.539711	-0.133822	-0.0615416	0.673962	0.0103633	0.522591	NA	NA	NA	NA	NA	NA	Bacteroidetes	Bacteroidia	Bacteroidales	NA	NA	NA
41cf28e3520084352892a8a173daf7f6	NA	NA	NA	NA	NA	NA	NA	NA	NA	NA	NA	NA	0.708678	-0.563399	0.53694	-0.162809	0.306988	-0.518029	NA	NA	NA	NA	NA	NA	Bacteroidetes	Bacteroidia	Bacteroidales	Prevotellaceae	Prevotella	NA
41f99d332d3be9f62f1a1c56c112f91a	0.629236	-0.547683	0.592682	-0.0795116	0.160353	-0.573458	NA	NA	NA	NA	NA	NA	NA	NA	NA	NA	NA	NA	NA	NA	NA	NA	NA	NA	Bacteroidetes	Bacteroidia	Bacteroidales	Prevotellaceae	NA	NA
427a6b2049180f34343756bfb27042b5	0.264325	-0.108297	0.679805	0.000150203	0.294958	-0.466288	NA	NA	NA	NA	NA	NA	NA	NA	NA	NA	NA	NA	NA	NA	NA	NA	NA	NA	Bacteroidetes	Bacteroidia	Bacteroidales	[Paraprevotellaceae]	CF231	NA
4293403ea2144cf71b9c5cca5e1127c6	0.690254	-0.540635	0.344944	0.149573	-0.0631737	-0.714223	NA	NA	NA	NA	NA	NA	0.626585	-0.393017	0.290705	-0.0231447	0.40543	-0.628262	NA	NA	NA	NA	NA	NA	Firmicutes	Clostridia	Clostridiales	NA	NA	NA
429f23548a54d1a048b69227ec30bfed	NA	NA	NA	NA	NA	NA	NA	NA	NA	NA	NA	NA	0.664366	-0.445103	0.455276	-0.150581	0.29148	-0.500706	NA	NA	NA	NA	NA	NA	Bacteroidetes	Bacteroidia	Bacteroidales	Prevotellaceae	Prevotella	NA
432470a64eabe4bd43081d8c7bcdb81e	0.695743	-0.688658	0.322406	0.0546072	0.148294	-0.621717	NA	NA	NA	NA	NA	NA	NA	NA	NA	NA	NA	NA	NA	NA	NA	NA	NA	NA	Bacteroidetes	Bacteroidia	Bacteroidales	NA	NA	NA
43a1f2eb1fbdd2f1b8a59b547b32f917	0.83025	-0.739602	0.502437	0.0354371	-0.0996791	-0.815415	NA	NA	NA	NA	NA	NA	0.783034	-0.528135	0.422108	-0.130286	-0.0365252	-0.629059	NA	NA	NA	NA	NA	NA	Bacteroidetes	Bacteroidia	Bacteroidales	NA	NA	NA
445cebe458afe8ea838efbbab4c9da6b	0.59882	-0.357691	0.200114	0.0031842	-0.282569	-0.676725	NA	NA	NA	NA	NA	NA	NA	NA	NA	NA	NA	NA	NA	NA	NA	NA	NA	NA	Bacteroidetes	Bacteroidia	Bacteroidales	Prevotellaceae	Prevotella	NA
44e990474dd5717b3409c0b25456b197	0.786421	-0.789621	0.712031	0.157527	0.423704	-0.712373	NA	NA	NA	NA	NA	NA	0.724547	-0.550572	0.464046	0.0871074	0.513701	-0.620952	NA	NA	NA	NA	NA	NA	Actinobacteria	Coriobacteriia	Coriobacteriales	Coriobacteriaceae	NA	NA
4560e4550cd7753b6abe0efd3b02cd29	-0.611254	0.454805	-0.418414	0.115834	-0.0973302	0.569397	NA	NA	NA	NA	NA	NA	-0.566092	0.528433	-0.276548	-0.257467	-0.240731	0.614734	NA	NA	NA	NA	NA	NA	Bacteroidetes	Bacteroidia	Bacteroidales	Prevotellaceae	Prevotella	NA
461eec9d0251afb25e5d33e2daee3828	NA	NA	NA	NA	NA	NA	NA	NA	NA	NA	NA	NA	0.4061	-0.644036	0.593534	0.107764	0.280608	-0.196622	NA	NA	NA	NA	NA	NA	Firmicutes	Clostridia	Clostridiales	Lachnospiraceae	Coprococcus	NA
4678da1503765dd5e92a54d97353cbfa	-0.792873	0.730955	-0.604827	-0.270387	-0.270763	0.807126	NA	NA	NA	NA	NA	NA	-0.725113	0.722313	-0.529049	-0.326355	-0.353333	0.697462	NA	NA	NA	NA	NA	NA	Firmicutes	Clostridia	Clostridiales	Lachnospiraceae	NA	NA
46caaf1b3b47055e9d0802c17bdcf853	0.6319	-0.477766	0.404725	0.010617	-0.292076	-0.728152	NA	NA	NA	NA	NA	NA	0.624451	-0.502897	0.411525	-0.178071	0.302665	-0.504021	NA	NA	NA	NA	NA	NA	Bacteroidetes	Bacteroidia	Bacteroidales	Prevotellaceae	Prevotella	NA
46db7e4db622db992415417494a49b37	0.732043	-0.688654	0.483555	0.0248455	0.402674	-0.606225	NA	NA	NA	NA	NA	NA	NA	NA	NA	NA	NA	NA	NA	NA	NA	NA	NA	NA	Bacteroidetes	Bacteroidia	Bacteroidales	NA	NA	NA
4834dccc9a0a75669c8792d4d8d02ba5	-0.437516	0.485394	-0.311991	-0.274868	-0.600617	0.357249	NA	NA	NA	NA	NA	NA	NA	NA	NA	NA	NA	NA	NA	NA	NA	NA	NA	NA	Bacteroidetes	Bacteroidia	Bacteroidales	Prevotellaceae	Prevotella	NA
48d33c664e0fc9129ebf6930e47ee17e	0.754872	-0.790362	0.760374	0.101563	0.330451	-0.673498	NA	NA	NA	NA	NA	NA	0.70759	-0.599964	0.465891	0.116384	0.419015	-0.642897	NA	NA	NA	NA	NA	NA	Bacteroidetes	Bacteroidia	Bacteroidales	S24-7	NA	NA
4949e37136d8f7072475d2487c348fae	0.610156	-0.571369	0.642069	0.0895778	0.172742	-0.694245	NA	NA	NA	NA	NA	NA	0.653219	-0.574737	0.46543	0.0109222	0.287192	-0.465427	NA	NA	NA	NA	NA	NA	Firmicutes	Clostridia	Clostridiales	NA	NA	NA
4a37e9d590576035e248e68d29a8d031	0.433085	-0.257068	0.237884	0.0960096	-0.503846	-0.607562	NA	NA	NA	NA	NA	NA	NA	NA	NA	NA	NA	NA	NA	NA	NA	NA	NA	NA	Firmicutes	Clostridia	Clostridiales	NA	NA	NA
4a44c2f7dc33aac4b53364790568c341	0.726103	-0.677581	0.58005	0.00729163	0.267053	-0.657408	NA	NA	NA	NA	NA	NA	NA	NA	NA	NA	NA	NA	NA	NA	NA	NA	NA	NA	Bacteroidetes	Bacteroidia	Bacteroidales	Prevotellaceae	Prevotella	NA
4a95973406fc83ce1a981f9ac6c40189	0.710913	-0.609586	0.461998	-0.235071	0.136739	-0.555916	NA	NA	NA	NA	NA	NA	NA	NA	NA	NA	NA	NA	NA	NA	NA	NA	NA	NA	Bacteroidetes	Bacteroidia	Bacteroidales	Prevotellaceae	Prevotella	NA
4ab6594b37847330ada9270cd4da5c67	0.514374	-0.431099	0.594898	0.0645518	0.242901	-0.665516	NA	NA	NA	NA	NA	NA	NA	NA	NA	NA	NA	NA	NA	NA	NA	NA	NA	NA	Firmicutes	Clostridia	Clostridiales	NA	NA	NA
4aef29f2cc7f5c19ab98eba9043396d8	0.586484	-0.537023	0.643763	-0.0479355	0.16275	-0.693843	NA	NA	NA	NA	NA	NA	0.631609	-0.505801	0.463873	-0.163723	0.209962	-0.371834	NA	NA	NA	NA	NA	NA	Bacteroidetes	Bacteroidia	Bacteroidales	Prevotellaceae	Prevotella	NA
4b1c84799ded30f10c2d189e4dfdf7fd	0.727963	-0.595906	0.598906	0.104829	-0.0864311	-0.815206	NA	NA	NA	NA	NA	NA	0.808277	-0.590631	0.459003	-0.0447622	0.195225	-0.702766	NA	NA	NA	NA	NA	NA	Firmicutes	Clostridia	Clostridiales	Veillonellaceae	Succiniclasticum	NA
4b7ee8b55f27911459aafad1e421b4c1	0.379325	-0.458332	0.587475	0.223545	-0.137707	-0.615412	NA	NA	NA	NA	NA	NA	NA	NA	NA	NA	NA	NA	NA	NA	NA	NA	NA	NA	Bacteroidetes	Bacteroidia	Bacteroidales	Prevotellaceae	Prevotella	NA
4b9fa1b2715c34114e1c4a15163f50c1	NA	NA	NA	NA	NA	NA	NA	NA	NA	NA	NA	NA	0.602899	-0.468563	0.221036	0.0692916	-0.0917326	-0.544434	NA	NA	NA	NA	NA	NA	Bacteroidetes	Bacteroidia	Bacteroidales	Prevotellaceae	Prevotella	NA
4bb4b3d4690aa73d4bb870b57423a0b4	0.686486	-0.516755	0.375859	0.0939783	0.173785	-0.689805	NA	NA	NA	NA	NA	NA	NA	NA	NA	NA	NA	NA	NA	NA	NA	NA	NA	NA	Firmicutes	Erysipelotrichi	Erysipelotrichales	Erysipelotrichaceae	Bulleidia	NA
4bca046d55f73b6f3e2323c980a93fb1	0.564197	-0.473828	0.457547	-0.00300461	-0.0649237	-0.630746	NA	NA	NA	NA	NA	NA	NA	NA	NA	NA	NA	NA	NA	NA	NA	NA	NA	NA	Firmicutes	Clostridia	Clostridiales	NA	NA	NA
4c22b40b903fb878a6e13b65b272199f	0.685767	-0.531265	0.342006	-0.0315924	-0.0705014	-0.696468	NA	NA	NA	NA	NA	NA	0.70381	-0.479898	0.400495	-0.179725	0.169356	-0.620319	NA	NA	NA	NA	NA	NA	Bacteroidetes	Bacteroidia	Bacteroidales	[Paraprevotellaceae]	CF231	NA
4ced54dc7ead4a23599f318b69640742	-0.682139	0.299355	-0.266841	0.308517	0.107736	0.739992	NA	NA	NA	NA	NA	NA	NA	NA	NA	NA	NA	NA	NA	NA	NA	NA	NA	NA	Tenericutes	Mollicutes	RF39	NA	NA	NA
4cf1ea8fd9e490a6fa629710a7b7ff70	-0.591152	0.531822	-0.246514	-0.172334	0.0346329	0.627839	NA	NA	NA	NA	NA	NA	-0.681006	0.429585	-0.292016	0.060693	-0.13946	0.629651	NA	NA	NA	NA	NA	NA	Bacteroidetes	Bacteroidia	Bacteroidales	Prevotellaceae	Prevotella	NA
4d45780813c0cc9b011df84c0a5efc16	0.515809	-0.438898	0.689295	0.00958546	0.0880445	-0.667579	NA	NA	NA	NA	NA	NA	NA	NA	NA	NA	NA	NA	NA	NA	NA	NA	NA	NA	Firmicutes	Clostridia	Clostridiales	Lachnospiraceae	NA	NA
4d7e08038a3b759689c3c461fba525b2	0.522048	-0.322805	0.45607	0.010751	-0.322925	-0.615501	NA	NA	NA	NA	NA	NA	NA	NA	NA	NA	NA	NA	NA	NA	NA	NA	NA	NA	Bacteroidetes	Bacteroidia	Bacteroidales	NA	NA	NA
4e60c8af09bd8b9e2fc42ce8986d213a	NA	NA	NA	NA	NA	NA	NA	NA	NA	NA	NA	NA	0.472433	-0.801432	0.491526	0.205432	0.453475	-0.238846	NA	NA	NA	NA	NA	NA	Firmicutes	Clostridia	Clostridiales	NA	NA	NA
4e782681ff853f0d4f57fed94ac08d61	0.596854	-0.509352	0.563938	0.0788182	-0.195423	-0.661278	NA	NA	NA	NA	NA	NA	0.667881	-0.550663	0.416687	-0.0140903	0.0408681	-0.481889	NA	NA	NA	NA	NA	NA	Firmicutes	Clostridia	Clostridiales	NA	NA	NA
4fb63b5fc05a58b2be28e179a8271348	-0.546873	0.39578	-0.274759	-0.00345594	-0.0610274	0.655808	NA	NA	NA	NA	NA	NA	NA	NA	NA	NA	NA	NA	NA	NA	NA	NA	NA	NA	Bacteroidetes	Bacteroidia	Bacteroidales	Prevotellaceae	NA	NA
50fb0b9736a34f11a1eab6f4e33edff7	-0.623452	0.419388	-0.196175	0.026593	0.00766788	0.695572	NA	NA	NA	NA	NA	NA	NA	NA	NA	NA	NA	NA	NA	NA	NA	NA	NA	NA	Firmicutes	Clostridia	Clostridiales	Lachnospiraceae	NA	NA
51297a7cfca128075e2276758992d083	NA	NA	NA	NA	NA	NA	NA	NA	NA	NA	NA	NA	-0.551659	0.466234	-0.204764	-0.312515	-0.255607	0.631476	NA	NA	NA	NA	NA	NA	Bacteroidetes	Bacteroidia	Bacteroidales	S24-7	NA	NA
5132564a7a46b593743b4e40c89de84f	-0.0898526	0.371585	0.147424	-0.666056	-0.317735	-0.0284727	NA	NA	NA	NA	NA	NA	NA	NA	NA	NA	NA	NA	NA	NA	NA	NA	NA	NA	Bacteroidetes	Bacteroidia	Bacteroidales	Prevotellaceae	Prevotella	NA
5186f50ad34aabeaadcd499407da4446	0.501408	-0.421397	0.64655	0.0190793	-0.102044	-0.657791	NA	NA	NA	NA	NA	NA	NA	NA	NA	NA	NA	NA	NA	NA	NA	NA	NA	NA	Bacteroidetes	Bacteroidia	Bacteroidales	Prevotellaceae	Prevotella	NA
520833bd7365617c95c14bc86fd2edf5	0.558604	-0.465744	0.389697	0.122985	0.133513	-0.717318	NA	NA	NA	NA	NA	NA	NA	NA	NA	NA	NA	NA	NA	NA	NA	NA	NA	NA	Bacteroidetes	Bacteroidia	Bacteroidales	Prevotellaceae	Prevotella	NA
52323351cb2a23e1060bcb238ca10532	-0.550939	0.212193	-0.0518755	0.29707	0.136411	0.610218	NA	NA	NA	NA	NA	NA	NA	NA	NA	NA	NA	NA	NA	NA	NA	NA	NA	NA	Firmicutes	Clostridia	Clostridiales	NA	NA	NA
5235f52f790d3a2583b6a0ced8695dca	0.758234	-0.606326	0.649892	0.00322858	-0.102577	-0.836433	NA	NA	NA	NA	NA	NA	0.808493	-0.530057	0.286026	-0.144524	-0.0288444	-0.721	NA	NA	NA	NA	NA	NA	Bacteroidetes	Bacteroidia	Bacteroidales	Prevotellaceae	Prevotella	NA
528482760c883cdf5f8d476bd5c1785e	-0.396914	0.612467	-0.460402	-0.573182	-0.296803	0.443785	NA	NA	NA	NA	NA	NA	-0.300213	0.576813	-0.205072	-0.613264	-0.155068	0.299225	NA	NA	NA	NA	NA	NA	Firmicutes	Clostridia	Clostridiales	Lachnospiraceae	NA	NA
52d20756ebe28b70e97a24bb662f631a	0.308867	-0.200025	0.646943	-0.224412	0.0717102	-0.408968	NA	NA	NA	NA	NA	NA	NA	NA	NA	NA	NA	NA	NA	NA	NA	NA	NA	NA	Bacteroidetes	Bacteroidia	Bacteroidales	[Paraprevotellaceae]	NA	NA
52e4d30e222373a738abb6a578c4df90	0.740895	-0.57114	0.507294	0.0706736	-0.0415505	-0.802046	NA	NA	NA	NA	NA	NA	0.801334	-0.471919	0.431525	-0.141412	0.162633	-0.770963	NA	NA	NA	NA	NA	NA	Bacteroidetes	Bacteroidia	Bacteroidales	Prevotellaceae	Prevotella	NA
535e49e4bb8ddcfee14723ae342175f0	NA	NA	NA	NA	NA	NA	NA	NA	NA	NA	NA	NA	0.674517	-0.38367	0.256416	0.0255741	0.292708	-0.672919	NA	NA	NA	NA	NA	NA	Firmicutes	Clostridia	Clostridiales	Ruminococcaceae	NA	NA
536fe3efb1059a0d2101ef8fe4776ee1	0.735669	-0.607426	0.378425	0.0284005	0.264993	-0.638825	NA	NA	NA	NA	NA	NA	NA	NA	NA	NA	NA	NA	NA	NA	NA	NA	NA	NA	Firmicutes	Clostridia	Clostridiales	NA	NA	NA
54f8e4b95ab7c613fd67748cc96c3d2f	0.744945	-0.58871	0.575498	0.0602418	0.124051	-0.78802	NA	NA	NA	NA	NA	NA	0.747573	-0.499828	0.497128	-0.0249718	0.296546	-0.705848	NA	NA	NA	NA	NA	NA	Firmicutes	Clostridia	Clostridiales	Veillonellaceae	Succiniclasticum	NA
556cdf9803a0cbc200ab4181a85b7910	0.353902	-0.217308	0.407139	0.112562	-0.421013	-0.609162	NA	NA	NA	NA	NA	NA	NA	NA	NA	NA	NA	NA	NA	NA	NA	NA	NA	NA	Bacteroidetes	Bacteroidia	Bacteroidales	Prevotellaceae	Prevotella	NA
5688c8f5ed89102c54980e6c476f530f	0.0978398	0.0982253	0.323962	-0.650354	-0.135499	-0.0785651	NA	NA	NA	NA	NA	NA	-0.0846455	0.461108	-0.113985	-0.605278	-0.219894	0.169602	NA	NA	NA	NA	NA	NA	Bacteroidetes	Bacteroidia	Bacteroidales	Prevotellaceae	Prevotella	NA
571fa25b0fcc10897161313546deb3b5	0.478412	-0.352232	0.605975	0.208047	0.184848	-0.601195	NA	NA	NA	NA	NA	NA	NA	NA	NA	NA	NA	NA	NA	NA	NA	NA	NA	NA	Bacteroidetes	Bacteroidia	Bacteroidales	Prevotellaceae	Prevotella	NA
572eeb8edb941b7a63861e84d834044d	0.306096	-0.27058	0.60287	0.0153441	0.00505419	-0.542911	NA	NA	NA	NA	NA	NA	NA	NA	NA	NA	NA	NA	NA	NA	NA	NA	NA	NA	Bacteroidetes	Bacteroidia	Bacteroidales	Prevotellaceae	Prevotella	NA
5732f77a8293bbf86064c39b4ae4d13e	NA	NA	NA	NA	NA	NA	NA	NA	NA	NA	NA	NA	0.399283	-0.664133	0.405455	0.145643	0.370643	-0.199333	NA	NA	NA	NA	NA	NA	Bacteroidetes	Bacteroidia	Bacteroidales	Prevotellaceae	Prevotella	NA
57ec2f7a0524000e9e312329353dcf65	-0.75845	0.40658	-0.364915	0.232996	0.0104625	0.79699	NA	NA	NA	NA	NA	NA	-0.753831	0.309329	-0.256287	0.213468	-0.16911	0.750309	NA	NA	NA	NA	NA	NA	Firmicutes	Clostridia	Clostridiales	NA	NA	NA
588b97e680a452c409dfe9265d7c882a	-0.738857	0.691265	-0.548689	-0.279758	-0.200453	0.756957	NA	NA	NA	NA	NA	NA	-0.789371	0.566911	-0.431191	-0.117274	-0.316894	0.772568	NA	NA	NA	NA	NA	NA	Firmicutes	Clostridia	Clostridiales	[Mogibacteriaceae]	NA	NA
59720ed9df3c39dc3b3ed13157329a67	NA	NA	NA	NA	NA	NA	NA	NA	NA	NA	NA	NA	0.649689	-0.396024	0.190998	-0.0917329	0.143118	-0.692291	NA	NA	NA	NA	NA	NA	Bacteroidetes	Bacteroidia	Bacteroidales	[Paraprevotellaceae]	YRC22	NA
5a44f4d763f1e631a3861372e992a533	0.508054	-0.604568	0.50274	-0.0852671	0.35994	-0.351135	NA	NA	NA	NA	NA	NA	0.388235	-0.671986	0.621055	0.0816085	0.461594	-0.168367	NA	NA	NA	NA	NA	NA	Bacteroidetes	Bacteroidia	Bacteroidales	[Paraprevotellaceae]	NA	NA
5a81cba19246b4a7e08d32aa4ff0c8b3	0.0173248	0.327726	0.0494244	-0.733424	-0.160952	-0.0160913	NA	NA	NA	NA	NA	NA	NA	NA	NA	NA	NA	NA	NA	NA	NA	NA	NA	NA	Bacteroidetes	Bacteroidia	Bacteroidales	Prevotellaceae	Prevotella	NA
5b82c64730e8107acf54b02bdc64cf86	0.407869	-0.711571	0.541845	0.451704	0.288544	-0.305915	NA	NA	NA	NA	NA	NA	NA	NA	NA	NA	NA	NA	NA	NA	NA	NA	NA	NA	Firmicutes	Erysipelotrichi	Erysipelotrichales	Erysipelotrichaceae	Bulleidia	NA
5ba5e53e9c191e5566b6f36fec396dbb	NA	NA	NA	NA	NA	NA	NA	NA	NA	NA	NA	NA	0.465318	-0.506395	0.452821	-0.0671797	0.610638	-0.205491	NA	NA	NA	NA	NA	NA	Tenericutes	Mollicutes	RF39	NA	NA	NA
5cb81331419581ef2efa9ca0ba52cab3	0.595742	-0.556004	0.722482	-0.128597	0.319509	-0.605354	NA	NA	NA	NA	NA	NA	NA	NA	NA	NA	NA	NA	NA	NA	NA	NA	NA	NA	Bacteroidetes	Bacteroidia	Bacteroidales	Prevotellaceae	Prevotella	NA
5cc2940d046cd3f935c3bb4e36b8f8b9	-0.597237	0.610516	-0.359437	-0.357029	-0.508519	0.577389	NA	NA	NA	NA	NA	NA	NA	NA	NA	NA	NA	NA	NA	NA	NA	NA	NA	NA	Firmicutes	Clostridia	Clostridiales	NA	NA	NA
5d1783db08c4d2503c4eeecdf03a26e5	-0.386169	-0.0128739	-0.117184	0.645435	-0.161157	0.284131	NA	NA	NA	NA	NA	NA	NA	NA	NA	NA	NA	NA	NA	NA	NA	NA	NA	NA	Tenericutes	Mollicutes	RF39	NA	NA	NA
5e4a96eda8ced88cb29d8740f7fd0030	0.652357	-0.537453	0.443264	-0.0246763	-0.0947353	-0.714539	NA	NA	NA	NA	NA	NA	0.644193	-0.450149	0.306868	0.0375067	0.0727214	-0.639587	NA	NA	NA	NA	NA	NA	Bacteroidetes	Bacteroidia	Bacteroidales	Prevotellaceae	Prevotella	NA
5ed4e154a97e4d9e88b2fa261f775c94	NA	NA	NA	NA	NA	NA	NA	NA	NA	NA	NA	NA	0.463158	-0.502736	0.453134	-0.0641903	0.611382	-0.208372	NA	NA	NA	NA	NA	NA	Firmicutes	Clostridia	Clostridiales	NA	NA	NA
5f638cd96dbc4c1302d5fb894fa7614b	0.692737	-0.657337	0.534967	0.229038	0.254691	-0.697995	NA	NA	NA	NA	NA	NA	0.836712	-0.693081	0.547619	-0.00344842	0.455574	-0.703477	NA	NA	NA	NA	NA	NA	TM7	TM7-3	CW040	F16	NA	NA
5f66c08be12018b29007c0859799502f	0.66346	-0.529691	0.663121	-0.101071	0.118746	-0.728695	NA	NA	NA	NA	NA	NA	0.593251	-0.387411	0.183945	-0.030399	0.342433	-0.62741	NA	NA	NA	NA	NA	NA	Firmicutes	Clostridia	Clostridiales	Lachnospiraceae	NA	NA
5fa72930c0b79c214a122cfbd4983622	0.542733	-0.531544	0.39243	0.123193	-0.00907087	-0.625736	NA	NA	NA	NA	NA	NA	0.67856	-0.60974	0.425108	-0.0280758	0.253815	-0.505001	NA	NA	NA	NA	NA	NA	Tenericutes	Mollicutes	RF39	NA	NA	NA
5fe706a3bad4a1f91f67f5e890d62e8f	-0.3253	-0.056927	-0.0278116	0.605619	-0.0314041	0.187627	NA	NA	NA	NA	NA	NA	NA	NA	NA	NA	NA	NA	NA	NA	NA	NA	NA	NA	Firmicutes	Clostridia	Clostridiales	Ruminococcaceae	NA	NA
5fe95ed5ebc8d8d4d86da4013cf9f08f	NA	NA	NA	NA	NA	NA	NA	NA	NA	NA	NA	NA	-0.539982	-0.130624	-0.0628732	0.672387	0.00990943	0.524219	NA	NA	NA	NA	NA	NA	Firmicutes	Clostridia	Clostridiales	[Mogibacteriaceae]	NA	NA
5ff40bf8c16abe8bfbeb3dca0f52990f	0.422101	-0.426334	0.500122	0.31104	-0.196452	-0.676516	NA	NA	NA	NA	NA	NA	0.682735	-0.468399	0.357997	0.0333594	0.134754	-0.527274	NA	NA	NA	NA	NA	NA	Bacteroidetes	Bacteroidia	Bacteroidales	Prevotellaceae	Prevotella	NA
60c0127f3626684f23e8093abe585349	-0.768786	0.480727	-0.407946	0.123394	-0.0244336	0.801734	NA	NA	NA	NA	NA	NA	-0.604094	0.241221	-0.220939	0.191284	-0.133843	0.585948	NA	NA	NA	NA	NA	NA	Firmicutes	Clostridia	Clostridiales	NA	NA	NA
615248c97b4e43bd36a3833954825b32	-0.569048	0.522714	-0.590976	-0.197632	-0.114198	0.676071	NA	NA	NA	NA	NA	NA	-0.445016	0.655245	-0.437829	-0.391426	-0.199818	0.311198	NA	NA	NA	NA	NA	NA	Firmicutes	Clostridia	Clostridiales	NA	NA	NA
61d9844d753dc0bb82a2bf71d76b9cf6	0.533354	-0.430863	0.569556	-0.127258	-0.179541	-0.606035	NA	NA	NA	NA	NA	NA	0.651742	-0.375405	0.308161	-0.197904	0.0259999	-0.629604	NA	NA	NA	NA	NA	NA	Firmicutes	Clostridia	Clostridiales	Lachnospiraceae	Coprococcus	NA
61f08a1a25032bb6117ad434356ca3d9	0.618387	-0.583302	0.35281	-0.0054093	0.0688437	-0.414914	NA	NA	NA	NA	NA	NA	NA	NA	NA	NA	NA	NA	NA	NA	NA	NA	NA	NA	Firmicutes	Clostridia	Clostridiales	Ruminococcaceae	Ruminococcus	NA
62c0a8d24a5bb96dae8bdbe79cca7ce7	NA	NA	NA	NA	NA	NA	NA	NA	NA	NA	NA	NA	0.407586	-0.399261	0.316414	0.0117412	0.648379	-0.225598	NA	NA	NA	NA	NA	NA	Bacteroidetes	Bacteroidia	Bacteroidales	[Paraprevotellaceae]	CF231	NA
62d91eb16abd7d99aeb97033b05dcfcd	NA	NA	NA	NA	NA	NA	NA	NA	NA	NA	NA	NA	-0.548088	-0.130624	-0.0858591	0.673288	0.00810772	0.529623	NA	NA	NA	NA	NA	NA	Bacteroidetes	Bacteroidia	Bacteroidales	S24-7	NA	NA
62f11858af65dec84e95038f3bcb99de	NA	NA	NA	NA	NA	NA	NA	NA	NA	NA	NA	NA	-0.627504	0.264278	-0.147855	0.0929398	0.0863831	0.640644	NA	NA	NA	NA	NA	NA	Firmicutes	Clostridia	Clostridiales	Lachnospiraceae	Shuttleworthia	NA
637aefd393d5ac5a644fc2aa70ce80dc	0.487939	-0.579684	0.587753	0.178915	-0.0158044	-0.680636	NA	NA	NA	NA	NA	NA	NA	NA	NA	NA	NA	NA	NA	NA	NA	NA	NA	NA	Firmicutes	Clostridia	Clostridiales	Lachnospiraceae	Butyrivibrio	NA
6388d80cd8787122b63665459ae4b481	NA	NA	NA	NA	NA	NA	NA	NA	NA	NA	NA	NA	-0.544577	-0.0641709	-0.0816499	0.612699	0.0253515	0.499031	NA	NA	NA	NA	NA	NA	Firmicutes	Clostridia	Clostridiales	Lachnospiraceae	Shuttleworthia	NA
63e1d41dbe53e110467ff79b3193c5ae	-0.630591	0.590857	-0.545207	-0.31248	-0.255186	0.667107	NA	NA	NA	NA	NA	NA	-0.801715	0.552507	-0.400992	-0.119331	-0.238013	0.789714	NA	NA	NA	NA	NA	NA	Firmicutes	Clostridia	Clostridiales	[Mogibacteriaceae]	NA	NA
63ffc9fada17965c37c251f12a6d30e9	0.589256	-0.364134	0.637526	-0.286917	-0.128786	-0.695814	NA	NA	NA	NA	NA	NA	NA	NA	NA	NA	NA	NA	NA	NA	NA	NA	NA	NA	Bacteroidetes	Bacteroidia	Bacteroidales	Prevotellaceae	Prevotella	NA
6403343047ddfcbdf2036c39ea2d0bfe	0.606031	-0.611235	0.647161	0.100838	0.0027008	-0.666664	NA	NA	NA	NA	NA	NA	NA	NA	NA	NA	NA	NA	NA	NA	NA	NA	NA	NA	Firmicutes	Clostridia	Clostridiales	Lachnospiraceae	Coprococcus	NA
6417cbded9086488010b70efcae03c89	0.364287	-0.336969	0.60618	-0.149482	-0.137372	-0.361969	NA	NA	NA	NA	NA	NA	NA	NA	NA	NA	NA	NA	NA	NA	NA	NA	NA	NA	Bacteroidetes	Bacteroidia	Bacteroidales	Prevotellaceae	Prevotella	NA
641a49fd5bad9fa593f2e2b83547cae0	-0.551573	0.414388	-0.430356	-0.0331641	-0.0394175	0.605238	NA	NA	NA	NA	NA	NA	NA	NA	NA	NA	NA	NA	NA	NA	NA	NA	NA	NA	Firmicutes	Clostridia	Clostridiales	[Mogibacteriaceae]	NA	NA
64bd38120a3bb1f639bbcf0dd47435ff	0.732965	-0.559675	0.307621	0.0563292	0.191151	-0.646703	NA	NA	NA	NA	NA	NA	0.778173	-0.466153	0.359322	-0.0746237	0.325896	-0.739597	NA	NA	NA	NA	NA	NA	Firmicutes	Clostridia	Clostridiales	Lachnospiraceae	Coprococcus	NA
64c7be6da913f608893b33400dec606d	0.674294	-0.660439	0.498349	0.20331	0.146591	-0.675867	NA	NA	NA	NA	NA	NA	NA	NA	NA	NA	NA	NA	NA	NA	NA	NA	NA	NA	TM7	TM7-3	CW040	F16	NA	NA
64db85b1e4f916ad9483b3e6c950e4d7	NA	NA	NA	NA	NA	NA	NA	NA	NA	NA	NA	NA	0.535723	-0.647631	0.429558	0.0466443	0.131379	-0.248998	NA	NA	NA	NA	NA	NA	Bacteroidetes	Bacteroidia	Bacteroidales	Prevotellaceae	Prevotella	NA
659c0e3e6a0414e0eee18df94429d589	0.490191	-0.443887	0.658037	0.197874	0.16956	-0.698599	NA	NA	NA	NA	NA	NA	0.699984	-0.581574	0.2631	-0.0718762	0.0874304	-0.529035	NA	NA	NA	NA	NA	NA	Bacteroidetes	Bacteroidia	Bacteroidales	Prevotellaceae	Prevotella	NA
65b1df3ac4f65ccba6e9ef545fd55e46	0.577968	-0.468767	0.55745	-0.0643718	0.129227	-0.675479	NA	NA	NA	NA	NA	NA	NA	NA	NA	NA	NA	NA	NA	NA	NA	NA	NA	NA	Firmicutes	Clostridia	Clostridiales	[Mogibacteriaceae]	NA	NA
65ba0f1fa6ab60e5e8f450cabde9786e	NA	NA	NA	NA	NA	NA	NA	NA	NA	NA	NA	NA	-0.314595	0.641767	-0.483795	-0.31762	-0.267749	0.10058	NA	NA	NA	NA	NA	NA	Bacteroidetes	Bacteroidia	Bacteroidales	Prevotellaceae	NA	NA
662a2ade8e9505547274dd302d5fef70	0.352022	-0.443917	0.427075	0.0415295	0.647502	-0.302717	NA	NA	NA	NA	NA	NA	NA	NA	NA	NA	NA	NA	NA	NA	NA	NA	NA	NA	Firmicutes	Clostridia	Clostridiales	NA	NA	NA
664ccccd4840e68d6e5f451bedf2c262	0.577166	-0.507323	0.543922	0.0551588	0.144156	-0.681847	NA	NA	NA	NA	NA	NA	NA	NA	NA	NA	NA	NA	NA	NA	NA	NA	NA	NA	Firmicutes	Clostridia	Clostridiales	Lachnospiraceae	NA	NA
665daf2f6a714f6e2ea3b53e522e9b7a	NA	NA	NA	NA	NA	NA	NA	NA	NA	NA	NA	NA	-0.345716	-0.273998	0.0670536	0.665266	0.233553	0.393688	NA	NA	NA	NA	NA	NA	Firmicutes	Clostridia	Clostridiales	Ruminococcaceae	Ruminococcus	NA
674912baaca6ccd1a744c45b2e5418c0	NA	NA	NA	NA	NA	NA	NA	NA	NA	NA	NA	NA	0.487525	-0.663755	0.572504	0.103564	0.588008	-0.266307	NA	NA	NA	NA	NA	NA	Firmicutes	Clostridia	Clostridiales	[Mogibacteriaceae]	NA	NA
67d96b0fdd6643a7b907f0bfe8b4df76	0.705187	-0.626499	0.482699	0.245957	0.00321147	-0.714746	NA	NA	NA	NA	NA	NA	NA	NA	NA	NA	NA	NA	NA	NA	NA	NA	NA	NA	Bacteroidetes	Bacteroidia	Bacteroidales	S24-7	NA	NA
67fd771528303fc8ba53e73d4075a7d4	0.692824	-0.564593	0.611044	0.0027014	-0.117825	-0.837808	NA	NA	NA	NA	NA	NA	NA	NA	NA	NA	NA	NA	NA	NA	NA	NA	NA	NA	Bacteroidetes	Bacteroidia	Bacteroidales	Prevotellaceae	Prevotella	NA
68322fc3fe78a0cdad0b22f1668d2113	NA	NA	NA	NA	NA	NA	NA	NA	NA	NA	NA	NA	0.342432	-0.72362	0.517369	0.416557	0.337257	-0.189747	NA	NA	NA	NA	NA	NA	Bacteroidetes	Bacteroidia	Bacteroidales	Prevotellaceae	Prevotella	NA
691871e4fb04551c4a42ab8aca2a5f68	0.448443	-0.350379	0.528285	-0.143005	-0.218067	-0.622721	NA	NA	NA	NA	NA	NA	NA	NA	NA	NA	NA	NA	NA	NA	NA	NA	NA	NA	Firmicutes	Clostridia	Clostridiales	Lachnospiraceae	NA	NA
6a237d70d002d5b5a9370a2d02b2d829	NA	NA	NA	NA	NA	NA	NA	NA	NA	NA	NA	NA	-0.537279	-0.144137	-0.0529577	0.67599	0.006306	0.519715	NA	NA	NA	NA	NA	NA	Firmicutes	Clostridia	Clostridiales	Ruminococcaceae	Ruminococcus	flavefaciens
6a6ce38fe9630eee7fa3a880044838e4	-0.440334	0.689454	-0.535119	-0.65119	-0.373737	0.459925	NA	NA	NA	NA	NA	NA	-0.296263	0.577801	-0.212484	-0.615239	-0.161982	0.294288	NA	NA	NA	NA	NA	NA	Firmicutes	Clostridia	Clostridiales	Lachnospiraceae	NA	NA
6ac7a09e60a3e545566a7cf6bab425d6	0.563228	-0.515235	0.651947	-0.124831	0.184772	-0.525962	NA	NA	NA	NA	NA	NA	NA	NA	NA	NA	NA	NA	NA	NA	NA	NA	NA	NA	Firmicutes	Clostridia	Clostridiales	Lachnospiraceae	NA	NA
6b2fb5f485648359c9f19eeb8e559f6e	NA	NA	NA	NA	NA	NA	NA	NA	NA	NA	NA	NA	0.64959	-0.466171	0.47967	-0.0905448	0.37767	-0.652334	NA	NA	NA	NA	NA	NA	Firmicutes	Clostridia	Clostridiales	Ruminococcaceae	NA	NA
6bc6b41129951afb83513f58782ef2e9	0.505354	-0.297352	0.0940544	0.117398	-0.218066	-0.600842	NA	NA	NA	NA	NA	NA	0.632132	-0.283367	0.198413	-0.102339	-0.0834305	-0.719334	NA	NA	NA	NA	NA	NA	Bacteroidetes	Bacteroidia	Bacteroidales	Prevotellaceae	Prevotella	NA
6c054bad2424e948d5809b53fd93bbf7	0.759093	-0.653482	0.63863	0.0427291	0.281942	-0.715552	NA	NA	NA	NA	NA	NA	0.693175	-0.435187	0.441617	-0.0708264	0.494937	-0.676546	NA	NA	NA	NA	NA	NA	Firmicutes	Clostridia	Clostridiales	Lachnospiraceae	Butyrivibrio	NA
6ce379b7b8726abfc0f647ff5cd6ba90	-0.498213	0.16679	-0.152992	0.18676	0.0452584	0.61731	NA	NA	NA	NA	NA	NA	-0.710659	0.284184	-0.307646	0.39498	-0.0794675	0.662893	NA	NA	NA	NA	NA	NA	Firmicutes	Clostridia	Clostridiales	Lachnospiraceae	Butyrivibrio	NA
6d667c400d3ab422248df1bba19fd4da	NA	NA	NA	NA	NA	NA	NA	NA	NA	NA	NA	NA	-0.529173	-0.14684	-0.0448451	0.666082	0.0180171	0.52512	NA	NA	NA	NA	NA	NA	Bacteroidetes	Bacteroidia	Bacteroidales	S24-7	NA	NA
6d6e12d56d6ab6769f530ea9913c349f	-0.57632	0.203299	-0.2519	0.253936	0.143099	0.618239	NA	NA	NA	NA	NA	NA	-0.647322	0.231788	-0.113586	0.136278	-0.0566592	0.614441	NA	NA	NA	NA	NA	NA	Firmicutes	Clostridia	Clostridiales	NA	NA	NA
6dc8ef7a82bdf919eb8f34f5cd103ee0	-0.200851	0.385523	-0.0172657	-0.674313	-0.0637875	0.161283	NA	NA	NA	NA	NA	NA	NA	NA	NA	NA	NA	NA	NA	NA	NA	NA	NA	NA	Bacteroidetes	Bacteroidia	Bacteroidales	Prevotellaceae	Prevotella	NA
6de53d6d21504c05d6a37da6dd09d7a6	NA	NA	NA	NA	NA	NA	NA	NA	NA	NA	NA	NA	-0.634931	0.196034	-0.065132	0.134705	-0.00605509	0.640228	NA	NA	NA	NA	NA	NA	Firmicutes	Clostridia	Clostridiales	NA	NA	NA
6e59f1b601afa6d587b01f78fcb0f92d	0.486173	-0.448537	0.332207	0.171819	0.222162	-0.647261	NA	NA	NA	NA	NA	NA	NA	NA	NA	NA	NA	NA	NA	NA	NA	NA	NA	NA	Firmicutes	Clostridia	Clostridiales	NA	NA	NA
6eabb9e03745abf5c57e24987c39f980	0.580206	-0.44465	0.713765	0.00427283	0.0532233	-0.631492	NA	NA	NA	NA	NA	NA	0.772631	-0.652973	0.598406	-0.0883487	0.262231	-0.498179	NA	NA	NA	NA	NA	NA	Firmicutes	Clostridia	Clostridiales	Lachnospiraceae	NA	NA
6ee15ee9c9ae6ab50532b4d72e9e1353	NA	NA	NA	NA	NA	NA	NA	NA	NA	NA	NA	NA	0.710831	-0.491618	0.574258	-0.302624	0.0745197	-0.538508	NA	NA	NA	NA	NA	NA	Bacteroidetes	Bacteroidia	Bacteroidales	Prevotellaceae	Prevotella	NA
6eef521a6b763921dc75e8b948ce53e4	0.606225	-0.533963	0.529588	0.0122861	-0.035491	-0.730907	NA	NA	NA	NA	NA	NA	NA	NA	NA	NA	NA	NA	NA	NA	NA	NA	NA	NA	Tenericutes	Mollicutes	RF39	NA	NA	NA
6f8835c75e4ff6a2e802f524a6774106	-0.785432	0.71359	-0.580689	-0.276726	-0.24898	0.806851	NA	NA	NA	NA	NA	NA	-0.686903	0.563698	-0.332785	-0.285329	-0.239572	0.677039	NA	NA	NA	NA	NA	NA	Firmicutes	Clostridia	Clostridiales	Veillonellaceae	Succiniclasticum	NA
708381b1357ada4f5b9078529c902353	0.578918	-0.4228	0.478492	0.0271573	-0.178725	-0.685773	NA	NA	NA	NA	NA	NA	NA	NA	NA	NA	NA	NA	NA	NA	NA	NA	NA	NA	Bacteroidetes	Bacteroidia	Bacteroidales	Prevotellaceae	Prevotella	NA
70bf4f5b8ccef3c4e501fba54f487444	NA	NA	NA	NA	NA	NA	NA	NA	NA	NA	NA	NA	-0.702711	0.197077	-0.32494	0.39901	-0.197077	0.687204	NA	NA	NA	NA	NA	NA	Bacteroidetes	Bacteroidia	Bacteroidales	Prevotellaceae	Prevotella	NA
7109687776628f79c7162508a4e3851e	NA	NA	NA	NA	NA	NA	NA	NA	NA	NA	NA	NA	0.469872	-0.298603	0.497519	-0.151594	0.68605	-0.473988	NA	NA	NA	NA	NA	NA	Firmicutes	Clostridia	Clostridiales	NA	NA	NA
714d79631b50ae2aa96c64a559d73198	0.802893	-0.6957	0.633985	0.0464135	0.219445	-0.770761	NA	NA	NA	NA	NA	NA	0.612241	-0.593821	0.495958	0.112617	0.22807	-0.462603	NA	NA	NA	NA	NA	NA	Bacteroidetes	Bacteroidia	Bacteroidales	NA	NA	NA
7204f3ff6965093de1df2b57dbe8cf97	0.62544	-0.638597	0.474488	0.097955	0.102062	-0.64449	NA	NA	NA	NA	NA	NA	NA	NA	NA	NA	NA	NA	NA	NA	NA	NA	NA	NA	Firmicutes	Clostridia	Clostridiales	NA	NA	NA
72207a5ede6bea6caf5dc4d4d037560c	NA	NA	NA	NA	NA	NA	NA	NA	NA	NA	NA	NA	-0.544485	-0.134228	-0.0849577	0.671487	0.0198189	0.527822	NA	NA	NA	NA	NA	NA	Actinobacteria	Coriobacteriia	Coriobacteriales	Coriobacteriaceae	NA	NA
72deb1da3d705150e5d77471a16304a7	0.553583	-0.500788	0.678416	-0.138725	0.267227	-0.532446	NA	NA	NA	NA	NA	NA	NA	NA	NA	NA	NA	NA	NA	NA	NA	NA	NA	NA	Firmicutes	Clostridia	Clostridiales	NA	NA	NA
734860f536f55e48571f61af50e02e48	0.720194	-0.555037	0.367488	0.148121	0.136669	-0.759995	NA	NA	NA	NA	NA	NA	0.698898	-0.378588	0.330687	-0.0428223	0.29277	-0.692187	NA	NA	NA	NA	NA	NA	Firmicutes	Clostridia	Clostridiales	Ruminococcaceae	NA	NA
73a5af247dd6c4e0145fcbe46d869a22	-0.626519	0.268273	-0.210923	0.296414	0.161086	0.707979	NA	NA	NA	NA	NA	NA	-0.646162	0.288925	-0.206631	0.118972	-0.0840575	0.647981	NA	NA	NA	NA	NA	NA	Firmicutes	Clostridia	Clostridiales	NA	NA	NA
73ab57239859d59568543cfa3e4f580c	0.819086	-0.672884	0.547047	-0.133199	-0.062705	-0.724172	NA	NA	NA	NA	NA	NA	0.682261	-0.587147	0.382198	-0.180577	0.112696	-0.375353	NA	NA	NA	NA	NA	NA	Firmicutes	Clostridia	Clostridiales	Ruminococcaceae	NA	NA
73b70cb07d4f17d6998f3fbf1ce789bf	0.490816	-0.519019	0.655192	0.0540438	0.115353	-0.582101	NA	NA	NA	NA	NA	NA	NA	NA	NA	NA	NA	NA	NA	NA	NA	NA	NA	NA	Firmicutes	Clostridia	Clostridiales	NA	NA	NA
74230b1deb7ddb7b038d3988689c77c8	NA	NA	NA	NA	NA	NA	NA	NA	NA	NA	NA	NA	-0.517268	0.612269	-0.424385	-0.350139	-0.336956	0.511596	NA	NA	NA	NA	NA	NA	Firmicutes	Clostridia	Clostridiales	Lachnospiraceae	Butyrivibrio	NA
7467352d86685226a32998b315096660	NA	NA	NA	NA	NA	NA	NA	NA	NA	NA	NA	NA	-0.27294	0.459441	-0.164929	-0.6059	-0.376608	0.306806	NA	NA	NA	NA	NA	NA	Bacteroidetes	Bacteroidia	Bacteroidales	Prevotellaceae	Prevotella	NA
74810df34253e4395e4019963e73ec79	NA	NA	NA	NA	NA	NA	NA	NA	NA	NA	NA	NA	0.560242	-0.394725	0.300764	0.0136091	-0.0068056	-0.653238	NA	NA	NA	NA	NA	NA	Bacteroidetes	Bacteroidia	Bacteroidales	NA	NA	NA
749314679654b45b6c337eb9b40dc8cd	-0.538356	0.644731	-0.397437	-0.426486	-0.21426	0.553499	NA	NA	NA	NA	NA	NA	NA	NA	NA	NA	NA	NA	NA	NA	NA	NA	NA	NA	Firmicutes	Clostridia	Clostridiales	NA	NA	NA
74e98bd757ae1b50121a1004c28f0bb0	-0.312025	0.565061	-0.410696	-0.697631	-0.41115	0.330808	NA	NA	NA	NA	NA	NA	-0.49229	0.66851	-0.346629	-0.463776	-0.247441	0.47971	NA	NA	NA	NA	NA	NA	Bacteroidetes	Bacteroidia	Bacteroidales	Prevotellaceae	Prevotella	NA
755924ce4a48990f693dbe78ef040577	0.820146	-0.698145	0.633733	-0.0547088	0.127146	-0.796771	NA	NA	NA	NA	NA	NA	0.880761	-0.678883	0.463837	-0.0888782	0.249507	-0.659688	NA	NA	NA	NA	NA	NA	Actinobacteria	Coriobacteriia	Coriobacteriales	Coriobacteriaceae	NA	NA
75d19137664ffd366e5d0fcce981aed6	-0.769351	0.484539	-0.3835	0.106734	-0.0293768	0.79185	NA	NA	NA	NA	NA	NA	-0.835642	0.373969	-0.256789	0.168432	-0.181838	0.82638	NA	NA	NA	NA	NA	NA	Bacteroidetes	Bacteroidia	Bacteroidales	Prevotellaceae	Prevotella	NA
75e4dd8597da9aae396567786527bd42	-0.630221	0.3416	-0.258414	0.178239	0.0296172	0.63699	NA	NA	NA	NA	NA	NA	NA	NA	NA	NA	NA	NA	NA	NA	NA	NA	NA	NA	Firmicutes	Clostridia	Clostridiales	NA	NA	NA
77417ec2e1f36bdabc0032b1e47fa7d4	0.476085	-0.401043	0.600129	-0.000600813	-0.0601035	-0.590822	NA	NA	NA	NA	NA	NA	NA	NA	NA	NA	NA	NA	NA	NA	NA	NA	NA	NA	Bacteroidetes	Bacteroidia	Bacteroidales	Prevotellaceae	Prevotella	NA
77bfd933a10877d9a07b681202a90066	0.197247	-0.363751	0.62276	0.188967	0.0426898	-0.419509	NA	NA	NA	NA	NA	NA	NA	NA	NA	NA	NA	NA	NA	NA	NA	NA	NA	NA	Bacteroidetes	Bacteroidia	Bacteroidales	Prevotellaceae	Prevotella	ruminicola
77c8912cbc50685a0279bea4d2fcc161	0.730503	-0.623176	0.580369	0.0412136	0.181145	-0.787473	NA	NA	NA	NA	NA	NA	NA	NA	NA	NA	NA	NA	NA	NA	NA	NA	NA	NA	Firmicutes	Clostridia	Clostridiales	NA	NA	NA
77ee9a0ff34adbe2e50316226f3c7f30	NA	NA	NA	NA	NA	NA	NA	NA	NA	NA	NA	NA	0.652514	-0.509546	0.461551	-0.198009	0.598347	-0.521447	NA	NA	NA	NA	NA	NA	Firmicutes	Clostridia	Clostridiales	Clostridiaceae	Clostridium	NA
7849cb496a95b5db988984221f71cf57	NA	NA	NA	NA	NA	NA	NA	NA	NA	NA	NA	NA	-0.313051	0.570887	-0.169493	-0.609314	-0.124449	0.315026	NA	NA	NA	NA	NA	NA	Bacteroidetes	Bacteroidia	Bacteroidales	Prevotellaceae	Prevotella	NA
797e72af9e7becad7d1eb7e2a6fe6da9	NA	NA	NA	NA	NA	NA	NA	NA	NA	NA	NA	NA	-0.480539	0.631968	-0.305473	-0.436566	-0.164827	0.434585	NA	NA	NA	NA	NA	NA	Bacteroidetes	Bacteroidia	Bacteroidales	Prevotellaceae	NA	NA
79f30d57c614a330fd1e547ca6c103bc	-0.613687	0.683213	-0.554389	-0.334831	-0.38565	0.672145	NA	NA	NA	NA	NA	NA	-0.73057	0.663363	-0.448763	-0.270326	-0.251809	0.704011	NA	NA	NA	NA	NA	NA	Bacteroidetes	Bacteroidia	Bacteroidales	Prevotellaceae	Prevotella	NA
7a048d2f12ebcceff61cda4bc28317b0	NA	NA	NA	NA	NA	NA	NA	NA	NA	NA	NA	NA	0.453774	-0.602905	0.373116	0.421892	0.0891587	-0.404248	NA	NA	NA	NA	NA	NA	Firmicutes	Clostridia	Clostridiales	NA	NA	NA
7a095f7cfe5869b83869a9c409473978	-0.775391	0.723401	-0.564602	-0.286054	-0.238466	0.798182	NA	NA	NA	NA	NA	NA	-0.772225	0.611496	-0.409228	-0.224261	-0.286714	0.763653	NA	NA	NA	NA	NA	NA	Bacteroidetes	Bacteroidia	Bacteroidales	NA	NA	NA
7a38b73fec96fdf72f7873fc49ffa7c3	-0.560266	0.383952	-0.212682	0.171083	0.0646116	0.611933	NA	NA	NA	NA	NA	NA	-0.682397	0.342329	-0.196308	0.250356	-0.145986	0.656222	NA	NA	NA	NA	NA	NA	Bacteroidetes	Bacteroidia	Bacteroidales	Prevotellaceae	Prevotella	NA
7b018fb1b339fba35bd5982479d80be8	NA	NA	NA	NA	NA	NA	NA	NA	NA	NA	NA	NA	-0.471137	0.602058	-0.365543	-0.316108	-0.25111	0.433703	NA	NA	NA	NA	NA	NA	Bacteroidetes	Bacteroidia	Bacteroidales	Prevotellaceae	NA	NA
7b098494c65be072316473303623513a	0.629973	-0.508929	0.274618	0.0779124	0.423611	-0.483873	NA	NA	NA	NA	NA	NA	NA	NA	NA	NA	NA	NA	NA	NA	NA	NA	NA	NA	Firmicutes	Clostridia	Clostridiales	NA	NA	NA
7b95ed20d52b7c4e7b961f9fce91f1bf	0.100741	-0.293494	0.178695	0.271886	0.750001	0.0906399	NA	NA	NA	NA	NA	NA	NA	NA	NA	NA	NA	NA	NA	NA	NA	NA	NA	NA	Bacteroidetes	Bacteroidia	Bacteroidales	NA	NA	NA
7c5b07782c72b9734c235fbff3284712	0.717085	-0.660946	0.701517	-0.041068	0.0303298	-0.683907	NA	NA	NA	NA	NA	NA	0.681371	-0.649709	0.587101	-0.135745	0.352461	-0.438241	NA	NA	NA	NA	NA	NA	Firmicutes	Clostridia	Clostridiales	Lachnospiraceae	Coprococcus	NA
7cf60e0c4b8cfc9dafe257006e709a10	NA	NA	NA	NA	NA	NA	NA	NA	NA	NA	NA	NA	0.461182	-0.49681	0.471912	-0.0622152	0.617308	-0.237998	NA	NA	NA	NA	NA	NA	Firmicutes	Clostridia	Clostridiales	NA	NA	NA
7d0b79bf181c9339a9b1dbff63f0bd0b	0.596468	-0.626939	0.507647	0.210179	0.215594	-0.52241	NA	NA	NA	NA	NA	NA	NA	NA	NA	NA	NA	NA	NA	NA	NA	NA	NA	NA	Firmicutes	Clostridia	Clostridiales	NA	NA	NA
7d8da7f71d42b23e39b5e4d770fb1331	-0.213828	0.456354	0.0160653	-0.679592	-0.289526	0.107434	NA	NA	NA	NA	NA	NA	NA	NA	NA	NA	NA	NA	NA	NA	NA	NA	NA	NA	Bacteroidetes	Bacteroidia	Bacteroidales	Prevotellaceae	Prevotella	NA
7e1d65e655420c6b79ccb9ac52d7a6e2	-0.61911	0.136012	-0.220732	0.537092	0.0334067	0.593518	NA	NA	NA	NA	NA	NA	NA	NA	NA	NA	NA	NA	NA	NA	NA	NA	NA	NA	Firmicutes	Clostridia	Clostridiales	Lachnospiraceae	Butyrivibrio	NA
7ec89b997532cd8c91e42ac42868a08d	0.602932	-0.774396	0.705143	0.319985	0.344016	-0.6313	NA	NA	NA	NA	NA	NA	0.539237	-0.615514	0.566539	0.200305	0.540999	-0.486412	NA	NA	NA	NA	NA	NA	Firmicutes	Clostridia	Clostridiales	Lachnospiraceae	Moryella	NA
7ef8732c363a44f01c74bbec6d5721e6	-0.620306	0.191717	-0.262227	0.376127	-0.0703105	0.544946	NA	NA	NA	NA	NA	NA	NA	NA	NA	NA	NA	NA	NA	NA	NA	NA	NA	NA	Firmicutes	Clostridia	Clostridiales	NA	NA	NA
7f00f9ee037057c29536ae056d89bb0f	0.514658	-0.488547	0.702681	0.237573	0.125283	-0.640161	NA	NA	NA	NA	NA	NA	NA	NA	NA	NA	NA	NA	NA	NA	NA	NA	NA	NA	Bacteroidetes	Bacteroidia	Bacteroidales	[Paraprevotellaceae]	YRC22	NA
7f6156c598cd0123fe226a104d833cff	0.409935	-0.67293	0.576677	0.49092	0.0310261	-0.514832	NA	NA	NA	NA	NA	NA	0.415508	-0.62397	0.444038	0.415508	0.291452	-0.383027	NA	NA	NA	NA	NA	NA	Firmicutes	Clostridia	Clostridiales	Ruminococcaceae	NA	NA
7f6c59ce18ee4430e5952d80a27e6e3a	0.508477	-0.427077	0.421511	0.181561	0.176544	-0.634976	NA	NA	NA	NA	NA	NA	NA	NA	NA	NA	NA	NA	NA	NA	NA	NA	NA	NA	Bacteroidetes	Bacteroidia	Bacteroidales	Prevotellaceae	Prevotella	NA
7f73eab571df741e69bb3a5fc57c5bf8	0.619828	-0.514843	0.387087	-0.0232889	0.488463	-0.543432	NA	NA	NA	NA	NA	NA	NA	NA	NA	NA	NA	NA	NA	NA	NA	NA	NA	NA	Bacteroidetes	Bacteroidia	Bacteroidales	Prevotellaceae	Prevotella	NA
7f7ad32f023ff128007f82b18f9b08d3	0.277619	-0.255141	0.667507	-0.0281406	0.130746	-0.351488	NA	NA	NA	NA	NA	NA	NA	NA	NA	NA	NA	NA	NA	NA	NA	NA	NA	NA	Bacteroidetes	Bacteroidia	Bacteroidales	Prevotellaceae	Prevotella	NA
7ff8e7871a1a4f79ab64fed224a18658	0.648435	-0.503103	0.188295	0.0477629	0.258944	-0.473442	NA	NA	NA	NA	NA	NA	NA	NA	NA	NA	NA	NA	NA	NA	NA	NA	NA	NA	Bacteroidetes	Bacteroidia	Bacteroidales	NA	NA	NA
802336f722117711ba9c546f49a4f50f	-0.687021	0.67115	-0.50892	-0.351602	-0.181234	0.723626	NA	NA	NA	NA	NA	NA	-0.794503	0.40066	-0.249463	0.0486214	-0.148706	0.786047	NA	NA	NA	NA	NA	NA	NA	NA	NA	NA	NA	NA
80d48a20af8ad43db84e4a818a2150c6	-0.503637	0.619697	-0.45799	-0.521747	-0.351242	0.507043	NA	NA	NA	NA	NA	NA	NA	NA	NA	NA	NA	NA	NA	NA	NA	NA	NA	NA	Actinobacteria	Coriobacteriia	Coriobacteriales	Coriobacteriaceae	NA	NA
80fe8f63d9ea7dd06d31bc1730d9fb0a	-0.565182	0.527491	-0.281416	-0.21088	0.00319633	0.610059	NA	NA	NA	NA	NA	NA	NA	NA	NA	NA	NA	NA	NA	NA	NA	NA	NA	NA	Bacteroidetes	Bacteroidia	Bacteroidales	Prevotellaceae	Prevotella	NA
81633b605fe6dcfb84a75592423abf6d	NA	NA	NA	NA	NA	NA	NA	NA	NA	NA	NA	NA	-0.471059	0.268189	-0.0648278	-0.277184	-0.148569	0.64472	NA	NA	NA	NA	NA	NA	Bacteroidetes	Bacteroidia	Bacteroidales	S24-7	NA	NA
81a8538804726cfb01c2adf8f1f8052d	0.765053	-0.691039	0.674519	0.0382574	0.448106	-0.742943	NA	NA	NA	NA	NA	NA	0.644947	-0.408212	0.350246	-0.0018969	0.47746	-0.625661	NA	NA	NA	NA	NA	NA	Firmicutes	Clostridia	Clostridiales	Lachnospiraceae	Butyrivibrio	NA
82046e8eb122ad066673bfad3a3d2ded	-0.439746	0.690667	-0.534902	-0.654133	-0.379224	0.45621	NA	NA	NA	NA	NA	NA	NA	NA	NA	NA	NA	NA	NA	NA	NA	NA	NA	NA	Tenericutes	Mollicutes	RF39	NA	NA	NA
8288360b6b33510b033ba0b3952e1d4e	0.612866	-0.58605	0.35876	0.0228351	-0.0578602	-0.52452	NA	NA	NA	NA	NA	NA	NA	NA	NA	NA	NA	NA	NA	NA	NA	NA	NA	NA	Firmicutes	Clostridia	Clostridiales	Lachnospiraceae	NA	NA
8365f7dc78df0916f66a218ee3a7f1b5	0.605363	-0.546019	0.335338	0.153085	0.349489	-0.611008	NA	NA	NA	NA	NA	NA	0.668542	-0.431973	0.379932	-0.0291786	0.384671	-0.672711	NA	NA	NA	NA	NA	NA	Firmicutes	Clostridia	Clostridiales	NA	NA	NA
85bd7acca1d96c5a2a2adb80d6c8d5b5	-0.650454	0.388151	-0.245421	0.357161	-0.0532194	0.584752	NA	NA	NA	NA	NA	NA	NA	NA	NA	NA	NA	NA	NA	NA	NA	NA	NA	NA	Firmicutes	Clostridia	Clostridiales	Lachnospiraceae	Butyrivibrio	NA
85f8c2200f9474fc14eef5ac323ce485	NA	NA	NA	NA	NA	NA	NA	NA	NA	NA	NA	NA	0.450115	-0.69835	0.553364	0.354164	0.385391	-0.354469	NA	NA	NA	NA	NA	NA	Firmicutes	Clostridia	Clostridiales	Christensenellaceae	NA	NA
8652e17a9025f93537b5f608f0cbe862	0.499507	-0.669708	0.657947	0.249538	0.251233	-0.443033	NA	NA	NA	NA	NA	NA	NA	NA	NA	NA	NA	NA	NA	NA	NA	NA	NA	NA	Firmicutes	Clostridia	Clostridiales	Lachnospiraceae	Butyrivibrio	NA
8702a19e55a71a7ffe1eb0f8e11e43a0	0.799064	-0.698374	0.636083	0.0416461	0.34833	-0.725323	NA	NA	NA	NA	NA	NA	NA	NA	NA	NA	NA	NA	NA	NA	NA	NA	NA	NA	Firmicutes	Clostridia	Clostridiales	Lachnospiraceae	Butyrivibrio	NA
8771c524004c53031a65be1965859cc9	NA	NA	NA	NA	NA	NA	NA	NA	NA	NA	NA	NA	0.516189	-0.696469	0.42088	0.220828	0.199299	-0.388682	NA	NA	NA	NA	NA	NA	Spirochaetes	Spirochaetes	Spirochaetales	Spirochaetaceae	Treponema	NA
878c322497e80e3d4caa54d7be99f103	-0.32518	0.602911	-0.449858	-0.64071	-0.297636	0.352209	NA	NA	NA	NA	NA	NA	NA	NA	NA	NA	NA	NA	NA	NA	NA	NA	NA	NA	Bacteroidetes	Bacteroidia	Bacteroidales	Prevotellaceae	Prevotella	NA
87f8b1b0d8a017cbdd0a0503d7c6adcc	0.278314	-0.43592	0.70975	0.30363	0.419179	-0.364626	NA	NA	NA	NA	NA	NA	NA	NA	NA	NA	NA	NA	NA	NA	NA	NA	NA	NA	Bacteroidetes	Bacteroidia	Bacteroidales	Prevotellaceae	Prevotella	NA
8820891be0a5c86d50d169e268056193	0.451695	-0.622516	0.580264	0.43544	0.449075	-0.442043	NA	NA	NA	NA	NA	NA	0.443472	-0.624931	0.463087	0.384609	0.533542	-0.387383	NA	NA	NA	NA	NA	NA	Firmicutes	Clostridia	Clostridiales	NA	NA	NA
882dee2a9368d392481ae4274909a44a	0.506056	-0.498949	0.239989	-0.0936026	0.705534	-0.207412	NA	NA	NA	NA	NA	NA	NA	NA	NA	NA	NA	NA	NA	NA	NA	NA	NA	NA	Actinobacteria	Coriobacteriia	Coriobacteriales	Coriobacteriaceae	Atopobium	NA
8850ac7b4d33a8fa802844a3cca8ea16	0.706273	-0.533081	0.601753	-0.158655	0.0491323	-0.64822	NA	NA	NA	NA	NA	NA	NA	NA	NA	NA	NA	NA	NA	NA	NA	NA	NA	NA	Firmicutes	Clostridia	Clostridiales	Lachnospiraceae	NA	NA
8866c321aa886d7410192ccfa8552eb7	0.483397	-0.288419	0.292033	0.0871723	0.244794	-0.620759	NA	NA	NA	NA	NA	NA	0.660493	-0.468928	0.321934	-0.104041	0.459026	-0.567192	NA	NA	NA	NA	NA	NA	Firmicutes	Clostridia	Clostridiales	Lachnospiraceae	Shuttleworthia	NA
88c654989c52e22a1ae1f46bed12cb3b	0.560708	-0.477621	0.263957	0.024707	0.648127	-0.371638	NA	NA	NA	NA	NA	NA	0.479892	-0.394452	0.408711	0.0814979	0.630432	-0.398758	NA	NA	NA	NA	NA	NA	Firmicutes	Clostridia	Clostridiales	NA	NA	NA
89275ec2be67ff35829020cadfa6c5cc	NA	NA	NA	NA	NA	NA	NA	NA	NA	NA	NA	NA	-0.528352	-0.0838783	-0.135966	0.714534	0.0662638	0.410941	NA	NA	NA	NA	NA	NA	TM7	TM7-3	CW040	F16	NA	NA
8a37f0c3e41eb9a854367f5f6398ed3e	0.589412	-0.615768	0.550861	0.219814	0.10138	-0.625522	NA	NA	NA	NA	NA	NA	NA	NA	NA	NA	NA	NA	NA	NA	NA	NA	NA	NA	Firmicutes	Clostridia	Clostridiales	Lachnospiraceae	NA	NA
8a5d6cb05245e51f98a5d7e119ef435f	NA	NA	NA	NA	NA	NA	NA	NA	NA	NA	NA	NA	0.600278	-0.518788	0.439954	-0.28031	0.215448	-0.322222	NA	NA	NA	NA	NA	NA	Firmicutes	Erysipelotrichi	Erysipelotrichales	Erysipelotrichaceae	L7A_E11	NA
8aa53b384156ac5115c0fecc76bbc0aa	0.602566	-0.426883	0.457926	-0.278021	0.0483354	-0.526867	NA	NA	NA	NA	NA	NA	NA	NA	NA	NA	NA	NA	NA	NA	NA	NA	NA	NA	Bacteroidetes	Bacteroidia	Bacteroidales	Prevotellaceae	Prevotella	NA
8b05aa7b5837171e82e88f13607790a7	NA	NA	NA	NA	NA	NA	NA	NA	NA	NA	NA	NA	0.0528244	0.402504	0.0407945	-0.656794	-0.113605	-0.0546565	NA	NA	NA	NA	NA	NA	Bacteroidetes	Bacteroidia	Bacteroidales	Prevotellaceae	Prevotella	NA
8c752335e3d7cdb940b16279a672f3b0	-0.224792	0.258319	-0.178943	0.0267997	-0.750297	0.0351169	NA	NA	NA	NA	NA	NA	NA	NA	NA	NA	NA	NA	NA	NA	NA	NA	NA	NA	Firmicutes	Erysipelotrichi	Erysipelotrichales	Erysipelotrichaceae	Bulleidia	NA
8d4916ee6c3fa5887c11d35437cd60ae	0.441645	-0.588022	0.77128	0.135888	0.175453	-0.52126	NA	NA	NA	NA	NA	NA	NA	NA	NA	NA	NA	NA	NA	NA	NA	NA	NA	NA	Firmicutes	Clostridia	Clostridiales	Lachnospiraceae	Coprococcus	NA
8da2c74c733a63c271b8543decbc9dac	0.57689	-0.281574	0.579311	-0.322645	0.00851327	-0.726286	NA	NA	NA	NA	NA	NA	NA	NA	NA	NA	NA	NA	NA	NA	NA	NA	NA	NA	Bacteroidetes	Bacteroidia	Bacteroidales	Prevotellaceae	Prevotella	NA
8db8268c359455fb06f8cf997a8f183f	-0.616607	0.406096	-0.356952	-0.0882984	0.0354091	0.772418	NA	NA	NA	NA	NA	NA	NA	NA	NA	NA	NA	NA	NA	NA	NA	NA	NA	NA	Bacteroidetes	Bacteroidia	Bacteroidales	Prevotellaceae	Prevotella	NA
8dd30fce65f3daddb00ac8268313dee3	0.651547	-0.399162	0.629241	-0.218565	0.136145	-0.766367	NA	NA	NA	NA	NA	NA	0.705361	-0.337764	0.372669	-0.292348	0.2652	-0.633573	NA	NA	NA	NA	NA	NA	Bacteroidetes	Bacteroidia	Bacteroidales	Prevotellaceae	Prevotella	NA
8e60353a5487a380cd2d7de3e3fd015d	0.562588	-0.667629	0.686067	0.322475	0.367474	-0.621726	NA	NA	NA	NA	NA	NA	0.766951	-0.617457	0.387979	-0.000311642	0.220053	-0.568123	NA	NA	NA	NA	NA	NA	Bacteroidetes	Bacteroidia	Bacteroidales	NA	NA	NA
8eb6f461e7ff86b2bd9fe4e1155e4dda	0.630901	-0.550657	0.714462	-0.00127271	0.0950638	-0.653544	NA	NA	NA	NA	NA	NA	NA	NA	NA	NA	NA	NA	NA	NA	NA	NA	NA	NA	Firmicutes	Clostridia	Clostridiales	NA	NA	NA
8eddf45eb368f067f5237dcd8de9bb12	NA	NA	NA	NA	NA	NA	NA	NA	NA	NA	NA	NA	0.620382	-0.519756	0.586631	-0.102767	0.36713	-0.450249	NA	NA	NA	NA	NA	NA	Bacteroidetes	Bacteroidia	Bacteroidales	Prevotellaceae	Prevotella	NA
8f05ad723539b3a36ab74f142b939e59	-0.0328152	-0.238372	0.0795258	0.612092	0.320045	0.00962489	NA	NA	NA	NA	NA	NA	NA	NA	NA	NA	NA	NA	NA	NA	NA	NA	NA	NA	Firmicutes	Clostridia	Clostridiales	NA	NA	NA
8fcc99f76def984d53aefc465118e431	0.639862	-0.553943	0.330342	0.0496346	0.483784	-0.492558	NA	NA	NA	NA	NA	NA	NA	NA	NA	NA	NA	NA	NA	NA	NA	NA	NA	NA	Bacteroidetes	Bacteroidia	Bacteroidales	NA	NA	NA
9034fbfd8ad4dd1e855bea84665103db	0.532953	-0.494559	0.226292	-0.000300461	0.608359	-0.293286	NA	NA	NA	NA	NA	NA	NA	NA	NA	NA	NA	NA	NA	NA	NA	NA	NA	NA	Firmicutes	Clostridia	Clostridiales	NA	NA	NA
90779fabb8e41977ee08cfc198925949	0.57112	-0.643426	0.401419	0.268373	0.495297	-0.503354	NA	NA	NA	NA	NA	NA	NA	NA	NA	NA	NA	NA	NA	NA	NA	NA	NA	NA	Firmicutes	Erysipelotrichi	Erysipelotrichales	Erysipelotrichaceae	RFN20	NA
915b6c0c1911c560f827872bc7ec48a1	0.418009	-0.623859	0.309338	0.301242	0.144958	-0.255913	NA	NA	NA	NA	NA	NA	NA	NA	NA	NA	NA	NA	NA	NA	NA	NA	NA	NA	Firmicutes	Erysipelotrichi	Erysipelotrichales	Erysipelotrichaceae	p-75-a5	NA
918da369f5288ab4c988a3863719348b	0.521692	-0.497777	0.300552	0.137261	0.606873	-0.401082	NA	NA	NA	NA	NA	NA	NA	NA	NA	NA	NA	NA	NA	NA	NA	NA	NA	NA	Bacteroidetes	Bacteroidia	Bacteroidales	Prevotellaceae	Prevotella	NA
9263554a01a421d5aadc52a86c8aa689	0.450072	-0.327682	0.609973	-0.100183	0.0570698	-0.57995	NA	NA	NA	NA	NA	NA	NA	NA	NA	NA	NA	NA	NA	NA	NA	NA	NA	NA	Firmicutes	Clostridia	Clostridiales	Lachnospiraceae	Butyrivibrio	NA
92f4aba87f8113a30dfb965611f2a497	0.659969	-0.559273	0.322468	0.061466	0.224603	-0.588525	NA	NA	NA	NA	NA	NA	0.712491	-0.549803	0.572626	-0.126581	0.478269	-0.594143	NA	NA	NA	NA	NA	NA	Firmicutes	Clostridia	Clostridiales	NA	NA	NA
9326140f7da06beae1ace12c3890f9d8	-0.30792	0.205962	-0.0499322	-0.0463168	-0.621072	0.180609	NA	NA	NA	NA	NA	NA	NA	NA	NA	NA	NA	NA	NA	NA	NA	NA	NA	NA	Firmicutes	Clostridia	Clostridiales	NA	NA	NA
94de5591f499aa1e8d3e2f1fe9e973b9	0.638727	-0.549691	0.519594	0.137722	0.0961884	-0.688959	NA	NA	NA	NA	NA	NA	NA	NA	NA	NA	NA	NA	NA	NA	NA	NA	NA	NA	Bacteroidetes	Bacteroidia	Bacteroidales	Prevotellaceae	Prevotella	NA
9592cf1a2c173d92ef86b2e83551e92e	0.393394	-0.40985	0.474739	0.0488932	0.606796	-0.284206	NA	NA	NA	NA	NA	NA	NA	NA	NA	NA	NA	NA	NA	NA	NA	NA	NA	NA	Firmicutes	Clostridia	Clostridiales	Clostridiaceae	Clostridium	NA
962d5c2912f0042d4848a9e3d6016750	0.560525	-0.442166	0.606686	0.224087	0.0489668	-0.726808	NA	NA	NA	NA	NA	NA	NA	NA	NA	NA	NA	NA	NA	NA	NA	NA	NA	NA	Bacteroidetes	Bacteroidia	Bacteroidales	Prevotellaceae	Prevotella	NA
96d59e6ceec65e7022d4231305244de9	-0.665672	0.723848	-0.499165	-0.42176	-0.291157	0.700115	NA	NA	NA	NA	NA	NA	NA	NA	NA	NA	NA	NA	NA	NA	NA	NA	NA	NA	Firmicutes	Clostridia	Clostridiales	Veillonellaceae	NA	NA
9710f206318f9604f24f42b50bbe0629	0.470853	-0.480974	0.605014	0.108767	0.390824	-0.538388	NA	NA	NA	NA	NA	NA	0.31174	-0.250941	0.205326	0.0558027	0.60595	-0.376353	NA	NA	NA	NA	NA	NA	Firmicutes	Clostridia	Clostridiales	NA	NA	NA
9768bca260992b836442b60a14e55504	0.480832	-0.363951	0.263185	0.068788	-0.504841	-0.613852	NA	NA	NA	NA	NA	NA	NA	NA	NA	NA	NA	NA	NA	NA	NA	NA	NA	NA	Firmicutes	Clostridia	Clostridiales	NA	NA	NA
978682f5b349197f5d8e9502fb35b20d	0.311697	-0.204761	0.64043	0.0319939	-0.0661452	-0.569561	NA	NA	NA	NA	NA	NA	NA	NA	NA	NA	NA	NA	NA	NA	NA	NA	NA	NA	Bacteroidetes	Bacteroidia	Bacteroidales	Prevotellaceae	Prevotella	NA
97ef9e65cf4ea9db529fcd4869590915	0.54283	-0.630294	0.685694	0.357858	0.240924	-0.619878	NA	NA	NA	NA	NA	NA	0.6548	-0.837448	0.688511	0.242746	0.354955	-0.480576	NA	NA	NA	NA	NA	NA	Firmicutes	Clostridia	Clostridiales	NA	NA	NA
98376f94a6ce1f8ff69443b94db68040	0.527025	-0.448492	0.474035	0.0469267	-0.271346	-0.664902	NA	NA	NA	NA	NA	NA	0.336605	-0.0436897	-0.0255486	0.0786673	-0.0607117	-0.608537	NA	NA	NA	NA	NA	NA	Tenericutes	Mollicutes	RF39	NA	NA	NA
988d31c6db61bf55a5eb522ce176674e	0.48896	-0.349881	0.475673	0.0081295	-0.399431	-0.648251	NA	NA	NA	NA	NA	NA	NA	NA	NA	NA	NA	NA	NA	NA	NA	NA	NA	NA	Bacteroidetes	Bacteroidia	Bacteroidales	S24-7	NA	NA
99581ec7b0b2422b4d75007f78fa736a	NA	NA	NA	NA	NA	NA	NA	NA	NA	NA	NA	NA	0.613933	-0.455801	0.473766	-0.0751544	0.139692	-0.375429	NA	NA	NA	NA	NA	NA	Firmicutes	Clostridia	Clostridiales	[Mogibacteriaceae]	NA	NA
99fa7253b2be46e46fa95470eddad829	NA	NA	NA	NA	NA	NA	NA	NA	NA	NA	NA	NA	-0.765842	0.433619	-0.22768	0.0445959	-0.259903	0.795684	NA	NA	NA	NA	NA	NA	Firmicutes	Clostridia	Clostridiales	Ruminococcaceae	Ruminococcus	albus
9b02ac92c05291651bfee5f02e865e1b	0.646986	-0.522227	0.582255	0.00137791	-0.113582	-0.78137	NA	NA	NA	NA	NA	NA	NA	NA	NA	NA	NA	NA	NA	NA	NA	NA	NA	NA	Firmicutes	Clostridia	Clostridiales	NA	NA	NA
9b99a4b89474ec646aa0c5b077277dfd	0.379988	-0.471328	0.721017	-0.0504236	0.235486	-0.360175	NA	NA	NA	NA	NA	NA	NA	NA	NA	NA	NA	NA	NA	NA	NA	NA	NA	NA	Firmicutes	Clostridia	Clostridiales	Lachnospiraceae	NA	NA
9ba92473d98f1053e1fd2d31e278a9dd	0.705981	-0.733575	0.479323	0.185961	0.167896	-0.612085	NA	NA	NA	NA	NA	NA	NA	NA	NA	NA	NA	NA	NA	NA	NA	NA	NA	NA	Actinobacteria	Coriobacteriia	Coriobacteriales	Coriobacteriaceae	NA	NA
9bf148ee1bb9a0b7b7905a2746179f77	-0.44729	0.690845	-0.539645	-0.647015	-0.381393	0.463404	NA	NA	NA	NA	NA	NA	-0.470239	0.722504	-0.360977	-0.57839	-0.364125	0.479351	NA	NA	NA	NA	NA	NA	Bacteroidetes	Bacteroidia	Bacteroidales	S24-7	NA	NA
9c2c94d72adc7a77c38284c874630811	0.514735	-0.455823	0.337147	0.180993	-0.200241	-0.648371	NA	NA	NA	NA	NA	NA	NA	NA	NA	NA	NA	NA	NA	NA	NA	NA	NA	NA	Bacteroidetes	Bacteroidia	Bacteroidales	NA	NA	NA
9c59f9f2a4f903a7bfd75beb93e1d96c	0.59156	-0.560518	0.393258	-0.0931943	0.613204	-0.404693	NA	NA	NA	NA	NA	NA	NA	NA	NA	NA	NA	NA	NA	NA	NA	NA	NA	NA	Firmicutes	Clostridia	Clostridiales	NA	NA	NA
9cb6b8ff35fa683c4b1355c9a5d1d387	0.617046	-0.571644	0.457793	-0.148424	0.207622	-0.433748	NA	NA	NA	NA	NA	NA	NA	NA	NA	NA	NA	NA	NA	NA	NA	NA	NA	NA	Firmicutes	Clostridia	Clostridiales	Lachnospiraceae	Shuttleworthia	NA
9cc6455b91dd7fc168ad483c9f03ae56	0.554187	-0.532676	0.673718	0.141506	-0.0197554	-0.648237	NA	NA	NA	NA	NA	NA	0.642114	-0.475035	0.494117	-0.0710852	0.118382	-0.449312	NA	NA	NA	NA	NA	NA	Firmicutes	Clostridia	Clostridiales	Ruminococcaceae	NA	NA
9d21c5b347ac8a6dffefbf32c92ac80d	-0.6935	0.647967	-0.517803	-0.149061	-0.124554	0.731159	NA	NA	NA	NA	NA	NA	-0.656794	0.184551	-0.112198	0.234056	-0.042734	0.662465	NA	NA	NA	NA	NA	NA	Bacteroidetes	Bacteroidia	Bacteroidales	Prevotellaceae	Prevotella	NA
9e86734a07369eebddfbd80e2174102e	0.76773	-0.715043	0.581738	0.118343	0.189598	-0.73865	NA	NA	NA	NA	NA	NA	0.727617	-0.60331	0.529016	0.0231362	0.287402	-0.577064	NA	NA	NA	NA	NA	NA	Firmicutes	Clostridia	Clostridiales	NA	NA	NA
9f30af69ce89fc1e1d9878f3f180b94a	0.710715	-0.600773	0.522188	0.0826515	0.260061	-0.665943	NA	NA	NA	NA	NA	NA	0.677968	-0.454905	0.299992	0.0313111	0.243934	-0.642043	NA	NA	NA	NA	NA	NA	Firmicutes	Clostridia	Clostridiales	Ruminococcaceae	NA	NA
9f43f3ecd60fa94a2ee3ed9825e115ca	0.390251	-0.287692	0.338311	0.0748149	0.00901718	-0.612867	NA	NA	NA	NA	NA	NA	NA	NA	NA	NA	NA	NA	NA	NA	NA	NA	NA	NA	Bacteroidetes	Bacteroidia	Bacteroidales	Prevotellaceae	Prevotella	NA
9f6929baeef382fc51cf8ed5edddcd3d	0.463855	-0.374074	0.47123	-0.065801	-0.124437	-0.637808	NA	NA	NA	NA	NA	NA	NA	NA	NA	NA	NA	NA	NA	NA	NA	NA	NA	NA	Bacteroidetes	Bacteroidia	Bacteroidales	[Paraprevotellaceae]	YRC22	NA
9fb6bd528b78f3507300e805f6282d83	0.533975	-0.471666	0.784608	-0.166594	0.282817	-0.610874	NA	NA	NA	NA	NA	NA	0.616902	-0.401665	0.39676	-0.158171	0.389312	-0.54485	NA	NA	NA	NA	NA	NA	Firmicutes	Clostridia	Clostridiales	Lachnospiraceae	Butyrivibrio	NA
a0c2bd30d97289a148dd4670175ab77c	-0.431986	0.688062	-0.530245	-0.655364	-0.370605	0.452271	NA	NA	NA	NA	NA	NA	-0.491793	0.602674	-0.248338	-0.506205	-0.209449	0.503953	NA	NA	NA	NA	NA	NA	Bacteroidetes	Bacteroidia	Bacteroidales	Prevotellaceae	NA	NA
a121be50cb49ba144e668b6a461b7735	NA	NA	NA	NA	NA	NA	NA	NA	NA	NA	NA	NA	-0.395845	0.665993	-0.310539	-0.46126	-0.28267	0.329591	NA	NA	NA	NA	NA	NA	Bacteroidetes	Bacteroidia	Bacteroidales	Prevotellaceae	Prevotella	NA
a1a23830699ab3f5cc8cebb920e35dcb	0.660823	-0.582981	0.408591	0.0860611	0.0262142	-0.604019	NA	NA	NA	NA	NA	NA	NA	NA	NA	NA	NA	NA	NA	NA	NA	NA	NA	NA	Firmicutes	Clostridia	Clostridiales	Ruminococcaceae	NA	NA
a1b61573cb45e1bc1ac7b67be0cf7434	NA	NA	NA	NA	NA	NA	NA	NA	NA	NA	NA	NA	-0.551691	-0.1054	-0.096676	0.66248	0.00450429	0.544035	NA	NA	NA	NA	NA	NA	Actinobacteria	Coriobacteriia	Coriobacteriales	Coriobacteriaceae	NA	NA
a2693859832519870cb72e98a47618d3	0.71599	-0.633486	0.58387	-0.0697442	0.250127	-0.616479	NA	NA	NA	NA	NA	NA	NA	NA	NA	NA	NA	NA	NA	NA	NA	NA	NA	NA	Bacteroidetes	Bacteroidia	Bacteroidales	NA	NA	NA
a2918926c0bcb585b16d600166781658	0.408926	-0.420232	0.473483	0.051591	0.705338	-0.331474	NA	NA	NA	NA	NA	NA	NA	NA	NA	NA	NA	NA	NA	NA	NA	NA	NA	NA	Firmicutes	Clostridia	Clostridiales	NA	NA	NA
a2adc34cb8fc1f6523637906d15133af	0.678279	-0.666134	0.485599	0.0831278	0.293588	-0.512046	NA	NA	NA	NA	NA	NA	NA	NA	NA	NA	NA	NA	NA	NA	NA	NA	NA	NA	Firmicutes	Clostridia	Clostridiales	Eubacteriaceae	Anaerofustis	NA
a2d535cee07fe5ab9dcf0a5554ec51be	0.647373	-0.526454	0.52651	0.130817	0.242354	-0.651514	NA	NA	NA	NA	NA	NA	0.66369	-0.382648	0.304223	0.0694745	0.206374	-0.658247	NA	NA	NA	NA	NA	NA	Firmicutes	Clostridia	Clostridiales	NA	NA	NA
a2f7c7fc6d0582adc0999299b9f2f037	0.46025	-0.323747	0.409431	-0.0326001	-0.0473402	-0.609711	NA	NA	NA	NA	NA	NA	NA	NA	NA	NA	NA	NA	NA	NA	NA	NA	NA	NA	Bacteroidetes	Bacteroidia	Bacteroidales	Prevotellaceae	Prevotella	NA
a329b4fef9cdb11864b1542aacab9528	0.625669	-0.620489	0.495647	-0.0660894	0.413662	-0.470945	NA	NA	NA	NA	NA	NA	NA	NA	NA	NA	NA	NA	NA	NA	NA	NA	NA	NA	Firmicutes	Clostridia	Clostridiales	Lachnospiraceae	NA	NA
a38a363fcb137c109e0763a65ca9d66f	NA	NA	NA	NA	NA	NA	NA	NA	NA	NA	NA	NA	0.33845	-0.269728	0.365731	-0.0509855	0.629197	-0.302223	NA	NA	NA	NA	NA	NA	Firmicutes	Clostridia	Clostridiales	NA	NA	NA
a3ee9c7d3351cb45ae7bc0f2d0ab3106	-0.437311	0.692407	-0.53438	-0.655873	-0.384271	0.449946	NA	NA	NA	NA	NA	NA	-0.409828	0.667986	-0.29431	-0.629153	-0.256294	0.420186	NA	NA	NA	NA	NA	NA	Bacteroidetes	Bacteroidia	Bacteroidales	Prevotellaceae	Prevotella	NA
a42f7704d721ba9c2f1ba3aeed8f9b76	NA	NA	NA	NA	NA	NA	NA	NA	NA	NA	NA	NA	-0.403072	0.65132	-0.454986	-0.548088	-0.374306	0.389111	NA	NA	NA	NA	NA	NA	Firmicutes	Clostridia	Clostridiales	[Mogibacteriaceae]	NA	NA
a4646f651215ddaeefc2e24f57a4e75d	0.413265	-0.366451	0.626019	-0.0865309	0.0821854	-0.410402	NA	NA	NA	NA	NA	NA	NA	NA	NA	NA	NA	NA	NA	NA	NA	NA	NA	NA	Firmicutes	Clostridia	Clostridiales	Ruminococcaceae	Ruminococcus	NA
a48000179b53fd9580b4a617faed94d5	0.806941	-0.80048	0.532958	0.196933	0.313277	-0.693001	NA	NA	NA	NA	NA	NA	0.752837	-0.614339	0.497779	0.0606435	0.385053	-0.656665	NA	NA	NA	NA	NA	NA	Bacteroidetes	Bacteroidia	Bacteroidales	NA	NA	NA
a517d102edbf7d6b2c65ffea31ccdba7	NA	NA	NA	NA	NA	NA	NA	NA	NA	NA	NA	NA	-0.317001	0.568911	-0.14775	-0.611289	-0.104696	0.318976	NA	NA	NA	NA	NA	NA	Firmicutes	Clostridia	Clostridiales	Veillonellaceae	NA	NA
a51bef61c5bf1c6c3dda1f767ef6ccb9	-0.579392	0.165387	-0.269037	0.426767	-0.0757687	0.637191	NA	NA	NA	NA	NA	NA	NA	NA	NA	NA	NA	NA	NA	NA	NA	NA	NA	NA	Firmicutes	Clostridia	Clostridiales	NA	NA	NA
a58df0073bc00911fb58e38bd2af6133	0.653543	-0.611251	0.433869	-0.198191	0.257938	-0.4615	NA	NA	NA	NA	NA	NA	NA	NA	NA	NA	NA	NA	NA	NA	NA	NA	NA	NA	Bacteroidetes	Bacteroidia	Bacteroidales	Prevotellaceae	Prevotella	NA
a62153a534da44d451b85fdddf3d3d20	NA	NA	NA	NA	NA	NA	NA	NA	NA	NA	NA	NA	0.549488	-0.621884	0.387371	-0.0514925	0.0373906	-0.318477	NA	NA	NA	NA	NA	NA	Firmicutes	Clostridia	Clostridiales	NA	NA	NA
a621e83e00c0e8fae6fdb371fc2cb7d6	0.570028	-0.559545	0.380601	-0.0630683	0.646814	-0.375849	NA	NA	NA	NA	NA	NA	NA	NA	NA	NA	NA	NA	NA	NA	NA	NA	NA	NA	Firmicutes	Clostridia	Clostridiales	NA	NA	NA
a63d69c62970a736b0d8e8e494d789dc	0.530711	-0.462215	0.741607	-0.0136544	0.285104	-0.617427	NA	NA	NA	NA	NA	NA	NA	NA	NA	NA	NA	NA	NA	NA	NA	NA	NA	NA	Firmicutes	Clostridia	Clostridiales	Lachnospiraceae	Coprococcus	NA
a656dfd324f3f4da8c31f190964a1a47	0.701938	-0.504447	0.355973	0.0493002	0.23313	-0.682741	NA	NA	NA	NA	NA	NA	0.687039	-0.313871	0.350438	-0.154669	0.378378	-0.699103	NA	NA	NA	NA	NA	NA	Firmicutes	Clostridia	Clostridiales	Veillonellaceae	Succiniclasticum	NA
a657f6786aa1fca5dc44db684d25bc2f	0.610864	-0.55744	0.582787	0.0508175	-0.0982835	-0.707862	NA	NA	NA	NA	NA	NA	NA	NA	NA	NA	NA	NA	NA	NA	NA	NA	NA	NA	Firmicutes	Clostridia	Clostridiales	NA	NA	NA
a6f7a0be18c73c041181d03cfec71afa	0.544365	-0.569167	0.645369	0.176286	0.2443	-0.664001	NA	NA	NA	NA	NA	NA	NA	NA	NA	NA	NA	NA	NA	NA	NA	NA	NA	NA	Bacteroidetes	Bacteroidia	Bacteroidales	Prevotellaceae	Prevotella	NA
a7907ae8dccf891ebe5cdd6441db23a7	0.72136	-0.488783	0.517522	0.00384673	-0.105762	-0.800964	NA	NA	NA	NA	NA	NA	0.652587	-0.330732	0.214872	-0.0322845	-0.00297816	-0.715902	NA	NA	NA	NA	NA	NA	Bacteroidetes	Bacteroidia	Bacteroidales	Prevotellaceae	Prevotella	NA
a7beecf1734bb76f162ac20ce3066c72	0.518221	-0.467299	0.389921	0.181574	-0.0231047	-0.604207	NA	NA	NA	NA	NA	NA	NA	NA	NA	NA	NA	NA	NA	NA	NA	NA	NA	NA	Firmicutes	Clostridia	Clostridiales	NA	NA	NA
a7d45a79334865064e9592247f42d8fd	-0.236116	-0.160599	-0.00463185	0.344212	0.686677	0.426065	NA	NA	NA	NA	NA	NA	NA	NA	NA	NA	NA	NA	NA	NA	NA	NA	NA	NA	Firmicutes	Clostridia	Clostridiales	NA	NA	NA
a8035d70282c5b762bbf02757511f4fb	0.721248	-0.726545	0.461279	0.141886	0.37842	-0.587709	NA	NA	NA	NA	NA	NA	0.756774	-0.614818	0.436032	0.0594696	0.495861	-0.656322	NA	NA	NA	NA	NA	NA	Bacteroidetes	Bacteroidia	Bacteroidales	S24-7	NA	NA
a95ea7ab0034aa5fcdcf05586df4badc	0.752607	-0.647477	0.70696	0.0457042	0.141942	-0.889018	NA	NA	NA	NA	NA	NA	0.683587	-0.520916	0.483192	-0.157979	0.316993	-0.504874	NA	NA	NA	NA	NA	NA	Bacteroidetes	Bacteroidia	Bacteroidales	Prevotellaceae	Prevotella	NA
a963b0e893ed9bc97854b7ffbf33d566	NA	NA	NA	NA	NA	NA	NA	NA	NA	NA	NA	NA	0.593852	-0.644151	0.552467	0.17673	0.121323	-0.436442	NA	NA	NA	NA	NA	NA	Firmicutes	Clostridia	Clostridiales	Lachnospiraceae	NA	NA
a9c33cf007e025b5e1674f32953f12d7	0.798126	-0.751816	0.488298	0.00810513	0.248213	-0.640253	NA	NA	NA	NA	NA	NA	0.532133	-0.352462	0.369959	-0.0345367	0.239781	-0.617301	NA	NA	NA	NA	NA	NA	Bacteroidetes	Bacteroidia	Bacteroidales	NA	NA	NA
a9db9a4caa06ce85c08cc902d25abd93	0.617975	-0.601794	0.615896	-0.107438	0.529186	-0.481692	NA	NA	NA	NA	NA	NA	NA	NA	NA	NA	NA	NA	NA	NA	NA	NA	NA	NA	Bacteroidetes	Bacteroidia	Bacteroidales	NA	NA	NA
aa10dc2e0e933cb6880fe74a2876d4b4	-0.671025	0.368148	-0.281122	0.2217	0.0631087	0.721064	NA	NA	NA	NA	NA	NA	NA	NA	NA	NA	NA	NA	NA	NA	NA	NA	NA	NA	Bacteroidetes	Bacteroidia	Bacteroidales	Prevotellaceae	Prevotella	NA
aa7b44030490177d96aeb274c2e51749	-0.494521	0.688629	-0.470838	-0.499383	-0.218844	0.527977	NA	NA	NA	NA	NA	NA	-0.524909	0.608195	-0.274747	-0.473805	-0.28607	0.524513	NA	NA	NA	NA	NA	NA	Bacteroidetes	Bacteroidia	Bacteroidales	Prevotellaceae	NA	NA
ab6e74fd3ce412d862bc930ecb544dc1	NA	NA	NA	NA	NA	NA	NA	NA	NA	NA	NA	NA	-0.561786	-0.0959732	-0.095581	0.669457	-0.0310899	0.547369	NA	NA	NA	NA	NA	NA	TM7	TM7-3	I025	Rs-045	NA	NA
ac840b87c9e466fd7ce0251c266c4584	0.777984	-0.761188	0.589135	0.00945911	0.19912	-0.784392	NA	NA	NA	NA	NA	NA	NA	NA	NA	NA	NA	NA	NA	NA	NA	NA	NA	NA	Firmicutes	Clostridia	Clostridiales	Lachnospiraceae	NA	NA
acb4f5f4c87fd54f2f91bb065ce5d853	-0.35022	0.622655	-0.458239	-0.654241	-0.359152	0.370949	NA	NA	NA	NA	NA	NA	-0.421005	0.641669	-0.41671	-0.510741	-0.249118	0.395845	NA	NA	NA	NA	NA	NA	Bacteroidetes	Bacteroidia	Bacteroidales	[Paraprevotellaceae]	NA	NA
ad8ba9b2477b05ce3a70f13b290ee2e7	0.60338	-0.462353	0.326948	-0.222809	0.0571179	-0.467825	NA	NA	NA	NA	NA	NA	NA	NA	NA	NA	NA	NA	NA	NA	NA	NA	NA	NA	Firmicutes	Clostridia	Clostridiales	Lachnospiraceae	Butyrivibrio	NA
ade11b9edc14e04b895266ab37cff289	0.408652	-0.365879	0.453269	0.193683	0.00150314	-0.621094	NA	NA	NA	NA	NA	NA	NA	NA	NA	NA	NA	NA	NA	NA	NA	NA	NA	NA	Firmicutes	Clostridia	Clostridiales	NA	NA	NA
aefe40cb8459302e1f842ef2f693953e	0.776848	-0.807592	0.470089	0.00581932	0.458991	-0.548635	NA	NA	NA	NA	NA	NA	0.669096	-0.662822	0.544518	-0.0362399	0.391988	-0.39931	NA	NA	NA	NA	NA	NA	Bacteroidetes	Bacteroidia	Bacteroidales	[Paraprevotellaceae]	YRC22	NA
af2c0d4d189c2b6059707181b9b65599	0.680883	-0.59714	0.520049	0.020217	0.125909	-0.717174	NA	NA	NA	NA	NA	NA	NA	NA	NA	NA	NA	NA	NA	NA	NA	NA	NA	NA	Firmicutes	Clostridia	Clostridiales	Lachnospiraceae	NA	NA
af40e75f203650cc3eb3940785f1e194	0.602898	-0.507621	0.57205	-0.124012	0.288089	-0.664509	NA	NA	NA	NA	NA	NA	0.616224	-0.45616	0.632914	-0.162776	0.303754	-0.502422	NA	NA	NA	NA	NA	NA	Firmicutes	Clostridia	Clostridiales	Lachnospiraceae	Pseudobutyrivibrio	NA
af4867115daf197021d619422e95c7ce	-0.526318	0.617383	-0.31851	-0.315359	-0.30305	0.431123	NA	NA	NA	NA	NA	NA	-0.592868	0.33465	-0.0828082	-0.155291	-0.149062	0.637942	NA	NA	NA	NA	NA	NA	Bacteroidetes	Bacteroidia	Bacteroidales	Prevotellaceae	NA	NA
af4c06b56a01247a36d2b4edcff9cae6	-0.724105	0.626042	-0.525913	-0.210616	-0.169365	0.770193	NA	NA	NA	NA	NA	NA	-0.643409	0.558059	-0.437338	-0.133823	-0.445389	0.611654	NA	NA	NA	NA	NA	NA	Firmicutes	Clostridia	Clostridiales	Lachnospiraceae	NA	NA
b01fec1d74674480fe68ed1b1c7c15fa	0.67692	-0.595943	0.507314	0.14736	-0.0580646	-0.732635	NA	NA	NA	NA	NA	NA	0.585634	-0.327535	0.212191	0.18541	0.28311	-0.727709	NA	NA	NA	NA	NA	NA	Firmicutes	Clostridia	Clostridiales	Lachnospiraceae	NA	NA
b0790a8add8ae59e6b6ee14667b8968d	0.640036	-0.542452	0.500023	0.0475044	-0.0435397	-0.679078	NA	NA	NA	NA	NA	NA	0.629965	-0.470784	0.335321	-0.0348806	-0.133906	-0.473531	NA	NA	NA	NA	NA	NA	Bacteroidetes	Bacteroidia	Bacteroidales	Prevotellaceae	Prevotella	NA
b187e04261635d9016a639559ca5c511	0.706245	-0.644863	0.6739	0.00566642	0.0719655	-0.742885	NA	NA	NA	NA	NA	NA	0.68855	-0.367079	0.306341	-0.219847	0.19545	-0.559389	NA	NA	NA	NA	NA	NA	Firmicutes	Clostridia	Clostridiales	NA	NA	NA
b24b917f08429cda2332a3c3ac421a9b	-0.428576	0.617358	-0.175454	-0.383917	-0.34706	0.294149	NA	NA	NA	NA	NA	NA	-0.414997	0.628422	-0.410509	-0.419798	-0.414717	0.303874	NA	NA	NA	NA	NA	NA	Bacteroidetes	Bacteroidia	Bacteroidales	Prevotellaceae	Prevotella	NA
b33f67fa1037c066da4aca03e531ed3f	-0.458912	0.180599	-0.107489	0.139312	0.114024	0.600634	NA	NA	NA	NA	NA	NA	NA	NA	NA	NA	NA	NA	NA	NA	NA	NA	NA	NA	Firmicutes	Clostridia	Clostridiales	Lachnospiraceae	Butyrivibrio	NA
b4285e41071879a1199040e196c2ef83	0.689251	-0.609405	0.605931	-0.0199827	-0.158129	-0.728426	NA	NA	NA	NA	NA	NA	NA	NA	NA	NA	NA	NA	NA	NA	NA	NA	NA	NA	Firmicutes	Clostridia	Clostridiales	Lachnospiraceae	NA	NA
b48339cb375e0046d41edcd54d6f3f84	0.410038	-0.428625	0.463308	0.0111544	0.702003	-0.33697	NA	NA	NA	NA	NA	NA	NA	NA	NA	NA	NA	NA	NA	NA	NA	NA	NA	NA	Bacteroidetes	Bacteroidia	Bacteroidales	Prevotellaceae	Prevotella	NA
b4ea8d9f146b3776f58e45c07b584f89	0.56932	-0.625578	0.306859	0.270804	0.230594	-0.445556	NA	NA	NA	NA	NA	NA	0.638446	-0.556286	0.427506	0.00650527	0.296345	-0.458777	NA	NA	NA	NA	NA	NA	Firmicutes	Clostridia	Clostridiales	NA	NA	NA
b518b4a897be9ed1fb310d29908af543	0.619911	-0.577573	0.519243	0.146488	0.00261916	-0.60396	NA	NA	NA	NA	NA	NA	NA	NA	NA	NA	NA	NA	NA	NA	NA	NA	NA	NA	Firmicutes	Clostridia	Clostridiales	[Mogibacteriaceae]	NA	NA
b5643de19cf502854ba5339ab1ca02fb	0.521474	-0.406787	0.563297	-0.0262645	-0.0337812	-0.716735	NA	NA	NA	NA	NA	NA	NA	NA	NA	NA	NA	NA	NA	NA	NA	NA	NA	NA	Firmicutes	Clostridia	Clostridiales	NA	NA	NA
b5d6f33c65a370533abbe0515c4682b1	NA	NA	NA	NA	NA	NA	NA	NA	NA	NA	NA	NA	-0.390506	0.016361	-0.113757	0.621622	0.101941	0.213499	NA	NA	NA	NA	NA	NA	Firmicutes	Clostridia	Clostridiales	Ruminococcaceae	Ruminococcus	NA
b64b9c174060b40f72b08c583d47a10b	NA	NA	NA	NA	NA	NA	NA	NA	NA	NA	NA	NA	-0.508788	-0.056321	-0.0983749	0.610545	-0.0380414	0.459391	NA	NA	NA	NA	NA	NA	Bacteroidetes	Bacteroidia	Bacteroidales	Prevotellaceae	Prevotella	NA
b64da9ddf987580ab408c1658daa2c36	0.604332	-0.398472	0.549427	-0.0611602	-0.00657746	-0.751631	NA	NA	NA	NA	NA	NA	0.63971	-0.200706	0.362105	-0.332416	0.182934	-0.656254	NA	NA	NA	NA	NA	NA	Bacteroidetes	Bacteroidia	Bacteroidales	Prevotellaceae	Prevotella	NA
b702d7462b52b2684fb845f204d8f494	NA	NA	NA	NA	NA	NA	NA	NA	NA	NA	NA	NA	0.465133	-0.358533	0.146762	0.0217259	-0.186674	-0.615239	NA	NA	NA	NA	NA	NA	Firmicutes	Clostridia	Clostridiales	NA	NA	NA
b70b1534bf2e9b5659e5a34d78f9cc77	0.494803	-0.675495	0.549428	0.155775	0.377925	-0.422748	NA	NA	NA	NA	NA	NA	NA	NA	NA	NA	NA	NA	NA	NA	NA	NA	NA	NA	Firmicutes	Clostridia	Clostridiales	NA	NA	NA
b767c561198cd2671263436c075a8ef5	-0.69538	0.622757	-0.498805	-0.275588	-0.152675	0.757679	NA	NA	NA	NA	NA	NA	-0.81456	0.594805	-0.460449	-0.112838	-0.325188	0.79501	NA	NA	NA	NA	NA	NA	Firmicutes	Clostridia	Clostridiales	[Mogibacteriaceae]	NA	NA
b788fa8690a53c71426d9e6e58db6b1a	NA	NA	NA	NA	NA	NA	NA	NA	NA	NA	NA	NA	0.485513	-0.661074	0.502762	0.115135	0.11418	-0.250378	NA	NA	NA	NA	NA	NA	Bacteroidetes	Bacteroidia	Bacteroidales	Prevotellaceae	NA	NA
b7b6a7d0b79956e1ef794877d9128522	-0.530966	0.609378	-0.610027	-0.331894	-0.174278	0.66387	NA	NA	NA	NA	NA	NA	NA	NA	NA	NA	NA	NA	NA	NA	NA	NA	NA	NA	Bacteroidetes	Bacteroidia	Bacteroidales	Prevotellaceae	Prevotella	NA
b816f67a1ada9d294d8514240a125f7f	-0.384596	0.62667	-0.507365	-0.435195	-0.455839	0.365202	NA	NA	NA	NA	NA	NA	-0.328103	0.609922	-0.208771	-0.706405	-0.184086	0.372481	NA	NA	NA	NA	NA	NA	Bacteroidetes	Bacteroidia	Bacteroidales	Prevotellaceae	Prevotella	NA
b84742c7760f7f1e7c16fb060a538ebd	-0.644849	0.480044	-0.413264	0.0591358	-0.238371	0.607434	NA	NA	NA	NA	NA	NA	NA	NA	NA	NA	NA	NA	NA	NA	NA	NA	NA	NA	Firmicutes	Clostridia	Clostridiales	NA	NA	NA
b888c7dff2510b21d8a723e9d9ab406b	0.632781	-0.493285	0.450953	0.109589	-0.211695	-0.6819	NA	NA	NA	NA	NA	NA	0.609815	-0.443273	0.277494	0.0652025	0.0473648	-0.666095	NA	NA	NA	NA	NA	NA	Firmicutes	Clostridia	Clostridiales	Ruminococcaceae	Ruminococcus	NA
b97f47c4da0befc19c3b9693234316d5	0.457663	-0.484876	0.400944	-0.0824045	0.098922	-0.611929	NA	NA	NA	NA	NA	NA	NA	NA	NA	NA	NA	NA	NA	NA	NA	NA	NA	NA	Firmicutes	Clostridia	Clostridiales	Lachnospiraceae	Butyrivibrio	NA
b98169f1867b09db0b173fe2df7366c6	0.425183	-0.257017	0.253484	0.0750415	-0.491078	-0.601657	NA	NA	NA	NA	NA	NA	NA	NA	NA	NA	NA	NA	NA	NA	NA	NA	NA	NA	Firmicutes	Clostridia	Clostridiales	Clostridiaceae	Clostridium	NA
b9a2d239fc70e7faa344f15167856ebb	0.47302	-0.359243	0.605609	0.0718195	0.107187	-0.592802	NA	NA	NA	NA	NA	NA	NA	NA	NA	NA	NA	NA	NA	NA	NA	NA	NA	NA	Bacteroidetes	Bacteroidia	Bacteroidales	Prevotellaceae	Prevotella	NA
ba83f618db74e6ab68b357ef90b29530	NA	NA	NA	NA	NA	NA	NA	NA	NA	NA	NA	NA	0.563395	-0.247616	0.143444	-0.113502	-0.0514438	-0.664896	NA	NA	NA	NA	NA	NA	Firmicutes	Clostridia	Clostridiales	NA	NA	NA
baab853364814838ed2ee786f6df2fcf	0.413779	-0.275574	0.297727	0.038474	-0.475314	-0.610655	NA	NA	NA	NA	NA	NA	NA	NA	NA	NA	NA	NA	NA	NA	NA	NA	NA	NA	Proteobacteria	Alphaproteobacteria	RF32	NA	NA	NA
bacbf153ee55849dcb6f57c148332824	0.66206	-0.55957	0.480102	0.0169848	-0.144822	-0.664081	NA	NA	NA	NA	NA	NA	NA	NA	NA	NA	NA	NA	NA	NA	NA	NA	NA	NA	Firmicutes	Clostridia	Clostridiales	Lachnospiraceae	Butyrivibrio	NA
baf742379b94eaec1cb87923ab3cb1ee	-0.62475	0.569608	-0.411866	-0.214396	-0.3598	0.563737	NA	NA	NA	NA	NA	NA	NA	NA	NA	NA	NA	NA	NA	NA	NA	NA	NA	NA	Bacteroidetes	Bacteroidia	Bacteroidales	Prevotellaceae	NA	NA
bb5923b5f4a9e72a30fa74211a8230e9	0.675267	-0.579451	0.472748	0.0521371	-0.179845	-0.759728	NA	NA	NA	NA	NA	NA	0.705408	-0.572822	0.534378	-0.229676	0.364043	-0.434601	NA	NA	NA	NA	NA	NA	Bacteroidetes	Bacteroidia	Bacteroidales	NA	NA	NA
bb84ac1484ae05f5b12f54981826d235	0.69833	-0.531676	0.489134	0.0274917	0.382595	-0.59351	NA	NA	NA	NA	NA	NA	0.768439	-0.574259	0.46212	-0.110965	0.404748	-0.623578	NA	NA	NA	NA	NA	NA	Actinobacteria	Coriobacteriia	Coriobacteriales	Coriobacteriaceae	NA	NA
bbc6089f8f8cb358451ec3db0b089e69	0.588366	-0.600395	0.664693	0.0740787	0.0309494	-0.650641	NA	NA	NA	NA	NA	NA	NA	NA	NA	NA	NA	NA	NA	NA	NA	NA	NA	NA	Bacteroidetes	Bacteroidia	Bacteroidales	Prevotellaceae	Prevotella	NA
bbf97229798efc7727a9edac7c81d0cb	-0.402673	0.716646	-0.567052	-0.522164	-0.405999	0.343357	NA	NA	NA	NA	NA	NA	NA	NA	NA	NA	NA	NA	NA	NA	NA	NA	NA	NA	Bacteroidetes	Bacteroidia	Bacteroidales	Prevotellaceae	NA	NA
bc647caff6fa5bb9825df896166d79cb	0.556386	-0.458955	0.428377	0.0498766	-0.321913	-0.650429	NA	NA	NA	NA	NA	NA	NA	NA	NA	NA	NA	NA	NA	NA	NA	NA	NA	NA	Firmicutes	Clostridia	Clostridiales	NA	NA	NA
bce63932ab2c43df30f1891da58ee3e5	0.726731	-0.645787	0.640689	-0.100465	-0.0628655	-0.723878	NA	NA	NA	NA	NA	NA	0.731788	-0.497741	0.395263	-0.258962	-0.138134	-0.6201	NA	NA	NA	NA	NA	NA	Bacteroidetes	Bacteroidia	Bacteroidales	Prevotellaceae	Prevotella	NA
bd42f1864d5fd41708429ceb5142d9fd	NA	NA	NA	NA	NA	NA	NA	NA	NA	NA	NA	NA	0.329591	-0.0683608	-0.106171	0.0603831	-0.1795	-0.643248	NA	NA	NA	NA	NA	NA	NA	NA	NA	NA	NA	NA
bdabd9843bb24d23320afc8aba6388da	NA	NA	NA	NA	NA	NA	NA	NA	NA	NA	NA	NA	0.18977	0.250939	-0.0887307	-0.613485	-0.252806	-0.182303	NA	NA	NA	NA	NA	NA	Bacteroidetes	Bacteroidia	Bacteroidales	Prevotellaceae	NA	NA
be3972049e98573f444ef5ff0032c4c9	0.485382	-0.253392	0.409481	0.0180994	-0.0637767	-0.622885	NA	NA	NA	NA	NA	NA	NA	NA	NA	NA	NA	NA	NA	NA	NA	NA	NA	NA	Bacteroidetes	Bacteroidia	Bacteroidales	[Paraprevotellaceae]	CF231	NA
be4c97c299f7d9381f53bb9fea335ae9	0.388969	-0.174835	0.539199	-0.0694142	0.0167101	-0.629136	NA	NA	NA	NA	NA	NA	NA	NA	NA	NA	NA	NA	NA	NA	NA	NA	NA	NA	Bacteroidetes	Bacteroidia	Bacteroidales	Prevotellaceae	Prevotella	NA
bfaed833673f062da7828f7ea3b5b919	NA	NA	NA	NA	NA	NA	NA	NA	NA	NA	NA	NA	0.119492	-0.605081	0.273598	0.517903	0.281111	-0.0374758	NA	NA	NA	NA	NA	NA	Bacteroidetes	Bacteroidia	Bacteroidales	Prevotellaceae	Prevotella	NA
bfb2d77427b04ff4632bbeb1d4f8a7af	NA	NA	NA	NA	NA	NA	NA	NA	NA	NA	NA	NA	0.659121	-0.529458	0.443118	0.0269279	0.040398	-0.600369	NA	NA	NA	NA	NA	NA	Bacteroidetes	Bacteroidia	Bacteroidales	Prevotellaceae	Prevotella	NA
bfb81b52d4c465bf295c8bdfa59496f9	0.548787	-0.712595	0.593764	0.361368	0.482745	-0.480276	NA	NA	NA	NA	NA	NA	0.667355	-0.701682	0.593796	0.0795871	0.471091	-0.506632	NA	NA	NA	NA	NA	NA	Bacteroidetes	Bacteroidia	Bacteroidales	Prevotellaceae	Prevotella	NA
bfb9a2948f29c83289aee1a4ca0bf45f	NA	NA	NA	NA	NA	NA	NA	NA	NA	NA	NA	NA	-0.70914	0.531464	-0.498291	-0.0329041	-0.283321	0.659595	NA	NA	NA	NA	NA	NA	Firmicutes	Clostridia	Clostridiales	NA	NA	NA
bfc51c7a04d0e1b84914e07284e3db97	-0.649818	0.322545	-0.252455	0.255693	0.0471899	0.664402	NA	NA	NA	NA	NA	NA	-0.750567	0.186063	-0.136038	0.339929	-0.042734	0.753592	NA	NA	NA	NA	NA	NA	Firmicutes	Clostridia	Clostridiales	NA	NA	NA
bfeb9e626bd6282b659a1366246421ca	-0.639642	0.651051	-0.523384	-0.384065	-0.237441	0.651422	NA	NA	NA	NA	NA	NA	NA	NA	NA	NA	NA	NA	NA	NA	NA	NA	NA	NA	Actinobacteria	Coriobacteriia	Coriobacteriales	Coriobacteriaceae	NA	NA
c033c127415ba2fd15e2d9544c5e50df	-0.667421	0.350424	-0.258272	0.227107	0.0901552	0.731279	NA	NA	NA	NA	NA	NA	NA	NA	NA	NA	NA	NA	NA	NA	NA	NA	NA	NA	Firmicutes	Clostridia	Clostridiales	Ruminococcaceae	NA	NA
c082e8afd7d3253044cfd8add88b10af	0.503116	-0.407016	0.774173	-0.148164	0.325355	-0.558009	NA	NA	NA	NA	NA	NA	NA	NA	NA	NA	NA	NA	NA	NA	NA	NA	NA	NA	Firmicutes	Clostridia	Clostridiales	Lachnospiraceae	Coprococcus	NA
c0a65e0cec1eba91180dc38b5ec0e148	-0.785135	0.789184	-0.63078	-0.203039	-0.250309	0.747532	NA	NA	NA	NA	NA	NA	NA	NA	NA	NA	NA	NA	NA	NA	NA	NA	NA	NA	Bacteroidetes	Bacteroidia	Bacteroidales	S24-7	NA	NA
c0b0495fb024d9cf69b5dd30e29425d2	0.864986	-0.799849	0.69787	-0.0341076	0.324788	-0.7816	NA	NA	NA	NA	NA	NA	0.708809	-0.500326	0.449547	-0.0865349	0.404216	-0.557129	NA	NA	NA	NA	NA	NA	Bacteroidetes	Bacteroidia	Bacteroidales	NA	NA	NA
c0db9d0903efef2d59defd8e9ea179ca	0.0215537	-0.359149	0.147057	0.653133	0.289011	-0.156117	NA	NA	NA	NA	NA	NA	-0.0408518	-0.300864	0.161054	0.669103	0.192837	-0.0702527	NA	NA	NA	NA	NA	NA	Firmicutes	Clostridia	Clostridiales	Lachnospiraceae	Moryella	NA
c18bf109da957b1474b367a1e9976853	0.748978	-0.639128	0.660222	-0.134388	0.234874	-0.798453	NA	NA	NA	NA	NA	NA	NA	NA	NA	NA	NA	NA	NA	NA	NA	NA	NA	NA	Bacteroidetes	Bacteroidia	Bacteroidales	S24-7	NA	NA
c1c98060760547a53bb8acfd24ebfebb	0.471155	-0.382778	0.709728	-0.0838404	0.195481	-0.605826	NA	NA	NA	NA	NA	NA	NA	NA	NA	NA	NA	NA	NA	NA	NA	NA	NA	NA	Firmicutes	Clostridia	Clostridiales	Lachnospiraceae	Butyrivibrio	NA
c28b97cb54c11518106b57e2118731da	-0.297188	0.544102	-0.321781	-0.600838	-0.432323	0.316942	NA	NA	NA	NA	NA	NA	NA	NA	NA	NA	NA	NA	NA	NA	NA	NA	NA	NA	Bacteroidetes	Bacteroidia	Bacteroidales	Prevotellaceae	Prevotella	NA
c2c51d60d975f0664b3a771fa8bf9aa9	NA	NA	NA	NA	NA	NA	NA	NA	NA	NA	NA	NA	0.694935	-0.549829	0.354434	-0.14977	0.0470527	-0.455654	NA	NA	NA	NA	NA	NA	TM7	TM7-3	CW040	F16	NA	NA
c4aef2b3b332b9346f1c6cf72252d175	0.420176	-0.356685	0.667348	-0.0100256	0.292686	-0.551052	NA	NA	NA	NA	NA	NA	NA	NA	NA	NA	NA	NA	NA	NA	NA	NA	NA	NA	Bacteroidetes	Bacteroidia	Bacteroidales	Prevotellaceae	Prevotella	NA
c613cd377c8eb42163891b5da2a780af	0.767223	-0.607395	0.409718	0.0499919	0.0705573	-0.752942	NA	NA	NA	NA	NA	NA	0.647269	-0.377988	0.465158	-0.150053	0.439532	-0.556118	NA	NA	NA	NA	NA	NA	Firmicutes	Clostridia	Clostridiales	Ruminococcaceae	NA	NA
c720485d94346a8471a52c61ccc2ecd2	NA	NA	NA	NA	NA	NA	NA	NA	NA	NA	NA	NA	-0.126917	0.453667	-0.0272172	-0.684443	-0.245453	0.23635	NA	NA	NA	NA	NA	NA	Bacteroidetes	Bacteroidia	Bacteroidales	Prevotellaceae	Prevotella	NA
c7e6bf92f017ea5948a2aa5e64a20018	0.412334	-0.374493	0.474143	0.0690589	0.0703972	-0.632927	NA	NA	NA	NA	NA	NA	NA	NA	NA	NA	NA	NA	NA	NA	NA	NA	NA	NA	Bacteroidetes	Bacteroidia	Bacteroidales	Prevotellaceae	Prevotella	NA
c91a26359ba0ae0f68ac09431e8d2555	0.531492	-0.39649	0.623593	-0.0203328	-0.126982	-0.540919	NA	NA	NA	NA	NA	NA	NA	NA	NA	NA	NA	NA	NA	NA	NA	NA	NA	NA	Firmicutes	Clostridia	Clostridiales	Ruminococcaceae	Ruminococcus	NA
c9dab93511a22f21836f42259f16a098	NA	NA	NA	NA	NA	NA	NA	NA	NA	NA	NA	NA	0.573262	-0.647311	0.58104	0.0980902	0.299664	-0.372498	NA	NA	NA	NA	NA	NA	Bacteroidetes	Bacteroidia	Bacteroidales	NA	NA	NA
ca65cd4cb8feac41a8d4e3eece7b4596	0.539043	-0.441222	0.506142	0.083074	-0.144707	-0.707959	NA	NA	NA	NA	NA	NA	NA	NA	NA	NA	NA	NA	NA	NA	NA	NA	NA	NA	Bacteroidetes	Bacteroidia	Bacteroidales	Prevotellaceae	Prevotella	NA
caec4784f19db722ad7f6d59ef284496	0.66742	-0.560379	0.54884	0.244709	0.319503	-0.644175	NA	NA	NA	NA	NA	NA	0.606567	-0.522393	0.368992	0.100728	0.347896	-0.521529	NA	NA	NA	NA	NA	NA	Firmicutes	Clostridia	Clostridiales	Lachnospiraceae	Butyrivibrio	NA
cb2579f98cdc9b2b8b280b52ad3779be	0.638222	-0.598544	0.24517	-0.0439829	-0.0364833	-0.474323	NA	NA	NA	NA	NA	NA	NA	NA	NA	NA	NA	NA	NA	NA	NA	NA	NA	NA	Firmicutes	Clostridia	Clostridiales	Ruminococcaceae	NA	NA
cb3a05c7f69fe6958861cacbe24b4fe6	0.539159	-0.504359	0.373933	0.0447852	0.0763734	-0.618352	NA	NA	NA	NA	NA	NA	NA	NA	NA	NA	NA	NA	NA	NA	NA	NA	NA	NA	Bacteroidetes	Bacteroidia	Bacteroidales	Prevotellaceae	Prevotella	NA
cbe400e8771fd6e63ae84219931b47a1	0.561535	-0.589935	0.497076	-0.0327133	0.606281	-0.420159	NA	NA	NA	NA	NA	NA	NA	NA	NA	NA	NA	NA	NA	NA	NA	NA	NA	NA	Bacteroidetes	Bacteroidia	Bacteroidales	Prevotellaceae	Prevotella	NA
cc9d3ec838deca87ba2abfbc40b9e54e	NA	NA	NA	NA	NA	NA	NA	NA	NA	NA	NA	NA	0.666169	-0.346474	0.278964	-0.0513705	-0.0675164	-0.761666	NA	NA	NA	NA	NA	NA	Firmicutes	Clostridia	Clostridiales	Lachnospiraceae	NA	NA
cd0665e3eb9761d8129801e8fc8b95bd	-0.17093	0.390656	0	-0.661349	-0.377273	0.0902007	NA	NA	NA	NA	NA	NA	NA	NA	NA	NA	NA	NA	NA	NA	NA	NA	NA	NA	Bacteroidetes	Bacteroidia	Bacteroidales	Prevotellaceae	Prevotella	NA
cdd4c9f0cd1baec45f77a11737fc3754	-0.666253	0.389228	-0.225017	0.238184	0.00871728	0.635623	NA	NA	NA	NA	NA	NA	NA	NA	NA	NA	NA	NA	NA	NA	NA	NA	NA	NA	Bacteroidetes	Bacteroidia	Bacteroidales	Prevotellaceae	Prevotella	NA
cebc3c715c848064514d6f373cbd315c	0.314817	-0.482385	0.60868	0.291944	0.289834	-0.340766	NA	NA	NA	NA	NA	NA	NA	NA	NA	NA	NA	NA	NA	NA	NA	NA	NA	NA	Bacteroidetes	Bacteroidia	Bacteroidales	Prevotellaceae	NA	NA
ced6763100e20785587447cc67747ff4	NA	NA	NA	NA	NA	NA	NA	NA	NA	NA	NA	NA	0.746215	-0.64153	0.421273	-0.140438	0.0076416	-0.554841	NA	NA	NA	NA	NA	NA	Firmicutes	Clostridia	Clostridiales	NA	NA	NA
ceeafa11d924e1961e1e7506365b11cc	0.617774	-0.526381	0.589513	-0.106509	0.315699	-0.594625	NA	NA	NA	NA	NA	NA	NA	NA	NA	NA	NA	NA	NA	NA	NA	NA	NA	NA	Bacteroidetes	Bacteroidia	Bacteroidales	Prevotellaceae	Prevotella	NA
cf0477daa5871d6fb7c28b478c570796	-0.709432	0.319599	-0.381083	0.430039	0.00691444	0.690973	NA	NA	NA	NA	NA	NA	-0.628702	0.186223	-0.0453947	0.182233	0.00594327	0.66713	NA	NA	NA	NA	NA	NA	Firmicutes	Clostridia	Clostridiales	NA	NA	NA
cf3f8aff34351ab12615a11a218b5434	0.667582	-0.628382	0.545463	0.003308	0.443298	-0.583796	NA	NA	NA	NA	NA	NA	NA	NA	NA	NA	NA	NA	NA	NA	NA	NA	NA	NA	Firmicutes	Clostridia	Clostridiales	NA	NA	NA
cfa79754b57d9628c7ab810edd1e4ef6	0.418422	-0.296049	0.320942	0.0387293	-0.559484	-0.609241	NA	NA	NA	NA	NA	NA	NA	NA	NA	NA	NA	NA	NA	NA	NA	NA	NA	NA	Bacteroidetes	Bacteroidia	Bacteroidales	NA	NA	NA
d02a9028d77816c203e4381501af433b	0.444828	-0.390935	0.694034	0.0162582	0.182356	-0.559497	NA	NA	NA	NA	NA	NA	NA	NA	NA	NA	NA	NA	NA	NA	NA	NA	NA	NA	Bacteroidetes	Bacteroidia	Bacteroidales	[Paraprevotellaceae]	NA	NA
d034592e0ba81d4d5722bf90b2adc9c2	NA	NA	NA	NA	NA	NA	NA	NA	NA	NA	NA	NA	-0.307733	-0.249389	-0.129048	0.655116	-0.160075	0.292456	NA	NA	NA	NA	NA	NA	Firmicutes	Clostridia	Clostridiales	[Mogibacteriaceae]	NA	NA
d2015bab4ec98cc2f859808d2c9911dc	-0.508886	0.615431	-0.466529	-0.511246	-0.339097	0.518201	NA	NA	NA	NA	NA	NA	-0.510888	0.707717	-0.3631	-0.596036	-0.299532	0.514243	NA	NA	NA	NA	NA	NA	Bacteroidetes	Bacteroidia	Bacteroidales	Prevotellaceae	Prevotella	NA
d2321c69c2f6fd25c78f379370f44c6d	0.51663	-0.467044	0.766215	0.0266108	0.268918	-0.635288	NA	NA	NA	NA	NA	NA	0.837685	-0.613928	0.440709	-0.098641	0.0713195	-0.704535	NA	NA	NA	NA	NA	NA	Bacteroidetes	Bacteroidia	Bacteroidales	Prevotellaceae	Prevotella	NA
d247cf07e6658abe9602176732199aa7	-0.571609	0.607488	-0.439146	-0.427196	-0.295487	0.598961	NA	NA	NA	NA	NA	NA	NA	NA	NA	NA	NA	NA	NA	NA	NA	NA	NA	NA	Firmicutes	Clostridia	Clostridiales	Veillonellaceae	Acidaminococcus	NA
d3a45858269b841a68a4adf5fff53340	0.615381	-0.546853	0.615282	-0.0115751	0.102237	-0.64165	NA	NA	NA	NA	NA	NA	0.603337	-0.525543	0.266337	0.00756062	0.307008	-0.610142	NA	NA	NA	NA	NA	NA	Bacteroidetes	Bacteroidia	Bacteroidales	Prevotellaceae	Prevotella	NA
d41374c0107287195be29175deb7f71a	0.713882	-0.667943	0.593306	0.202863	0.493026	-0.67	NA	NA	NA	NA	NA	NA	0.723387	-0.602243	0.548773	0.0573625	0.582861	-0.726488	NA	NA	NA	NA	NA	NA	Actinobacteria	Coriobacteriia	Coriobacteriales	Coriobacteriaceae	NA	NA
d5913c1754ba68bfe17353be9c06a775	0.620077	-0.548537	0.369815	-0.0469102	-0.135464	-0.45446	NA	NA	NA	NA	NA	NA	NA	NA	NA	NA	NA	NA	NA	NA	NA	NA	NA	NA	Firmicutes	Clostridia	Clostridiales	Lachnospiraceae	NA	NA
d5d7b2cde7f87cc5ac810396c0834462	-0.523975	0.615966	-0.556412	-0.215119	-0.407251	0.365872	NA	NA	NA	NA	NA	NA	NA	NA	NA	NA	NA	NA	NA	NA	NA	NA	NA	NA	Firmicutes	Clostridia	Clostridiales	NA	NA	NA
d60ac245054958164dbc80ad044ff621	0.462869	-0.378662	0.470843	0.104692	-0.247025	-0.694926	NA	NA	NA	NA	NA	NA	NA	NA	NA	NA	NA	NA	NA	NA	NA	NA	NA	NA	Firmicutes	Clostridia	Clostridiales	NA	NA	NA
d60d4a98206f8003815b26bedcf57d0d	0.318877	-0.418371	0.635208	0.232842	0.058646	-0.558862	NA	NA	NA	NA	NA	NA	NA	NA	NA	NA	NA	NA	NA	NA	NA	NA	NA	NA	Bacteroidetes	Bacteroidia	Bacteroidales	Prevotellaceae	Prevotella	NA
d65df57c001b1113d309a8f0f7ce1e7f	0.727289	-0.626151	0.544179	-0.132447	0.306634	-0.656235	NA	NA	NA	NA	NA	NA	NA	NA	NA	NA	NA	NA	NA	NA	NA	NA	NA	NA	Bacteroidetes	Bacteroidia	Bacteroidales	[Paraprevotellaceae]	CF231	NA
d77fba7880d00f60780219fbc0a499bd	-0.0318638	-0.335352	0.304735	0.640689	0.473003	0.0644845	NA	NA	NA	NA	NA	NA	NA	NA	NA	NA	NA	NA	NA	NA	NA	NA	NA	NA	Bacteroidetes	Bacteroidia	Bacteroidales	NA	NA	NA
d7e90104293c9fdfbc9e0659c185b946	0.392738	-0.21641	0.369643	0.0105006	-0.277055	-0.646684	NA	NA	NA	NA	NA	NA	NA	NA	NA	NA	NA	NA	NA	NA	NA	NA	NA	NA	TM7	TM7-3	CW040	F16	NA	NA
d88341e4e6a55752e863e20c9e59f573	0.588106	-0.451681	0.327462	0.0442581	-0.142478	-0.715939	NA	NA	NA	NA	NA	NA	0.630774	-0.578529	0.436245	-0.153431	0.321581	-0.547913	NA	NA	NA	NA	NA	NA	Firmicutes	Clostridia	Clostridiales	[Mogibacteriaceae]	NA	NA
d8ce00841b2bee5181af571b21168727	0.536976	-0.63659	0.740008	0.102651	0.369886	-0.56452	NA	NA	NA	NA	NA	NA	NA	NA	NA	NA	NA	NA	NA	NA	NA	NA	NA	NA	Bacteroidetes	Bacteroidia	Bacteroidales	Prevotellaceae	Prevotella	NA
d8ffeb442650245af9d5094f9649e766	NA	NA	NA	NA	NA	NA	NA	NA	NA	NA	NA	NA	0.673737	-0.680492	0.491294	0.0151575	0.414266	-0.41544	NA	NA	NA	NA	NA	NA	Bacteroidetes	Bacteroidia	Bacteroidales	S24-7	NA	NA
d925c92542f7f7d32c18df1b8065cf86	0.657907	-0.561217	0.441872	0.101336	0.281918	-0.628895	NA	NA	NA	NA	NA	NA	0.569563	-0.195327	0.13489	-0.0938066	-0.033942	-0.632314	NA	NA	NA	NA	NA	NA	Actinobacteria	Coriobacteriia	Coriobacteriales	Coriobacteriaceae	NA	NA
d9f400e6e4c703ed8e0e644a17c1ff02	0.741819	-0.566209	0.309119	0.100054	0.0926773	-0.686282	NA	NA	NA	NA	NA	NA	0.705727	-0.352917	0.235742	-0.0744721	0.0907867	-0.752712	NA	NA	NA	NA	NA	NA	Firmicutes	Clostridia	Clostridiales	NA	NA	NA
dab377fbf30c7c9c1cad321ba7e45a65	0.446219	-0.378512	0.448794	0.0692381	-0.154776	-0.672447	NA	NA	NA	NA	NA	NA	NA	NA	NA	NA	NA	NA	NA	NA	NA	NA	NA	NA	Firmicutes	Clostridia	Clostridiales	Lachnospiraceae	Butyrivibrio	NA
db3af1181798890b7dcfc3a78aba448a	0.602291	-0.515191	0.40985	-0.263769	0.124448	-0.474094	NA	NA	NA	NA	NA	NA	NA	NA	NA	NA	NA	NA	NA	NA	NA	NA	NA	NA	Bacteroidetes	Bacteroidia	Bacteroidales	BS11	NA	NA
db6bd3a9581d1169f32bd6a3fbda6f42	-0.427117	0.697107	-0.54626	-0.658842	-0.398444	0.422351	NA	NA	NA	NA	NA	NA	-0.57943	0.581103	-0.448678	-0.270902	-0.346998	0.612303	NA	NA	NA	NA	NA	NA	Bacteroidetes	Bacteroidia	Bacteroidales	Prevotellaceae	NA	NA
dc69c84a40bc95dceadcffc3424a1313	-0.0236717	-0.108405	-0.0823092	0.159991	0.617513	0.206742	NA	NA	NA	NA	NA	NA	NA	NA	NA	NA	NA	NA	NA	NA	NA	NA	NA	NA	TM7	TM7-3	CW040	F16	NA	NA
dc6d2339fa1255008a6c8de8a4b784dd	-0.697808	0.715836	-0.472404	-0.346122	-0.230362	0.718043	NA	NA	NA	NA	NA	NA	-0.608102	0.463575	-0.149664	-0.19491	-0.176713	0.57126	NA	NA	NA	NA	NA	NA	Firmicutes	Clostridia	Clostridiales	NA	NA	NA
dcd84497580910c9be46e5ff08231902	0.419166	-0.356756	0.598984	-0.0139449	0.179171	-0.609873	NA	NA	NA	NA	NA	NA	NA	NA	NA	NA	NA	NA	NA	NA	NA	NA	NA	NA	Bacteroidetes	Bacteroidia	Bacteroidales	NA	NA	NA
de2780a2de7b26f3115b269aea40011c	0.262252	-0.206627	0.613106	0.0678322	0.0393225	-0.515589	NA	NA	NA	NA	NA	NA	NA	NA	NA	NA	NA	NA	NA	NA	NA	NA	NA	NA	Firmicutes	Clostridia	Clostridiales	Lachnospiraceae	Shuttleworthia	NA
ded19f61f5f6a080f80db255e307bf26	NA	NA	NA	NA	NA	NA	NA	NA	NA	NA	NA	NA	-0.569187	0.626728	-0.356246	-0.168465	-0.220679	0.468852	NA	NA	NA	NA	NA	NA	Bacteroidetes	Bacteroidia	Bacteroidales	Prevotellaceae	Prevotella	copri
dee21ce01087047240539ef9c6314611	NA	NA	NA	NA	NA	NA	NA	NA	NA	NA	NA	NA	0.47859	-0.483278	0.496796	-0.00125834	0.677093	-0.257122	NA	NA	NA	NA	NA	NA	Bacteroidetes	Bacteroidia	Bacteroidales	S24-7	NA	NA
df7d6e5382e0b956f309284f985ab31f	0.37601	-0.269159	0.605345	-0.0410876	-0.0971837	-0.663751	NA	NA	NA	NA	NA	NA	NA	NA	NA	NA	NA	NA	NA	NA	NA	NA	NA	NA	Bacteroidetes	Bacteroidia	Bacteroidales	Prevotellaceae	Prevotella	NA
dfeda211fa77fe1e4cfe00734fad7ead	0.659452	-0.515328	0.602073	0.0335172	-0.0984257	-0.751257	NA	NA	NA	NA	NA	NA	NA	NA	NA	NA	NA	NA	NA	NA	NA	NA	NA	NA	Firmicutes	Clostridia	Clostridiales	NA	NA	NA
e0ffc83d9257b50fa120ae7cc5341c9e	NA	NA	NA	NA	NA	NA	NA	NA	NA	NA	NA	NA	-0.222501	-0.152353	-0.0887507	0.693949	0.0687707	0.100143	NA	NA	NA	NA	NA	NA	Tenericutes	Mollicutes	RF39	NA	NA	NA
e2c5cf77ec5d744dd0e6c3f3e2410cbc	-0.71724	0.62898	-0.312328	-0.0364743	-0.143248	0.680533	NA	NA	NA	NA	NA	NA	NA	NA	NA	NA	NA	NA	NA	NA	NA	NA	NA	NA	Firmicutes	Clostridia	Clostridiales	NA	NA	NA
e2d18c15ffad4bbdadd1496ebbb66104	0.482309	-0.607545	0.533856	0.255536	0.193285	-0.546619	NA	NA	NA	NA	NA	NA	0.714818	-0.661026	0.420728	-0.139468	0.182465	-0.387451	NA	NA	NA	NA	NA	NA	Proteobacteria	Deltaproteobacteria	GMD14H09	NA	NA	NA
e327031ea4fc0246cffe082183a99ed6	0.648989	-0.523146	0.444085	0.068636	-0.206525	-0.623745	NA	NA	NA	NA	NA	NA	0.497189	-0.251454	0.0481689	0.169608	0.035796	-0.717927	NA	NA	NA	NA	NA	NA	Firmicutes	Clostridia	Clostridiales	Ruminococcaceae	Ruminococcus	NA
e3a932ba7e8724c0e1554783c96b30a8	NA	NA	NA	NA	NA	NA	NA	NA	NA	NA	NA	NA	-0.500821	-0.125434	-0.115436	0.656436	0.0578927	0.456779	NA	NA	NA	NA	NA	NA	Bacteroidetes	Bacteroidia	Bacteroidales	Prevotellaceae	Prevotella	NA
e4366734060bb3f8967d6ae73b0a4feb	-0.739344	0.381436	-0.392591	0.268613	0.0326121	0.774985	NA	NA	NA	NA	NA	NA	NA	NA	NA	NA	NA	NA	NA	NA	NA	NA	NA	NA	TM7	TM7-3	CW040	F16	NA	NA
e53eb6f256d24ce05ec7366155945fe2	-0.537661	0.57663	-0.432057	-0.371302	-0.114046	0.605093	NA	NA	NA	NA	NA	NA	NA	NA	NA	NA	NA	NA	NA	NA	NA	NA	NA	NA	Firmicutes	Clostridia	Clostridiales	Veillonellaceae	NA	NA
e55eba7e7d8229a1ecdcd63da51ff276	0.596943	-0.623608	0.343874	-0.0620453	0.401565	-0.445789	NA	NA	NA	NA	NA	NA	0.592929	-0.603085	0.46455	-0.135862	0.348095	-0.329591	NA	NA	NA	NA	NA	NA	Bacteroidetes	Bacteroidia	Bacteroidales	S24-7	NA	NA
e56fc4922fed9df63ca3538caf981c51	0.46164	-0.362926	0.291314	0.00590656	-0.532936	-0.604185	NA	NA	NA	NA	NA	NA	NA	NA	NA	NA	NA	NA	NA	NA	NA	NA	NA	NA	Firmicutes	Clostridia	Clostridiales	NA	NA	NA
e57732d318693e7a0193e350b13e18bd	NA	NA	NA	NA	NA	NA	NA	NA	NA	NA	NA	NA	-0.151	0.399707	-0.0646436	-0.662049	-0.224185	0.28757	NA	NA	NA	NA	NA	NA	Actinobacteria	Actinobacteria	Actinomycetales	Corynebacteriaceae	Corynebacterium	NA
e698003b4a32c435b13c0f84c4266aa1	NA	NA	NA	NA	NA	NA	NA	NA	NA	NA	NA	NA	0.558236	-0.394901	0.46015	-0.067687	0.613826	-0.560784	NA	NA	NA	NA	NA	NA	Spirochaetes	Spirochaetes	Spirochaetales	Spirochaetaceae	Treponema	NA
e82fcea0b322d496adab69ee743e9a9b	-0.490503	0.604718	-0.515341	-0.516999	-0.33703	0.553717	NA	NA	NA	NA	NA	NA	NA	NA	NA	NA	NA	NA	NA	NA	NA	NA	NA	NA	Bacteroidetes	Bacteroidia	Bacteroidales	Prevotellaceae	Prevotella	NA
e964150c3499cddbd73c60dd3ada00d4	0.387864	-0.384012	0.614975	0.0041508	0.345273	-0.421296	NA	NA	NA	NA	NA	NA	NA	NA	NA	NA	NA	NA	NA	NA	NA	NA	NA	NA	Firmicutes	Clostridia	Clostridiales	NA	NA	NA
e98b4864aa80279f965bd9d9c2b746f4	0.640969	-0.647775	0.431336	-0.101992	0.389184	-0.427418	NA	NA	NA	NA	NA	NA	NA	NA	NA	NA	NA	NA	NA	NA	NA	NA	NA	NA	Firmicutes	Clostridia	Clostridiales	NA	NA	NA
e99946e943e61db3b982afd0212d5768	0.313954	-0.279936	0.605304	0.0102918	0.00205912	-0.554701	NA	NA	NA	NA	NA	NA	NA	NA	NA	NA	NA	NA	NA	NA	NA	NA	NA	NA	Bacteroidetes	Bacteroidia	Bacteroidales	[Paraprevotellaceae]	YRC22	NA
e9cc129d72a117c131977b217663b6f4	NA	NA	NA	NA	NA	NA	NA	NA	NA	NA	NA	NA	0.664248	-0.623497	0.623282	-0.222077	0.309369	-0.330736	NA	NA	NA	NA	NA	NA	Bacteroidetes	Bacteroidia	Bacteroidales	Prevotellaceae	Prevotella	NA
ea6a8da5698d71cc388946f892b89453	0.628396	-0.60664	0.67744	0.238438	0.32304	-0.74704	NA	NA	NA	NA	NA	NA	NA	NA	NA	NA	NA	NA	NA	NA	NA	NA	NA	NA	Firmicutes	Clostridia	Clostridiales	NA	NA	NA
ea787f3d0dfeb160ace045ea852600de	0.696656	-0.582609	0.392505	0.112275	-0.0878883	-0.683024	NA	NA	NA	NA	NA	NA	0.704776	-0.450059	0.280512	-0.130356	-0.105189	-0.535248	NA	NA	NA	NA	NA	NA	Bacteroidetes	Bacteroidia	Bacteroidales	NA	NA	NA
ec4925de32f008234aaad7c6f395f76b	0.6648	-0.505786	0.473251	0.112426	0.00353096	-0.793354	NA	NA	NA	NA	NA	NA	0.657994	-0.444432	0.304412	-0.0197868	0.18381	-0.59461	NA	NA	NA	NA	NA	NA	Bacteroidetes	Bacteroidia	Bacteroidales	NA	NA	NA
eccaaa7f2f2f1c3df626714f78916ea7	0.619715	-0.559507	0.379968	-0.0611321	0.652929	-0.416258	NA	NA	NA	NA	NA	NA	0.647479	-0.481407	0.511567	-0.0757795	0.70811	-0.54588	NA	NA	NA	NA	NA	NA	Firmicutes	Clostridia	Clostridiales	NA	NA	NA
edf733461f16c2e0d496f89f5e562aeb	0.550827	-0.456302	0.249544	0.0155301	0.606604	-0.343116	NA	NA	NA	NA	NA	NA	NA	NA	NA	NA	NA	NA	NA	NA	NA	NA	NA	NA	Firmicutes	Clostridia	Clostridiales	NA	NA	NA
ef00744a7314ef7f7036344a634db57b	0.59215	-0.652289	0.74837	0.271291	0.352585	-0.679924	NA	NA	NA	NA	NA	NA	NA	NA	NA	NA	NA	NA	NA	NA	NA	NA	NA	NA	Bacteroidetes	Bacteroidia	Bacteroidales	Prevotellaceae	Prevotella	NA
ef06d554ac54094bba95f4c920922ca1	NA	NA	NA	NA	NA	NA	NA	NA	NA	NA	NA	NA	0.506632	-0.261454	0.337635	-0.0670543	0.304868	-0.613854	NA	NA	NA	NA	NA	NA	Bacteroidetes	Bacteroidia	Bacteroidales	Prevotellaceae	Prevotella	NA
f00d45c07a83d36d495ce073a9ceaf92	-0.32514	0.556558	-0.6093	-0.495587	-0.185171	0.447177	NA	NA	NA	NA	NA	NA	NA	NA	NA	NA	NA	NA	NA	NA	NA	NA	NA	NA	Bacteroidetes	Bacteroidia	Bacteroidales	Prevotellaceae	Prevotella	NA
f2397bfa82dad8abfcc4b75d0df3fd76	0.528122	-0.462259	0.714192	0.127894	0.135738	-0.740754	NA	NA	NA	NA	NA	NA	0.780412	-0.51107	0.274325	-0.0362681	-0.110764	-0.698809	NA	NA	NA	NA	NA	NA	Bacteroidetes	Bacteroidia	Bacteroidales	Prevotellaceae	Prevotella	NA
f28d9727b3628772f78951a3e8845d1d	NA	NA	NA	NA	NA	NA	NA	NA	NA	NA	NA	NA	-0.550973	-0.113546	-0.102118	0.664051	0.0153197	0.541062	NA	NA	NA	NA	NA	NA	Bacteroidetes	Bacteroidia	Bacteroidales	Prevotellaceae	Prevotella	NA
f2b4094b17ec65865d3c5443689acde2	NA	NA	NA	NA	NA	NA	NA	NA	NA	NA	NA	NA	-0.469398	0.630189	-0.424262	-0.468341	-0.0803597	0.398566	NA	NA	NA	NA	NA	NA	Firmicutes	Erysipelotrichi	Erysipelotrichales	Erysipelotrichaceae	[Eubacterium]	cylindroides
f3d764b0662a5907b2a100ccda084434	0.590366	-0.372844	0.638797	-0.0889601	0.122889	-0.76106	NA	NA	NA	NA	NA	NA	NA	NA	NA	NA	NA	NA	NA	NA	NA	NA	NA	NA	Bacteroidetes	Bacteroidia	Bacteroidales	Prevotellaceae	Prevotella	NA
f40ae84a0decf7bc5b1663bd0dbe4484	0.828241	-0.709953	0.467688	-0.00104655	-0.128773	-0.80254	NA	NA	NA	NA	NA	NA	0.620349	-0.313484	0.0860632	-0.083766	-0.244298	-0.592885	NA	NA	NA	NA	NA	NA	Firmicutes	Clostridia	Clostridiales	NA	NA	NA
f4ccbca6963f3f877782ed78a7a955bb	0.532065	-0.497519	0.656051	-0.147632	0.336069	-0.467394	NA	NA	NA	NA	NA	NA	NA	NA	NA	NA	NA	NA	NA	NA	NA	NA	NA	NA	Bacteroidetes	Bacteroidia	Bacteroidales	Prevotellaceae	Prevotella	NA
f4d4b82e075d3ab4843d9db9287d59d4	-0.548145	0.520351	-0.319624	-0.171681	-0.0726	0.604143	NA	NA	NA	NA	NA	NA	NA	NA	NA	NA	NA	NA	NA	NA	NA	NA	NA	NA	Bacteroidetes	Bacteroidia	Bacteroidales	Prevotellaceae	Prevotella	NA
f4f4e35e85c079ca085737b51897edf4	NA	NA	NA	NA	NA	NA	NA	NA	NA	NA	NA	NA	0.764827	-0.490665	0.398375	-0.0876167	0.304016	-0.718014	NA	NA	NA	NA	NA	NA	Bacteroidetes	Bacteroidia	Bacteroidales	Prevotellaceae	Prevotella	NA
f5e21bfbe046b9ada123d88cc86bd5bf	0.554821	-0.59804	0.633041	-0.0987709	0.549678	-0.459456	NA	NA	NA	NA	NA	NA	NA	NA	NA	NA	NA	NA	NA	NA	NA	NA	NA	NA	Bacteroidetes	Bacteroidia	Bacteroidales	Prevotellaceae	Prevotella	NA
f671ab149cdeeb354d8350cef95842d3	0.644591	-0.575034	0.439388	-0.0305103	0.137347	-0.59022	NA	NA	NA	NA	NA	NA	NA	NA	NA	NA	NA	NA	NA	NA	NA	NA	NA	NA	Firmicutes	Clostridia	Clostridiales	Ruminococcaceae	NA	NA
f6afaaf1a4b1cfafa5c47fd481add945	0.132658	-0.447361	0.377771	0.367858	0.889298	0.0132946	NA	NA	NA	NA	NA	NA	0.0615157	-0.433914	0.39951	0.418307	0.757406	0.0239587	NA	NA	NA	NA	NA	NA	Bacteroidetes	Bacteroidia	Bacteroidales	S24-7	NA	NA
f6e1746180138a859c932f8ead411660	NA	NA	NA	NA	NA	NA	NA	NA	NA	NA	NA	NA	-0.624558	0.328478	-0.360581	0.119543	-0.162771	0.648467	NA	NA	NA	NA	NA	NA	Firmicutes	Clostridia	Clostridiales	Peptococcaceae	Peptococcus	NA
f7043ddc07c4fd042a2e31132961cc90	0.666285	-0.55643	0.611861	0.064508	0.182169	-0.699421	NA	NA	NA	NA	NA	NA	0.604894	-0.432721	0.392468	-0.0209294	0.139493	-0.442948	NA	NA	NA	NA	NA	NA	Actinobacteria	Coriobacteriia	Coriobacteriales	Coriobacteriaceae	NA	NA
f893932adda48a07ea1eec0285f7eea6	0.605793	-0.411367	0.306861	0.199471	-0.0976132	-0.719229	NA	NA	NA	NA	NA	NA	0.634842	-0.381787	0.310627	-0.147478	-0.172199	-0.486335	NA	NA	NA	NA	NA	NA	Bacteroidetes	Bacteroidia	Bacteroidales	NA	NA	NA
f9518d78d0ff94170aceb19d941c6e38	0.637691	-0.678943	0.505665	-0.0657782	0.33853	-0.48905	NA	NA	NA	NA	NA	NA	NA	NA	NA	NA	NA	NA	NA	NA	NA	NA	NA	NA	Actinobacteria	Coriobacteriia	Coriobacteriales	Coriobacteriaceae	NA	NA
f9dc9626de507163bcc8b04ab891b536	NA	NA	NA	NA	NA	NA	NA	NA	NA	NA	NA	NA	-0.551691	-0.116211	-0.0831549	0.666082	-0.0162154	0.544035	NA	NA	NA	NA	NA	NA	Bacteroidetes	Bacteroidia	Bacteroidales	Prevotellaceae	Prevotella	NA
fa29d66fe1457fa9903d675d06d9b4e4	0.379907	-0.377692	0.403092	0.0165273	0.620264	-0.296832	NA	NA	NA	NA	NA	NA	NA	NA	NA	NA	NA	NA	NA	NA	NA	NA	NA	NA	Bacteroidetes	Bacteroidia	Bacteroidales	Prevotellaceae	Prevotella	NA
faa361eece1d77206ad6e38c05401098	0.329882	-0.559487	0.309107	0.230798	0.660829	-0.113317	NA	NA	NA	NA	NA	NA	NA	NA	NA	NA	NA	NA	NA	NA	NA	NA	NA	NA	Firmicutes	Clostridia	Clostridiales	Lachnospiraceae	NA	NA
faaa9eda42315da4752ed0c595e45587	0.477647	-0.480759	0.649937	0.00836449	0.410676	-0.452004	NA	NA	NA	NA	NA	NA	NA	NA	NA	NA	NA	NA	NA	NA	NA	NA	NA	NA	Firmicutes	Clostridia	Clostridiales	NA	NA	NA
faccf9466fe19cbdbf759601a1a67cb8	0.733164	-0.606091	0.552291	-0.0254584	0.145697	-0.67583	NA	NA	NA	NA	NA	NA	NA	NA	NA	NA	NA	NA	NA	NA	NA	NA	NA	NA	Bacteroidetes	Bacteroidia	Bacteroidales	Prevotellaceae	Prevotella	NA
faf242361081d6158f76d9432c48c84e	0.371095	-0.326787	0.612342	0.122808	0.278829	-0.535156	NA	NA	NA	NA	NA	NA	NA	NA	NA	NA	NA	NA	NA	NA	NA	NA	NA	NA	Bacteroidetes	Bacteroidia	Bacteroidales	Prevotellaceae	Prevotella	NA
fb4cb192947a54e166499bbd891b2671	0.390285	-0.629297	0.27866	0.524331	0.234584	-0.401797	NA	NA	NA	NA	NA	NA	NA	NA	NA	NA	NA	NA	NA	NA	NA	NA	NA	NA	Firmicutes	Clostridia	Clostridiales	Ruminococcaceae	Ruminococcus	NA
fcdb310391d9db41390de3721a0174dc	0.64172	-0.515854	0.362486	0.0350362	0.432936	-0.568081	NA	NA	NA	NA	NA	NA	0.614725	-0.416684	0.377459	-0.141332	0.536423	-0.570816	NA	NA	NA	NA	NA	NA	Firmicutes	Clostridia	Clostridiales	Lachnospiraceae	Butyrivibrio	NA
fd02a9d2d0e68a430b81d9c15fdc1521	NA	NA	NA	NA	NA	NA	NA	NA	NA	NA	NA	NA	-0.487001	0.611435	-0.249322	-0.522141	-0.219432	0.501868	NA	NA	NA	NA	NA	NA	Bacteroidetes	Bacteroidia	Bacteroidales	Prevotellaceae	Prevotella	NA
fdf75abf11261bc38c0f14c2acc27cd6	0.642622	-0.582533	0.413875	0.178899	0.351997	-0.554432	NA	NA	NA	NA	NA	NA	0.709216	-0.509722	0.380304	0.0964191	0.337365	-0.751151	NA	NA	NA	NA	NA	NA	Bacteroidetes	Bacteroidia	Bacteroidales	NA	NA	NA
ff5596d8c8fd6d6de1b5c40b722f4984	NA	NA	NA	NA	NA	NA	NA	NA	NA	NA	NA	NA	0.67163	-0.478327	0.383406	-0.212477	0.016011	-0.584675	NA	NA	NA	NA	NA	NA	Firmicutes	Clostridia	Clostridiales	Clostridiaceae	Clostridium	NA
ffa96b6c823aa04b182f4741fe2523b4	0.485338	-0.228503	0.268707	-0.0447044	-0.039489	-0.62955	NA	NA	NA	NA	NA	NA	0.833245	-0.502671	0.348204	-0.179732	0.0803775	-0.68622	NA	NA	NA	NA	NA	NA	Bacteroidetes	Bacteroidia	Bacteroidales	Prevotellaceae	Prevotella	NA

## Sheet: Supplementary Table 7B
asv	Aceper|DNA|CS	Propper|DNA|CS	Isoperc|DNA|CS	Butperc|DNA|CS	Isoperc.1|DNA|CS	Valper|DNA|CS	Aceper|cDNA|CS	Propper|cDNA|CS	Isoperc|cDNA|CS	Butperc|cDNA|CS	Isoperc.1|cDNA|CS	Valper|cDNA|CS	Aceper|DNA|TS	Propper|DNA|TS	Isoperc|DNA|TS	Butperc|DNA|TS	Isoperc.1|DNA|TS	Valper|DNA|TS	Aceper|cDNA|TS	Propper|cDNA|TS	Isoperc|cDNA|TS	Butperc|cDNA|TS	Isoperc.1|cDNA|TS	Valper|cDNA|TS	Kingdom	Phylum	Class	Order	Family	Genus	Species	CS_cDNA	CS_DNA	TS_cDNA	TS_DNA
ded19f61f5f6a080f80db255e307bf26	NA	NA	NA	NA	NA	NA	NA	NA	NA	NA	NA	NA	-0.569187	0.626728	-0.356246	-0.168465	-0.220679	0.468852	NA	NA	NA	NA	NA	NA	Bacteria	Bacteroidetes	Bacteroidia	Bacteroidales	Prevotellaceae	Prevotella	copri	0.0625253	0.0375732	0.0780717	0.0258981
00ed35be67ebe3f814bff4d14fa41af1	-0.677926	0.387166	-0.243831	0.168251	-0.0364471	0.70374	NA	NA	NA	NA	NA	NA	NA	NA	NA	NA	NA	NA	NA	NA	NA	NA	NA	NA	Bacteria	Bacteroidetes	Bacteroidia	Bacteroidales	Prevotellaceae	Prevotella	NA	0.000601259	0.00966537	0	0.00616575
01ca6767a9744d1428b22c16d44300bb	0.590549	-0.462478	0.331515	0.11113	-0.0074294	-0.724661	NA	NA	NA	NA	NA	NA	0.809544	-0.592403	0.466691	-0.268059	0.163745	-0.618313	0.61011	-0.380849	0.164278	-0.0140903	-0.0549606	-0.654495	Bacteria	Bacteroidetes	Bacteroidia	Bacteroidales	Prevotellaceae	Prevotella	NA	0.00575461	0.0088876	0.0108062	0.0124687
0263875803c4a54d5a4905e1072283ad	-0.20449	0.427532	-0.125556	-0.739978	0.0324531	0.337281	NA	NA	NA	NA	NA	NA	NA	NA	NA	NA	NA	NA	NA	NA	NA	NA	NA	NA	Bacteria	Bacteroidetes	Bacteroidia	Bacteroidales	Prevotellaceae	Prevotella	NA	0.0305386	0.0770671	0.0280835	0.0780131
027ceb3c4913f6aaaaeb9884d12fd5e3	0.657007	-0.506046	0.453103	-0.150215	0.247878	-0.603691	NA	NA	NA	NA	NA	NA	0.706725	-0.474255	0.436931	-0.223447	0.133025	-0.568744	NA	NA	NA	NA	NA	NA	Bacteria	Bacteroidetes	Bacteroidia	Bacteroidales	Prevotellaceae	Prevotella	NA	0.00766349	0.00739526	0.00564678	0.00674962
058f93e47e50da7f24ea2f51c596f805	NA	NA	NA	NA	NA	NA	NA	NA	NA	NA	NA	NA	NA	NA	NA	NA	NA	NA	-0.529173	-0.152245	-0.0466479	0.670586	0.0243232	0.518815	Bacteria	Bacteroidetes	Bacteroidia	Bacteroidales	Prevotellaceae	Prevotella	NA	0.0129548	0.0120628	0.0139659	0.0161711
05f26e2e00124df612bf55064625c8a2	-0.558387	0.180094	-0.109442	0.296802	0.18557	0.685011	NA	NA	NA	NA	NA	NA	-0.642047	0.0729882	-0.017596	0.508193	0.0608865	0.578145	NA	NA	NA	NA	NA	NA	Bacteria	Bacteroidetes	Bacteroidia	Bacteroidales	Prevotellaceae	Prevotella	NA	0.00916783	0.0232595	0.00573331	0.0217899
06733b0f499bcf06ae19eed5ce9b4393	0.42007	-0.214569	0.602605	-0.0151761	-0.0644846	-0.543852	NA	NA	NA	NA	NA	NA	NA	NA	NA	NA	NA	NA	NA	NA	NA	NA	NA	NA	Bacteria	Bacteroidetes	Bacteroidia	Bacteroidales	Prevotellaceae	Prevotella	NA	0.00153318	0.00450242	0.00328612	0.00299053
0777b70750aa41bc4e03086f3523fd1c	0.623375	-0.45408	0.386868	-0.124051	-0.198933	-0.548711	NA	NA	NA	NA	NA	NA	NA	NA	NA	NA	NA	NA	NA	NA	NA	NA	NA	NA	Bacteria	Bacteroidetes	Bacteroidia	Bacteroidales	Prevotellaceae	Prevotella	NA	0.0137377	0.0259783	0.00652261	0.0403687
084e5c931e480336743927512babd44d	NA	NA	NA	NA	NA	NA	NA	NA	NA	NA	NA	NA	-0.482365	0.706459	-0.32721	-0.634625	-0.262195	0.483624	NA	NA	NA	NA	NA	NA	Bacteria	Bacteroidetes	Bacteroidia	Bacteroidales	Prevotellaceae	Prevotella	NA	0	0.0221605	0	0.0160682
086a05542399af47ac6e1c3ef27ee683	NA	NA	NA	NA	NA	NA	0.356137	-0.328682	0.600639	-0.0761375	0.393179	-0.401315	NA	NA	NA	NA	NA	NA	NA	NA	NA	NA	NA	NA	Bacteria	Bacteroidetes	Bacteroidia	Bacteroidales	Prevotellaceae	Prevotella	NA	0.00288003	0.00120212	0.00530922	0
0a8ec22ca0c287244b86ce6b82a903c5	0.470824	-0.358684	0.417759	0.0924323	-0.329448	-0.695363	NA	NA	NA	NA	NA	NA	0.42455	-0.241579	0.0758704	0.0948538	-0.0380884	-0.667503	NA	NA	NA	NA	NA	NA	Bacteria	Bacteroidetes	Bacteroidia	Bacteroidales	Prevotellaceae	Prevotella	NA	0.00681456	0.00697631	0.00870262	0.0103595
0b858be74145067fbe509047cd7d3b86	0.440436	-0.253846	0.539783	-0.220386	-0.240382	-0.636812	0.474884	-0.35463	0.491889	0.0689433	-0.317046	-0.649559	NA	NA	NA	NA	NA	NA	NA	NA	NA	NA	NA	NA	Bacteria	Bacteroidetes	Bacteroidia	Bacteroidales	Prevotellaceae	Prevotella	NA	0.0106375	0.00699227	0.0196084	0.00394398
0be192128f8ecd43ce897fba3e001334	-0.589003	0.655362	-0.629641	-0.377083	-0.312788	0.574764	NA	NA	NA	NA	NA	NA	NA	NA	NA	NA	NA	NA	NA	NA	NA	NA	NA	NA	Bacteria	Bacteroidetes	Bacteroidia	Bacteroidales	Prevotellaceae	Prevotella	NA	0.0157296	0.0141775	0.0174089	0.00933354
0be8779b876f01c4e11644ce7c0bfdb2	-0.754296	0.704371	-0.510974	-0.290823	-0.160065	0.704325	-0.733031	0.666581	-0.523625	-0.293745	-0.117306	0.742103	-0.737628	0.620773	-0.372268	-0.267716	-0.25155	0.749604	-0.717633	0.587679	-0.310327	-0.193946	-0.0992248	0.683125	Bacteria	Bacteroidetes	Bacteroidia	Bacteroidales	Prevotellaceae	Prevotella	NA	0.168717	0.115592	0.214718	0.1144
0c2d001f7ba55431ab0098e932122cd7	-0.597537	0.604754	-0.258629	-0.441187	-0.0547068	0.556295	-0.64335	0.611652	-0.303994	-0.358665	-0.0953672	0.644986	-0.736264	0.577316	-0.281656	-0.161172	-0.0754083	0.718559	-0.723859	0.620458	-0.394898	-0.136162	-0.19542	0.667074	Bacteria	Bacteroidetes	Bacteroidia	Bacteroidales	Prevotellaceae	Prevotella	NA	0.648464	0.604791	0.855237	0.622426
0c769478b5875c0282751c24a3899faf	0.461664	-0.367776	0.63746	-0.191195	0.0842334	-0.434982	NA	NA	NA	NA	NA	NA	NA	NA	NA	NA	NA	NA	NA	NA	NA	NA	NA	NA	Bacteria	Bacteroidetes	Bacteroidia	Bacteroidales	Prevotellaceae	Prevotella	NA	0.00267344	0.00410439	0.00416783	0.00428236
0d683a8107b207358481c9318465d836	0.499589	-0.311108	0.494556	0.0512073	-0.257512	-0.713815	NA	NA	NA	NA	NA	NA	NA	NA	NA	NA	NA	NA	NA	NA	NA	NA	NA	NA	Bacteria	Bacteroidetes	Bacteroidia	Bacteroidales	Prevotellaceae	Prevotella	NA	0.00153642	0.00533369	0.00552687	0.00291174
0d8dafd224247a5c57e1c278189fd2f9	NA	NA	NA	NA	NA	NA	NA	NA	NA	NA	NA	NA	-0.575386	0.35852	-0.150102	-0.117595	-0.102566	0.638328	NA	NA	NA	NA	NA	NA	Bacteria	Bacteroidetes	Bacteroidia	Bacteroidales	Prevotellaceae	Prevotella	NA	0.0366296	0.0877193	0.0303884	0.0983712
0d8f8bda44d39fce484b11c9cf2219be	0.607725	-0.450556	0.635667	0.0670541	-0.0477267	-0.801088	0.658015	-0.537777	0.499234	0.11195	-0.0578271	-0.726193	0.730385	-0.413543	0.285785	-0.0556423	-0.0473352	-0.724309	NA	NA	NA	NA	NA	NA	Bacteria	Bacteroidetes	Bacteroidia	Bacteroidales	Prevotellaceae	Prevotella	NA	0.0203572	0.0427916	0.0133139	0.0453807
0f72151da4a34dcebdf88d78f262f60e	0.700794	-0.461415	0.475378	-0.156362	-0.00306956	-0.699305	0.564561	-0.355448	0.253505	0.126706	-0.184582	-0.677092	0.518148	-0.354235	0.191333	-0.0699938	0.175173	-0.624759	0.600013	-0.236744	0.0681717	-0.0339043	0.0152437	-0.63174	Bacteria	Bacteroidetes	Bacteroidia	Bacteroidales	Prevotellaceae	Prevotella	NA	0.0179026	0.010887	0.0279441	0.0132822
10c16286e2f3930e03e5d9ccf4d310bd	NA	NA	NA	NA	NA	NA	-0.615763	0.49541	-0.362587	-0.101087	0.0395458	0.675501	-0.380681	0.626755	-0.247519	-0.620352	-0.170769	0.370319	-0.804067	0.408802	-0.304524	0.120711	-0.246489	0.820833	Bacteria	Bacteroidetes	Bacteroidia	Bacteroidales	Prevotellaceae	Prevotella	NA	0.00946266	0.00702187	0.0166403	0.00534938
1206ea996fc23015308a979e01e1cb9c	NA	NA	NA	NA	NA	NA	NA	NA	NA	NA	NA	NA	-0.368823	0.597893	-0.304085	-0.676638	-0.322522	0.45162	NA	NA	NA	NA	NA	NA	Bacteria	Bacteroidetes	Bacteroidia	Bacteroidales	Prevotellaceae	Prevotella	NA	0.00777744	0.0306272	0.00717978	0.0396309
125547bb0f521751ee490130c843a492	-0.638922	0.428412	-0.334517	-0.0273894	-0.0603566	0.764673	NA	NA	NA	NA	NA	NA	-0.699868	0.266103	-0.306294	0.289321	-0.279849	0.714317	NA	NA	NA	NA	NA	NA	Bacteria	Bacteroidetes	Bacteroidia	Bacteroidales	Prevotellaceae	Prevotella	NA	0.00970459	0.0190599	0.00639922	0.0187303
13d97eaf8a86fca9aceec8223d7f726a	NA	NA	NA	NA	NA	NA	0.562901	-0.656347	0.58679	0.33576	0.119817	-0.508143	0.692824	-0.62605	0.390374	0.140458	0.032066	-0.556031	0.695613	-0.597248	0.37959	0.0788871	0.106422	-0.630486	Bacteria	Bacteroidetes	Bacteroidia	Bacteroidales	Prevotellaceae	Prevotella	NA	0.063724	0.0988341	0.0666022	0.119407
145a5400f80826f2e1b99163d69821db	-0.269881	0.48153	0.000496595	-0.666352	-0.224598	0.280369	NA	NA	NA	NA	NA	NA	-0.00773344	0.287109	0.0790961	-0.622697	-0.122052	0.12621	NA	NA	NA	NA	NA	NA	Bacteria	Bacteroidetes	Bacteroidia	Bacteroidales	Prevotellaceae	Prevotella	NA	0.0321962	0.0502964	0.0247982	0.0476308
14ed7608c699d4eb4591b8d9c0a9ebb0	NA	NA	NA	NA	NA	NA	NA	NA	NA	NA	NA	NA	0.311776	-0.207618	0.148276	0.133901	0.611761	-0.320492	NA	NA	NA	NA	NA	NA	Bacteria	Bacteroidetes	Bacteroidia	Bacteroidales	Prevotellaceae	Prevotella	NA	0.00345125	0.0134226	0.00110414	0.0127527
14f24f5a99c664167599b9ba3ac3cb1e	0.736277	-0.785028	0.700103	0.225925	0.238799	-0.777055	0.408514	-0.325637	0.486685	0.15851	0.283925	-0.608825	0.821354	-0.721182	0.589508	0.00708595	0.279167	-0.647902	NA	NA	NA	NA	NA	NA	Bacteria	Bacteroidetes	Bacteroidia	Bacteroidales	Prevotellaceae	Prevotella	NA	0.00692672	0.0212319	0.00424912	0.0183008
14fb8019c5f08e691e080f193710abb9	NA	NA	NA	NA	NA	NA	NA	NA	NA	NA	NA	NA	-0.489491	0.0970532	-0.00153659	-0.0608026	-0.135752	0.668214	NA	NA	NA	NA	NA	NA	Bacteria	Bacteroidetes	Bacteroidia	Bacteroidales	Prevotellaceae	Prevotella	NA	0.0367735	0.0666411	0.0293983	0.0707417
1789b61e9fde6f52ab76f5a9283475ed	0.712021	-0.691349	0.611859	0.155758	0.132531	-0.744157	NA	NA	NA	NA	NA	NA	0.663936	-0.426971	0.40253	0.0968371	0.152874	-0.611403	0.621383	-0.461528	0.305288	0.0211355	-0.10358	-0.490343	Bacteria	Bacteroidetes	Bacteroidia	Bacteroidales	Prevotellaceae	Prevotella	NA	0.00897335	0.0156959	0.010806	0.0189256
18093950e84c42254c6fe95f036969ae	-0.397245	0.672217	-0.477755	-0.648596	-0.420086	0.409319	NA	NA	NA	NA	NA	NA	-0.599387	0.757966	-0.392892	-0.526098	-0.316578	0.603745	NA	NA	NA	NA	NA	NA	Bacteria	Bacteroidetes	Bacteroidia	Bacteroidales	Prevotellaceae	Prevotella	NA	0.00203986	0.0155987	0.00601975	0.013844
182a4780ca91f95463070cbfde8bb5e8	-0.607047	0.795176	-0.571566	-0.519703	-0.355963	0.599685	-0.454246	0.702673	-0.560186	-0.63171	-0.413408	0.444617	NA	NA	NA	NA	NA	NA	-0.478872	0.722192	-0.394049	-0.630668	-0.331319	0.481388	Bacteria	Bacteroidetes	Bacteroidia	Bacteroidales	Prevotellaceae	Prevotella	NA	0.0433066	0.0417971	0.0585229	0.0365162
1adb54fc40aa1d739124792d7c4736d3	NA	NA	NA	NA	NA	NA	NA	NA	NA	NA	NA	NA	NA	NA	NA	NA	NA	NA	0.678326	-0.580705	0.42009	-0.176496	0.36451	-0.480724	Bacteria	Bacteroidetes	Bacteroidia	Bacteroidales	Prevotellaceae	Prevotella	NA	0.00042595	0.00149907	0.00308266	0.00150647
1b8dc439c5077cee1973fd3a4ebcac6d	0.504606	-0.404271	0.58128	-0.0275351	-0.0566443	-0.674198	NA	NA	NA	NA	NA	NA	NA	NA	NA	NA	NA	NA	NA	NA	NA	NA	NA	NA	Bacteria	Bacteroidetes	Bacteroidia	Bacteroidales	Prevotellaceae	Prevotella	NA	0.00270494	0.00684593	0.00727949	0.00245264
1c16c87a1e650524a7af831fc8606907	0.672333	-0.636072	0.77238	0.100776	0.115603	-0.800025	0.551571	-0.606113	0.5383	0.359256	0.187646	-0.651424	0.77642	-0.625936	0.433287	0.120342	0.189858	-0.750153	0.76458	-0.600702	0.399847	0.040916	0.302336	-0.684886	Bacteria	Bacteroidetes	Bacteroidia	Bacteroidales	Prevotellaceae	Prevotella	NA	0.112921	0.137006	0.121975	0.164291
1fa6f3c2b54a5a3a50043a03ebf1be3d	-0.878343	0.659484	-0.427458	0.154413	-0.161316	0.778101	-0.72728	0.483562	-0.54011	0.0666712	-0.0226243	0.81375	-0.779631	0.341302	-0.268608	0.128212	-0.156727	0.769918	-0.868286	0.397662	-0.305978	0.248082	-0.19179	0.83275	Bacteria	Bacteroidetes	Bacteroidia	Bacteroidales	Prevotellaceae	Prevotella	NA	0.0573546	0.0724421	0.0613127	0.082917
1fbcb82ed2200a821a4811b2216e5e58	NA	NA	NA	NA	NA	NA	0.377679	-0.478379	0.771763	0.121966	0.226152	-0.386397	NA	NA	NA	NA	NA	NA	NA	NA	NA	NA	NA	NA	Bacteria	Bacteroidetes	Bacteroidia	Bacteroidales	Prevotellaceae	Prevotella	NA	0.170168	0.199077	0.127504	0.20314
1fd90acc11f8bd2f9ffe0c7624f570d5	-0.686383	0.58664	-0.402615	-0.254252	-0.00554802	0.70233	-0.710131	0.659436	-0.367999	-0.299396	0.0168927	0.724113	-0.793082	0.511186	-0.314839	-0.033696	-0.0343139	0.783279	-0.70432	0.52	-0.302933	-0.0784613	-0.0674809	0.663715	Bacteria	Bacteroidetes	Bacteroidia	Bacteroidales	Prevotellaceae	Prevotella	NA	0.169841	0.13844	0.193773	0.124122
20595219c142d0d20e4571d9121c2dec	0.56398	-0.532242	0.70376	0.0156916	0.240693	-0.738161	0.634774	-0.63923	0.4224	-0.0211096	0.354773	-0.473852	NA	NA	NA	NA	NA	NA	NA	NA	NA	NA	NA	NA	Bacteria	Bacteroidetes	Bacteroidia	Bacteroidales	Prevotellaceae	Prevotella	NA	0.00430323	0.00501911	0.00165281	0.0035894
20eac7af6315b21561c361612e8a010a	-0.63356	0.373668	-0.41938	0.267508	0.108883	0.70322	NA	NA	NA	NA	NA	NA	NA	NA	NA	NA	NA	NA	NA	NA	NA	NA	NA	NA	Bacteria	Bacteroidetes	Bacteroidia	Bacteroidales	Prevotellaceae	Prevotella	NA	0.0326349	0.0533621	0.0307646	0.0618165
21cdfbd25fd192b832f83744a6e735d5	-0.688999	0.6984	-0.65509	-0.284289	-0.332043	0.703896	-0.630056	0.665577	-0.353866	-0.279188	-0.301234	0.579655	-0.676676	0.707782	-0.443769	-0.367446	-0.276761	0.673651	-0.635848	0.676023	-0.405559	-0.365178	-0.30852	0.661554	Bacteria	Bacteroidetes	Bacteroidia	Bacteroidales	Prevotellaceae	Prevotella	NA	0.0207871	0.0182512	0.0238575	0.0186294
23551e75130867764305d787f11aaec1	-0.0852637	0.322612	0.0236803	-0.628219	0.0335306	0.104264	NA	NA	NA	NA	NA	NA	NA	NA	NA	NA	NA	NA	NA	NA	NA	NA	NA	NA	Bacteria	Bacteroidetes	Bacteroidia	Bacteroidales	Prevotellaceae	Prevotella	NA	0.113604	0.31987	0.0935233	0.316981
2396c51d84c2e4410a2bcf7150e46c63	-0.626347	0.210503	-0.238273	0.40099	-0.00328264	0.610748	NA	NA	NA	NA	NA	NA	NA	NA	NA	NA	NA	NA	NA	NA	NA	NA	NA	NA	Bacteria	Bacteroidetes	Bacteroidia	Bacteroidales	Prevotellaceae	Prevotella	NA	0.00403259	0.0088796	0.0031538	0.00912561
23f43bc59d1d5ffee069c9e05466d82c	0.68862	-0.523313	0.614938	0.0162808	0.225689	-0.802382	NA	NA	NA	NA	NA	NA	NA	NA	NA	NA	NA	NA	NA	NA	NA	NA	NA	NA	Bacteria	Bacteroidetes	Bacteroidia	Bacteroidales	Prevotellaceae	Prevotella	NA	0.00327643	0.0100246	0.00173408	0.00906407
2450ed0814957dd9016caa9b5df23235	-0.823887	0.562186	-0.478547	0.0788163	-0.0851862	0.834564	-0.81507	0.655608	-0.511645	-0.0457465	-0.171199	0.804246	-0.749327	0.2714	-0.175462	0.232801	-0.045112	0.730048	-0.802401	0.393374	-0.357753	0.15568	-0.241443	0.796572	Bacteria	Bacteroidetes	Bacteroidia	Bacteroidales	Prevotellaceae	Prevotella	NA	0.056981	0.0524374	0.0690408	0.0368088
2497d39efa818eb82844f06ed1104eca	0.610854	-0.457099	0.518639	0.126836	0.0308808	-0.75749	0.7045	-0.568612	0.312189	-0.0228201	-0.167094	-0.633504	0.790473	-0.515054	0.227326	0.00192095	-0.00640416	-0.768702	0.599003	-0.294774	0.0283262	0.0273172	-0.24655	-0.615788	Bacteria	Bacteroidetes	Bacteroidia	Bacteroidales	Prevotellaceae	Prevotella	NA	0.00851588	0.011964	0.0147078	0.0162129
258630b62b3da9385797a89cf580d89e	0.628083	-0.638557	0.549777	-0.018094	0.220045	-0.566656	NA	NA	NA	NA	NA	NA	NA	NA	NA	NA	NA	NA	NA	NA	NA	NA	NA	NA	Bacteria	Bacteroidetes	Bacteroidia	Bacteroidales	Prevotellaceae	Prevotella	NA	0.00117834	0.00727331	0.000519186	0.00587983
25a0a75e5f190d9433762e617a8f4ef2	NA	NA	NA	NA	NA	NA	NA	NA	NA	NA	NA	NA	-0.531875	-0.149542	-0.0430422	0.670586	0.00720686	0.523318	NA	NA	NA	NA	NA	NA	Bacteria	Bacteroidetes	Bacteroidia	Bacteroidales	Prevotellaceae	Prevotella	NA	0.00639533	0.0172784	0.00877677	0.02218
2688b6d6b34254dcd7c2c8f2cd33a7aa	NA	NA	NA	NA	NA	NA	NA	NA	NA	NA	NA	NA	NA	NA	NA	NA	NA	NA	-0.649303	0.0467538	0.0105062	0.437754	0.0594327	0.652076	Bacteria	Bacteroidetes	Bacteroidia	Bacteroidales	Prevotellaceae	Prevotella	NA	0.0682434	0.0193506	0.0663878	0.012954
26be605fe12355968defe3060c317671	-0.40477	0.627059	-0.474257	-0.604236	-0.359869	0.41385	-0.420975	0.637716	-0.49799	-0.589812	-0.402089	0.40199	NA	NA	NA	NA	NA	NA	-0.488097	0.723031	-0.402442	-0.618089	-0.336352	0.490613	Bacteria	Bacteroidetes	Bacteroidia	Bacteroidales	Prevotellaceae	Prevotella	NA	0.00893558	0.00707134	0.0132269	0.0042671
273e429fcded1738c4815c07209732c2	-0.811337	0.598104	-0.454069	-0.0187424	-0.15289	0.805472	NA	NA	NA	NA	NA	NA	NA	NA	NA	NA	NA	NA	NA	NA	NA	NA	NA	NA	Bacteria	Bacteroidetes	Bacteroidia	Bacteroidales	Prevotellaceae	Prevotella	NA	0.00405734	0.0192906	0.00737906	0.0121615
27df2e26fa7dd5aaeb4e5b9c8b684901	0.570483	-0.505595	0.693063	0.0716744	0.0652413	-0.778828	0.613377	-0.566031	0.523196	0.0410806	0.0417854	-0.612977	NA	NA	NA	NA	NA	NA	NA	NA	NA	NA	NA	NA	Bacteria	Bacteroidetes	Bacteroidia	Bacteroidales	Prevotellaceae	Prevotella	NA	0.00974086	0.0104922	0.0105284	0.00896223
290ac9bd5064bbde9042c90e1fa48df9	0.581496	-0.560375	0.446418	0.0803351	-0.0299519	-0.676525	NA	NA	NA	NA	NA	NA	NA	NA	NA	NA	NA	NA	NA	NA	NA	NA	NA	NA	Bacteria	Bacteroidetes	Bacteroidia	Bacteroidales	Prevotellaceae	Prevotella	NA	0.025621	0.0768711	0.0139846	0.083662
2a8063536b565d0ed5f25d6879c0f9cf	-0.611631	0.502526	-0.209669	-0.0974738	0.0182446	0.517008	NA	NA	NA	NA	NA	NA	-0.689065	0.632504	-0.266392	-0.164325	-0.0216893	0.539401	-0.634879	0.405986	-0.299726	0.152126	-0.147548	0.553602	Bacteria	Bacteroidetes	Bacteroidia	Bacteroidales	Prevotellaceae	Prevotella	NA	0.0498741	0.0695093	0.0626307	0.0793966
2bef6f5edca519a5582f06e6006851d4	NA	NA	NA	NA	NA	NA	-0.643045	0.286433	-0.155916	0.195775	0.148135	0.688606	NA	NA	NA	NA	NA	NA	NA	NA	NA	NA	NA	NA	Bacteria	Bacteroidetes	Bacteroidia	Bacteroidales	Prevotellaceae	Prevotella	NA	0.00916396	0.00937135	0.00781701	0.00480479
2c30b4644f6c46cc186d5c48c0cb3c3e	0.576426	-0.498153	0.685922	0.028232	-0.0285248	-0.735533	0.703588	-0.60993	0.532726	0.126562	-0.0243277	-0.752536	0.671053	-0.526561	0.344342	-0.0796053	-0.0495141	-0.486513	0.673652	-0.450022	0.269443	0.0258851	0.128806	-0.61581	Bacteria	Bacteroidetes	Bacteroidia	Bacteroidales	Prevotellaceae	Prevotella	NA	0.0446332	0.0256686	0.0713896	0.0272074
2d71e6b90d9f480f9b7300188dd08c3c	-0.690363	0.540437	-0.478387	-0.0971098	-0.232181	0.647934	NA	NA	NA	NA	NA	NA	-0.766521	0.530921	-0.356351	-0.0892196	-0.282252	0.706082	NA	NA	NA	NA	NA	NA	Bacteria	Bacteroidetes	Bacteroidia	Bacteroidales	Prevotellaceae	Prevotella	NA	0.00738398	0.035677	0.00326528	0.0346956
2db5c57291f12475b19075d421e84f9e	NA	NA	NA	NA	NA	NA	NA	NA	NA	NA	NA	NA	NA	NA	NA	NA	NA	NA	0.438056	-0.59015	0.606466	0.0835867	0.105428	-0.25819	Bacteria	Bacteroidetes	Bacteroidia	Bacteroidales	Prevotellaceae	Prevotella	NA	0.0137866	0.0310929	0.0261719	0.030905
3042a9dcfa9550e1cb1c5aa6a0ec8536	0.612603	-0.460049	0.206565	0.100087	-0.151875	-0.662195	NA	NA	NA	NA	NA	NA	NA	NA	NA	NA	NA	NA	NA	NA	NA	NA	NA	NA	Bacteria	Bacteroidetes	Bacteroidia	Bacteroidales	Prevotellaceae	Prevotella	NA	0.00667104	0.0120503	0.00854803	0.0128851
318158a3b474384ce61d933357f49e3f	NA	NA	NA	NA	NA	NA	NA	NA	NA	NA	NA	NA	-0.55253	0.6681	-0.325365	-0.402453	-0.0585085	0.508426	NA	NA	NA	NA	NA	NA	Bacteria	Bacteroidetes	Bacteroidia	Bacteroidales	Prevotellaceae	Prevotella	NA	0.0199807	0.145607	0.00395872	0.153029
323277ea0bb9d377d47b043159041bce	0.773921	-0.678179	0.74956	-0.015951	0.134849	-0.866037	0.834488	-0.794627	0.505625	-0.0262884	0.152609	-0.718771	0.65265	-0.394514	0.464911	-0.0753691	0.288026	-0.703664	0.737433	-0.510127	0.408845	-0.0180985	0.0911647	-0.694983	Bacteria	Bacteroidetes	Bacteroidia	Bacteroidales	Prevotellaceae	Prevotella	NA	0.00890368	0.0132677	0.0138001	0.0138213
325cd185f5d5087a54b1d940ef1b0800	0.728018	-0.694918	0.665144	0.0432629	0.0523222	-0.814347	NA	NA	NA	NA	NA	NA	0.787543	-0.606649	0.490018	-0.0572701	0.50475	-0.714769	NA	NA	NA	NA	NA	NA	Bacteria	Bacteroidetes	Bacteroidia	Bacteroidales	Prevotellaceae	Prevotella	NA	0.00248656	0.0149069	0.00534994	0.0135272
3261178af9a2c5641d5cb4e26279c479	0.661624	-0.519172	0.418672	-0.027737	-0.289819	-0.718197	NA	NA	NA	NA	NA	NA	NA	NA	NA	NA	NA	NA	NA	NA	NA	NA	NA	NA	Bacteria	Bacteroidetes	Bacteroidia	Bacteroidales	Prevotellaceae	Prevotella	NA	0.0048593	0.0145626	0.0101352	0.0130391
34008d8489b51e0ff01bb88b303e099b	-0.617372	0.374826	-0.295609	0.0456701	0.06823	0.715487	-0.612885	0.293971	-0.316448	0.151051	0.0721121	0.65182	-0.653238	0.184507	-0.336705	0.380299	-0.244245	0.643409	NA	NA	NA	NA	NA	NA	Bacteria	Bacteroidetes	Bacteroidia	Bacteroidales	Prevotellaceae	Prevotella	NA	0.0107971	0.0143398	0.00498116	0.0158049
348044a76f201617946978eb124f19b2	0.457879	-0.41929	0.687787	0.0492513	0.331515	-0.59414	NA	NA	NA	NA	NA	NA	NA	NA	NA	NA	NA	NA	0.624553	-0.456738	0.319208	0.0394418	0.0128634	-0.623867	Bacteria	Bacteroidetes	Bacteroidia	Bacteroidales	Prevotellaceae	Prevotella	NA	0.00783577	0.00430569	0.0149634	0.00488784
35cff2c747276abf8a25c344b5ea6b1d	NA	NA	NA	NA	NA	NA	0.621551	-0.56613	0.455926	-0.0799274	0.580817	-0.373793	0.665095	-0.604569	0.539464	0.0818578	0.58193	-0.520293	NA	NA	NA	NA	NA	NA	Bacteria	Bacteroidetes	Bacteroidia	Bacteroidales	Prevotellaceae	Prevotella	NA	0.0110758	0.0287284	0.00705624	0.0255465
3606a6467b1d9930ae5361ae30c9565f	0.674061	-0.677594	0.741088	0.25758	0.320922	-0.781462	0.717445	-0.69339	0.556894	0.096822	0.234636	-0.626793	0.76299	-0.688175	0.518248	0.0628165	0.416797	-0.606102	0.773345	-0.598825	0.450974	0.0795229	0.302727	-0.676253	Bacteria	Bacteroidetes	Bacteroidia	Bacteroidales	Prevotellaceae	Prevotella	NA	0.0357883	0.0695408	0.0329086	0.0674376
37e31e2435ff42a59d1af8efaee653f8	0.50809	-0.470943	0.725269	-0.040592	0.358821	-0.607076	NA	NA	NA	NA	NA	NA	NA	NA	NA	NA	NA	NA	NA	NA	NA	NA	NA	NA	Bacteria	Bacteroidetes	Bacteroidia	Bacteroidales	Prevotellaceae	Prevotella	NA	0.0254269	0.00929769	0.0393267	0.00625474
3845969c3cb3e59f733ae28dcb07e33d	0.530377	-0.563544	0.672889	0.0506663	0.138404	-0.60226	NA	NA	NA	NA	NA	NA	0.756323	-0.643039	0.314717	-0.0441024	0.293951	-0.651333	NA	NA	NA	NA	NA	NA	Bacteria	Bacteroidetes	Bacteroidia	Bacteroidales	Prevotellaceae	Prevotella	NA	0.0018418	0.00687622	0.00157867	0.00910832
3849e06d4d7670a1811cb13e4acb8df2	-0.673832	0.362173	-0.362353	0.264629	0.129044	0.742221	NA	NA	NA	NA	NA	NA	NA	NA	NA	NA	NA	NA	NA	NA	NA	NA	NA	NA	Bacteria	Bacteroidetes	Bacteroidia	Bacteroidales	Prevotellaceae	Prevotella	NA	0.0315133	0.049169	0.0296871	0.0610678
39d59b9b9a8783fa920752c40f85eef3	0.65911	-0.517542	0.663346	-0.0675175	0.0159896	-0.666438	NA	NA	NA	NA	NA	NA	0.754106	-0.59392	0.503681	-0.228344	0.386333	-0.62736	0.549522	-0.308977	0.239366	0.0352258	-0.138106	-0.641814	Bacteria	Bacteroidetes	Bacteroidia	Bacteroidales	Prevotellaceae	Prevotella	NA	0.0253612	0.0232639	0.0287862	0.0263463
3aaddfa23d17a1c5452c6a6f2554a031	NA	NA	NA	NA	NA	NA	-0.624898	0.387452	-0.387458	0.245725	-0.0260913	0.591256	NA	NA	NA	NA	NA	NA	NA	NA	NA	NA	NA	NA	Bacteria	Bacteroidetes	Bacteroidia	Bacteroidales	Prevotellaceae	Prevotella	NA	0.00439726	0.000646505	0.00335927	0.000196543
3bac5b11be976ab000c5fd9bb32b429b	0.738003	-0.578323	0.622992	0.0789261	0.0659027	-0.86177	0.751119	-0.700626	0.590804	-0.00770064	0.139991	-0.739353	0.858554	-0.647935	0.550977	-0.141759	0.299084	-0.666876	0.646495	-0.464728	0.292437	0.0922605	0.0961334	-0.577719	Bacteria	Bacteroidetes	Bacteroidia	Bacteroidales	Prevotellaceae	Prevotella	NA	0.0107508	0.0155302	0.0122131	0.0164678
3c565b9750d2541c141aeb5062977ec4	NA	NA	NA	NA	NA	NA	NA	NA	NA	NA	NA	NA	0.542834	-0.318582	0.109414	-0.0825894	0.201774	-0.677087	0.603589	-0.414536	0.484945	-0.333875	0.139235	-0.367936	Bacteria	Bacteroidetes	Bacteroidia	Bacteroidales	Prevotellaceae	Prevotella	NA	0.0032827	0.0113602	0.00612515	0.0133259
3db28e112f24f4b0bc485b4d032874a4	0.776725	-0.697989	0.648591	0.0620945	0.352127	-0.817423	0.710581	-0.678415	0.508216	0.0136455	0.24571	-0.608747	0.691188	-0.454219	0.37618	0.0149061	0.229135	-0.752109	NA	NA	NA	NA	NA	NA	Bacteria	Bacteroidetes	Bacteroidia	Bacteroidales	Prevotellaceae	Prevotella	NA	0.0205479	0.0355051	0.0224044	0.0318099
3e0a5714f7a6b94fb1eecd200ee57e9f	0.48986	-0.310887	0.407612	-0.1545	-0.243289	-0.622102	NA	NA	NA	NA	NA	NA	NA	NA	NA	NA	NA	NA	NA	NA	NA	NA	NA	NA	Bacteria	Bacteroidetes	Bacteroidia	Bacteroidales	Prevotellaceae	Prevotella	NA	0.0106731	0.0499773	0.00932109	0.0530884
3ff26404fc96638586a27daefbbb03fc	-0.668586	0.508138	-0.292904	-0.176037	0.153143	0.735998	-0.74245	0.595676	-0.456423	-0.103055	0.191494	0.798896	-0.716459	0.513234	-0.315072	-0.112929	-0.172063	0.650817	-0.783465	0.4454	-0.27479	0.0805518	0.0545262	0.762026	Bacteria	Bacteroidetes	Bacteroidia	Bacteroidales	Prevotellaceae	Prevotella	NA	0.0603874	0.0435132	0.0858409	0.0491585
4025e63b601a3d4bb4deb326d15952ad	0.594655	-0.45898	0.534583	-0.0263612	0.286014	-0.697302	0.733498	-0.544156	0.493343	-0.0559182	0.18137	-0.746243	0.626984	-0.372768	0.182068	-0.00488401	0.318119	-0.672161	0.630743	-0.256794	0.225176	-0.0778507	0.176794	-0.70432	Bacteria	Bacteroidetes	Bacteroidia	Bacteroidales	Prevotellaceae	Prevotella	NA	0.248557	0.383993	0.207575	0.31764
41cf28e3520084352892a8a173daf7f6	NA	NA	NA	NA	NA	NA	NA	NA	NA	NA	NA	NA	0.708678	-0.563399	0.53694	-0.162809	0.306988	-0.518029	NA	NA	NA	NA	NA	NA	Bacteria	Bacteroidetes	Bacteroidia	Bacteroidales	Prevotellaceae	Prevotella	NA	0.0049472	0.00458737	0.00351338	0.00608011
429f23548a54d1a048b69227ec30bfed	NA	NA	NA	NA	NA	NA	NA	NA	NA	NA	NA	NA	0.664366	-0.445103	0.455276	-0.150581	0.29148	-0.500706	NA	NA	NA	NA	NA	NA	Bacteria	Bacteroidetes	Bacteroidia	Bacteroidales	Prevotellaceae	Prevotella	NA	0.00154104	0.0164601	0.00426682	0.0248649
445cebe458afe8ea838efbbab4c9da6b	0.59882	-0.357691	0.200114	0.0031842	-0.282569	-0.676725	NA	NA	NA	NA	NA	NA	NA	NA	NA	NA	NA	NA	NA	NA	NA	NA	NA	NA	Bacteria	Bacteroidetes	Bacteroidia	Bacteroidales	Prevotellaceae	Prevotella	NA	0.00590454	0.0268635	0.0134826	0.0288915
4560e4550cd7753b6abe0efd3b02cd29	-0.611254	0.454805	-0.418414	0.115834	-0.0973302	0.569397	NA	NA	NA	NA	NA	NA	-0.566092	0.528433	-0.276548	-0.257467	-0.240731	0.614734	NA	NA	NA	NA	NA	NA	Bacteria	Bacteroidetes	Bacteroidia	Bacteroidales	Prevotellaceae	Prevotella	NA	0	0.0215609	0.00321088	0.0207315
46caaf1b3b47055e9d0802c17bdcf853	0.6319	-0.477766	0.404725	0.010617	-0.292076	-0.728152	NA	NA	NA	NA	NA	NA	0.624451	-0.502897	0.411525	-0.178071	0.302665	-0.504021	NA	NA	NA	NA	NA	NA	Bacteria	Bacteroidetes	Bacteroidia	Bacteroidales	Prevotellaceae	Prevotella	NA	0.0081919	0.0136273	0.0110615	0.016196
47576873e99a2e44b9890d52d39eeefd	0.593272	-0.557338	0.682753	-0.00536581	0.30102	-0.622934	0.682227	-0.601236	0.631902	0.103501	0.15053	-0.692349	0.720161	-0.631823	0.435107	-0.0422795	0.250544	-0.531665	0.694176	-0.565991	0.405017	0.0236651	0.114399	-0.517546	Bacteria	Bacteroidetes	Bacteroidia	Bacteroidales	Prevotellaceae	Prevotella	NA	0.0365899	0.0314299	0.0450142	0.0450432
47644749dd21161ecc38ae1364c80bef	-0.103966	-0.306764	0.225154	0.62597	0.536727	0.137753	-0.115154	-0.305295	0.0863266	0.70342	0.41677	0.129704	0.0467819	-0.517126	0.319309	0.600521	0.36789	-0.00550375	NA	NA	NA	NA	NA	NA	Bacteria	Bacteroidetes	Bacteroidia	Bacteroidales	Prevotellaceae	Prevotella	NA	0.100605	0.134	0.0936221	0.156164
482cfd44e72106118057d05f295d2613	-0.743584	0.776433	-0.6377	-0.315824	-0.154093	0.77928	-0.788245	0.787668	-0.630678	-0.300218	-0.250229	0.774129	-0.763569	0.65242	-0.386821	-0.250941	-0.265836	0.723747	-0.77621	0.683752	-0.430565	-0.205486	-0.179671	0.667202	Bacteria	Bacteroidetes	Bacteroidia	Bacteroidales	Prevotellaceae	Prevotella	NA	0.11072	0.151527	0.133577	0.166109
4834dccc9a0a75669c8792d4d8d02ba5	-0.437516	0.485394	-0.311991	-0.274868	-0.600617	0.357249	NA	NA	NA	NA	NA	NA	NA	NA	NA	NA	NA	NA	NA	NA	NA	NA	NA	NA	Bacteria	Bacteroidetes	Bacteroidia	Bacteroidales	Prevotellaceae	Prevotella	NA	0.080798	0.101354	0.039036	0.10533
4a44c2f7dc33aac4b53364790568c341	0.726103	-0.677581	0.58005	0.00729163	0.267053	-0.657408	NA	NA	NA	NA	NA	NA	NA	NA	NA	NA	NA	NA	NA	NA	NA	NA	NA	NA	Bacteria	Bacteroidetes	Bacteroidia	Bacteroidales	Prevotellaceae	Prevotella	NA	0.00328869	0.0213687	0.00122664	0.00728104
4a95973406fc83ce1a981f9ac6c40189	0.710913	-0.609586	0.461998	-0.235071	0.136739	-0.555916	NA	NA	NA	NA	NA	NA	NA	NA	NA	NA	NA	NA	NA	NA	NA	NA	NA	NA	Bacteria	Bacteroidetes	Bacteroidia	Bacteroidales	Prevotellaceae	Prevotella	NA	0.0135616	0.0243615	0.0116214	0.0201254
4aabf1b8e84b40927e31211cb9a08829	-0.61397	0.64586	-0.593093	-0.164308	-0.0658241	0.644278	-0.547284	0.616729	-0.579666	-0.172996	-0.0649294	0.58831	-0.612797	0.633101	-0.459479	-0.00125316	-0.0681512	0.337728	-0.52781	0.667774	-0.48511	-0.131874	-0.121556	0.278471	Bacteria	Bacteroidetes	Bacteroidia	Bacteroidales	Prevotellaceae	Prevotella	NA	0.142825	0.136597	0.18779	0.152483
4aef29f2cc7f5c19ab98eba9043396d8	0.586484	-0.537023	0.643763	-0.0479355	0.16275	-0.693843	NA	NA	NA	NA	NA	NA	0.631609	-0.505801	0.463873	-0.163723	0.209962	-0.371834	NA	NA	NA	NA	NA	NA	Bacteria	Bacteroidetes	Bacteroidia	Bacteroidales	Prevotellaceae	Prevotella	NA	0.00993106	0.00991092	0.0220634	0.0138181
4b7ee8b55f27911459aafad1e421b4c1	0.379325	-0.458332	0.587475	0.223545	-0.137707	-0.615412	NA	NA	NA	NA	NA	NA	NA	NA	NA	NA	NA	NA	NA	NA	NA	NA	NA	NA	Bacteria	Bacteroidetes	Bacteroidia	Bacteroidales	Prevotellaceae	Prevotella	NA	0.03242	0.0215004	0.0375905	0.0232187
4b9fa1b2715c34114e1c4a15163f50c1	NA	NA	NA	NA	NA	NA	NA	NA	NA	NA	NA	NA	0.602899	-0.468563	0.221036	0.0692916	-0.0917326	-0.544434	NA	NA	NA	NA	NA	NA	Bacteria	Bacteroidetes	Bacteroidia	Bacteroidales	Prevotellaceae	Prevotella	NA	0.0524646	0.0438037	0.0491469	0.0503045
4cf1ea8fd9e490a6fa629710a7b7ff70	-0.591152	0.531822	-0.246514	-0.172334	0.0346329	0.627839	NA	NA	NA	NA	NA	NA	-0.681006	0.429585	-0.292016	0.060693	-0.13946	0.629651	NA	NA	NA	NA	NA	NA	Bacteria	Bacteroidetes	Bacteroidia	Bacteroidales	Prevotellaceae	Prevotella	NA	0.0342718	0.0534045	0.0140993	0.0560309
4e81bbd99e6f417ed353efca89f7dc94	NA	NA	NA	NA	NA	NA	NA	NA	NA	NA	NA	NA	NA	NA	NA	NA	NA	NA	-0.415834	-0.0877166	-0.195591	0.616191	0.0181483	0.303181	Bacteria	Bacteroidetes	Bacteroidia	Bacteroidales	Prevotellaceae	Prevotella	NA	0.0135177	0.0317202	0.0217198	0.0410555
4f863a2f75941139565a455b5afc6509	NA	NA	NA	NA	NA	NA	NA	NA	NA	NA	NA	NA	NA	NA	NA	NA	NA	NA	-0.0806255	0.339364	-0.381005	-0.0267714	-0.641678	-0.136347	Bacteria	Bacteroidetes	Bacteroidia	Bacteroidales	Prevotellaceae	Prevotella	NA	0.0183398	0.010006	0.0277116	0.00850187
4fd4c99626b4aca3ed0378a8d4147e70	0.530115	-0.55186	0.78708	0.198325	0.256439	-0.668966	0.737063	-0.686014	0.533424	0.22748	0.0824704	-0.741804	NA	NA	NA	NA	NA	NA	0.672469	-0.493586	0.370568	0.126126	0.0552841	-0.682547	Bacteria	Bacteroidetes	Bacteroidia	Bacteroidales	Prevotellaceae	Prevotella	NA	0.209699	0.215751	0.259946	0.246793
50b449b915878047d74771463ce53aac	-0.657208	0.342914	-0.265037	0.248136	0.0446268	0.670289	-0.704066	0.316779	-0.336295	0.315427	0.0679169	0.730077	NA	NA	NA	NA	NA	NA	-0.609702	-0.0260023	-0.133448	0.587897	-0.0327125	0.598799	Bacteria	Bacteroidetes	Bacteroidia	Bacteroidales	Prevotellaceae	Prevotella	NA	0.0312529	0.0228087	0.0352294	0.0160515
5132564a7a46b593743b4e40c89de84f	-0.0898526	0.371585	0.147424	-0.666056	-0.317735	-0.0284727	NA	NA	NA	NA	NA	NA	NA	NA	NA	NA	NA	NA	NA	NA	NA	NA	NA	NA	Bacteria	Bacteroidetes	Bacteroidia	Bacteroidales	Prevotellaceae	Prevotella	NA	0.0662493	0.0479674	0.0492429	0.0514469
5186f50ad34aabeaadcd499407da4446	0.501408	-0.421397	0.64655	0.0190793	-0.102044	-0.657791	NA	NA	NA	NA	NA	NA	NA	NA	NA	NA	NA	NA	NA	NA	NA	NA	NA	NA	Bacteria	Bacteroidetes	Bacteroidia	Bacteroidales	Prevotellaceae	Prevotella	NA	0.0128825	0.0175807	0.00409143	0.0118003
520833bd7365617c95c14bc86fd2edf5	0.558604	-0.465744	0.389697	0.122985	0.133513	-0.717318	NA	NA	NA	NA	NA	NA	NA	NA	NA	NA	NA	NA	NA	NA	NA	NA	NA	NA	Bacteria	Bacteroidetes	Bacteroidia	Bacteroidales	Prevotellaceae	Prevotella	NA	0.0150988	0.0231278	0.0278809	0.0182137
52251043ce863ed20aae66701c5a1277	0.355627	-0.398328	0.637169	0.0670943	0.0681083	-0.513653	0.590764	-0.473519	0.508065	0.116389	-0.0211091	-0.614536	NA	NA	NA	NA	NA	NA	0.726185	-0.554202	0.369207	-0.0200908	-0.00162047	-0.568699	Bacteria	Bacteroidetes	Bacteroidia	Bacteroidales	Prevotellaceae	Prevotella	NA	0.0220245	0.0118711	0.0284219	0
5235f52f790d3a2583b6a0ced8695dca	0.758234	-0.606326	0.649892	0.00322858	-0.102577	-0.836433	NA	NA	NA	NA	NA	NA	0.808493	-0.530057	0.286026	-0.144524	-0.0288444	-0.721	NA	NA	NA	NA	NA	NA	Bacteria	Bacteroidetes	Bacteroidia	Bacteroidales	Prevotellaceae	Prevotella	NA	0.0027357	0.0139798	0.00102693	0.0128316
52e4d30e222373a738abb6a578c4df90	0.740895	-0.57114	0.507294	0.0706736	-0.0415505	-0.802046	NA	NA	NA	NA	NA	NA	0.801334	-0.471919	0.431525	-0.141412	0.162633	-0.770963	NA	NA	NA	NA	NA	NA	Bacteria	Bacteroidetes	Bacteroidia	Bacteroidales	Prevotellaceae	Prevotella	NA	0.00540493	0.0271658	0.00430331	0.023509
53214e49308cceb05c5882fed2528e95	0.783626	-0.61402	0.529564	0.0328333	0.0815473	-0.832886	NA	NA	NA	NA	NA	NA	0.67973	-0.34575	0.209133	-0.0842373	0.0440693	-0.716665	0.810691	-0.558997	0.453137	-0.124941	0.201834	-0.749961	Bacteria	Bacteroidetes	Bacteroidia	Bacteroidales	Prevotellaceae	Prevotella	NA	0.00857392	0.0201493	0.0107932	0.0226649
540a297df831a338ca37d92f21d6cc89	0.450637	-0.336066	0.713911	-0.077519	-0.0210401	-0.67552	NA	NA	NA	NA	NA	NA	NA	NA	NA	NA	NA	NA	0.722424	-0.465286	0.393767	-0.0931417	0.0908517	-0.679309	Bacteria	Bacteroidetes	Bacteroidia	Bacteroidales	Prevotellaceae	Prevotella	NA	0.00688982	0.00784123	0.0186105	0.00317924
54e4ea37befae676b4d7d51d2d296f28	0.463338	-0.380006	0.548084	0.171465	0.0736302	-0.709515	0.470921	-0.358707	0.368094	0.0287716	-0.460672	-0.679344	NA	NA	NA	NA	NA	NA	0.612348	-0.372998	0.205741	-0.0359376	-0.17443	-0.565841	Bacteria	Bacteroidetes	Bacteroidia	Bacteroidales	Prevotellaceae	Prevotella	NA	0.00518386	0.00841032	0.0103432	0.00915473
556cdf9803a0cbc200ab4181a85b7910	0.353902	-0.217308	0.407139	0.112562	-0.421013	-0.609162	NA	NA	NA	NA	NA	NA	NA	NA	NA	NA	NA	NA	NA	NA	NA	NA	NA	NA	Bacteria	Bacteroidetes	Bacteroidia	Bacteroidales	Prevotellaceae	Prevotella	NA	0.00639347	0.0207112	0.0111634	0.0213306
5688c8f5ed89102c54980e6c476f530f	0.0978398	0.0982253	0.323962	-0.650354	-0.135499	-0.0785651	NA	NA	NA	NA	NA	NA	-0.0846455	0.461108	-0.113985	-0.605278	-0.219894	0.169602	NA	NA	NA	NA	NA	NA	Bacteria	Bacteroidetes	Bacteroidia	Bacteroidales	Prevotellaceae	Prevotella	NA	0.0150838	0.0253198	0.0131803	0.0259009
571fa25b0fcc10897161313546deb3b5	0.478412	-0.352232	0.605975	0.208047	0.184848	-0.601195	NA	NA	NA	NA	NA	NA	NA	NA	NA	NA	NA	NA	NA	NA	NA	NA	NA	NA	Bacteria	Bacteroidetes	Bacteroidia	Bacteroidales	Prevotellaceae	Prevotella	NA	0.0571535	0.0440066	0.0768375	0.0413111
572eeb8edb941b7a63861e84d834044d	0.306096	-0.27058	0.60287	0.0153441	0.00505419	-0.542911	NA	NA	NA	NA	NA	NA	NA	NA	NA	NA	NA	NA	NA	NA	NA	NA	NA	NA	Bacteria	Bacteroidetes	Bacteroidia	Bacteroidales	Prevotellaceae	Prevotella	NA	0.000296278	0.00318653	0.000340734	0
5732f77a8293bbf86064c39b4ae4d13e	NA	NA	NA	NA	NA	NA	NA	NA	NA	NA	NA	NA	0.399283	-0.664133	0.405455	0.145643	0.370643	-0.199333	NA	NA	NA	NA	NA	NA	Bacteria	Bacteroidetes	Bacteroidia	Bacteroidales	Prevotellaceae	Prevotella	NA	0.0159972	0.0331282	0.0109841	0.02987
5a81cba19246b4a7e08d32aa4ff0c8b3	0.0173248	0.327726	0.0494244	-0.733424	-0.160952	-0.0160913	NA	NA	NA	NA	NA	NA	NA	NA	NA	NA	NA	NA	NA	NA	NA	NA	NA	NA	Bacteria	Bacteroidetes	Bacteroidia	Bacteroidales	Prevotellaceae	Prevotella	NA	0.0358627	0.0536416	0.0344823	0.0522406
5a847d82823017ac270d36bf710473d6	-0.725989	0.728338	-0.55259	-0.256147	-0.199173	0.751588	-0.757578	0.744394	-0.600553	-0.233912	-0.234988	0.782911	-0.677432	0.661655	-0.391561	-0.31679	-0.297934	0.70465	-0.726355	0.569335	-0.385664	-0.170493	-0.256483	0.751013	Bacteria	Bacteroidetes	Bacteroidia	Bacteroidales	Prevotellaceae	Prevotella	NA	0.0378874	0.0355144	0.0503927	0.032654
5abf791a004b6bf054a8f1e20d6e8957	-0.619254	0.592731	-0.365282	-0.324635	0.00594064	0.611117	-0.633326	0.663486	-0.353286	-0.398686	-0.0550204	0.643037	-0.687309	0.598765	-0.329289	-0.264349	0.0513227	0.657453	-0.691752	0.588798	-0.300255	-0.256891	-0.105137	0.683444	Bacteria	Bacteroidetes	Bacteroidia	Bacteroidales	Prevotellaceae	Prevotella	NA	0.172002	0.174028	0.226064	0.169938
5aeea621704005be863df8dfcab6f4a7	0.660694	-0.521855	0.579549	0.0166549	0.33348	-0.582865	0.708468	-0.612038	0.359781	0.135023	0.277622	-0.552067	0.707525	-0.425112	0.394955	0.0629816	0.445169	-0.80184	0.625518	-0.419666	0.221626	0.0123031	0.222138	-0.593141	Bacteria	Bacteroidetes	Bacteroidia	Bacteroidales	Prevotellaceae	Prevotella	NA	0.0687642	0.0469039	0.0445011	0.0544535
5cb81331419581ef2efa9ca0ba52cab3	0.595742	-0.556004	0.722482	-0.128597	0.319509	-0.605354	NA	NA	NA	NA	NA	NA	NA	NA	NA	NA	NA	NA	NA	NA	NA	NA	NA	NA	Bacteria	Bacteroidetes	Bacteroidia	Bacteroidales	Prevotellaceae	Prevotella	NA	0.00366571	0.0109055	0.00665995	0.0208198
5cdd6ddfb435a2f49304b1d4fe2cf881	-0.647783	0.404483	-0.389547	0.146077	0.0362247	0.739591	-0.491254	0.199828	-0.275462	0.232352	0.214567	0.618285	NA	NA	NA	NA	NA	NA	NA	NA	NA	NA	NA	NA	Bacteria	Bacteroidetes	Bacteroidia	Bacteroidales	Prevotellaceae	Prevotella	NA	0.21054	0.249213	0.189687	0.264646
5d9317742fdbf7a232fad1f5e0b67e57	0.586887	-0.524737	0.672632	-0.0697605	0.359668	-0.619361	NA	NA	NA	NA	NA	NA	NA	NA	NA	NA	NA	NA	0.607848	-0.482176	0.353533	0.137037	0.265452	-0.486588	Bacteria	Bacteroidetes	Bacteroidia	Bacteroidales	Prevotellaceae	Prevotella	NA	0.0390998	0.0248775	0.0499939	0.0268745
5e4a96eda8ced88cb29d8740f7fd0030	0.652357	-0.537453	0.443264	-0.0246763	-0.0947353	-0.714539	NA	NA	NA	NA	NA	NA	0.644193	-0.450149	0.306868	0.0375067	0.0727214	-0.639587	NA	NA	NA	NA	NA	NA	Bacteria	Bacteroidetes	Bacteroidia	Bacteroidales	Prevotellaceae	Prevotella	NA	0.000525887	0.0167656	0.000296405	0.0180343
5e7000668b494167954aeb125d769764	NA	NA	NA	NA	NA	NA	NA	NA	NA	NA	NA	NA	NA	NA	NA	NA	NA	NA	-0.00622196	-0.470608	0.120954	0.655795	0.189643	0.0706192	Bacteria	Bacteroidetes	Bacteroidia	Bacteroidales	Prevotellaceae	Prevotella	NA	0.0394188	0.0659024	0.025038	0.0627815
5f0ddb3f7f38c2e8b00a1c05220dea51	NA	NA	NA	NA	NA	NA	NA	NA	NA	NA	NA	NA	NA	NA	NA	NA	NA	NA	-0.610482	0.433975	-0.374621	0.0325509	-0.324176	0.434216	Bacteria	Bacteroidetes	Bacteroidia	Bacteroidales	Prevotellaceae	Prevotella	NA	0.0479743	0.0341387	0.082022	0.0363016
5ff40bf8c16abe8bfbeb3dca0f52990f	0.422101	-0.426334	0.500122	0.31104	-0.196452	-0.676516	NA	NA	NA	NA	NA	NA	0.682735	-0.468399	0.357997	0.0333594	0.134754	-0.527274	NA	NA	NA	NA	NA	NA	Bacteria	Bacteroidetes	Bacteroidia	Bacteroidales	Prevotellaceae	Prevotella	NA	0.0129577	0.035901	0.00774613	0.0283781
60a4c6675d611a437982e10ce1b094ee	NA	NA	NA	NA	NA	NA	0.474652	-0.317173	0.488579	-0.0632865	-0.309639	-0.623566	NA	NA	NA	NA	NA	NA	NA	NA	NA	NA	NA	NA	Bacteria	Bacteroidetes	Bacteroidia	Bacteroidales	Prevotellaceae	Prevotella	NA	0.0345463	0.0408202	0.0289018	0.0254033
62a6a847828b3a12c49b08d2d1cebf57	NA	NA	NA	NA	NA	NA	NA	NA	NA	NA	NA	NA	-0.0308397	-0.431516	0.199847	0.6	0.352115	0.00580153	-0.0345091	-0.362248	0.109108	0.673385	0.284667	-0.0635212	Bacteria	Bacteroidetes	Bacteroidia	Bacteroidales	Prevotellaceae	Prevotella	NA	0.0676139	0.0907256	0.0790551	0.10096
63778ab2cf22c3c9d8ac047b228aac13	-0.713134	0.668773	-0.520186	-0.164724	-0.196463	0.729581	-0.590659	0.725713	-0.478259	-0.491525	-0.251567	0.608243	-0.649493	0.498524	-0.22779	-0.151884	-0.175407	0.692289	-0.603857	0.518481	-0.305376	-0.196244	-0.309349	0.645072	Bacteria	Bacteroidetes	Bacteroidia	Bacteroidales	Prevotellaceae	Prevotella	NA	0.0135031	0.0156997	0.0158046	0.0110888
63ffc9fada17965c37c251f12a6d30e9	0.589256	-0.364134	0.637526	-0.286917	-0.128786	-0.695814	NA	NA	NA	NA	NA	NA	NA	NA	NA	NA	NA	NA	NA	NA	NA	NA	NA	NA	Bacteria	Bacteroidetes	Bacteroidia	Bacteroidales	Prevotellaceae	Prevotella	NA	0.0170194	0.0327652	0.00756918	0.0272467
6417cbded9086488010b70efcae03c89	0.364287	-0.336969	0.60618	-0.149482	-0.137372	-0.361969	NA	NA	NA	NA	NA	NA	NA	NA	NA	NA	NA	NA	NA	NA	NA	NA	NA	NA	Bacteria	Bacteroidetes	Bacteroidia	Bacteroidales	Prevotellaceae	Prevotella	NA	0.00591852	0.0163272	0.00422045	0.0160249
64db85b1e4f916ad9483b3e6c950e4d7	NA	NA	NA	NA	NA	NA	NA	NA	NA	NA	NA	NA	0.535723	-0.647631	0.429558	0.0466443	0.131379	-0.248998	NA	NA	NA	NA	NA	NA	Bacteria	Bacteroidetes	Bacteroidia	Bacteroidales	Prevotellaceae	Prevotella	NA	0.0070052	0.0257184	0.00247791	0.0276564
659c0e3e6a0414e0eee18df94429d589	0.490191	-0.443887	0.658037	0.197874	0.16956	-0.698599	NA	NA	NA	NA	NA	NA	0.699984	-0.581574	0.2631	-0.0718762	0.0874304	-0.529035	NA	NA	NA	NA	NA	NA	Bacteria	Bacteroidetes	Bacteroidia	Bacteroidales	Prevotellaceae	Prevotella	NA	0.0157385	0.0396393	0.0210019	0.0402171
671effcdd897eac806c418aadaf8662f	NA	NA	NA	NA	NA	NA	-0.570584	0.357028	-0.215536	-0.0574104	0.309712	0.725234	-0.634404	0.295804	-0.159105	0.0431922	0.204505	0.673614	NA	NA	NA	NA	NA	NA	Bacteria	Bacteroidetes	Bacteroidia	Bacteroidales	Prevotellaceae	Prevotella	NA	0.179628	0.12958	0.175505	0.0984794
673bdd3176923a629fe206e334d63797	0.464449	-0.482749	0.433552	0.187212	-0.098549	-0.626129	NA	NA	NA	NA	NA	NA	NA	NA	NA	NA	NA	NA	0.631155	-0.429935	0.325472	-0.110288	-0.0404088	-0.526326	Bacteria	Bacteroidetes	Bacteroidia	Bacteroidales	Prevotellaceae	Prevotella	NA	0.00816602	0.0103398	0.0076344	0.0114767
6740b612d909da25a36f7146356deb15	0.665755	-0.60973	0.717876	-0.00179211	0.124942	-0.687703	0.631982	-0.598656	0.557309	-0.027304	0.0517225	-0.545567	0.826537	-0.622103	0.569813	-0.109147	0.224158	-0.680144	0.622032	-0.442417	0.349689	0.0188599	0.0397832	-0.519846	Bacteria	Bacteroidetes	Bacteroidia	Bacteroidales	Prevotellaceae	Prevotella	NA	0.0247128	0.0412481	0.0428102	0.0508806
67fd771528303fc8ba53e73d4075a7d4	0.692824	-0.564593	0.611044	0.0027014	-0.117825	-0.837808	NA	NA	NA	NA	NA	NA	NA	NA	NA	NA	NA	NA	NA	NA	NA	NA	NA	NA	Bacteria	Bacteroidetes	Bacteroidia	Bacteroidales	Prevotellaceae	Prevotella	NA	0.0010177	0.00580625	0.000199996	0.00319899
68322fc3fe78a0cdad0b22f1668d2113	NA	NA	NA	NA	NA	NA	NA	NA	NA	NA	NA	NA	0.342432	-0.72362	0.517369	0.416557	0.337257	-0.189747	NA	NA	NA	NA	NA	NA	Bacteria	Bacteroidetes	Bacteroidia	Bacteroidales	Prevotellaceae	Prevotella	NA	0.00318328	0.0150131	0.00226031	0.0145148
689b315f635f35a50dbb7d4bfda41f7a	0.666344	-0.620397	0.665267	0.110865	0.448203	-0.704746	0.681437	-0.657888	0.390219	0.218265	0.374926	-0.521475	0.753532	-0.536207	0.487073	0.0243273	0.288277	-0.736287	0.781855	-0.507469	0.46637	-0.0354663	0.273547	-0.710923	Bacteria	Bacteroidetes	Bacteroidia	Bacteroidales	Prevotellaceae	Prevotella	NA	0.0532773	0.0557572	0.046015	0.0612629
6ae5a053cf1c08ab559e4d6b280a360a	NA	NA	NA	NA	NA	NA	NA	NA	NA	NA	NA	NA	NA	NA	NA	NA	NA	NA	-0.546287	-0.117111	-0.0727887	0.66248	-0.0117111	0.544035	Bacteria	Bacteroidetes	Bacteroidia	Bacteroidales	Prevotellaceae	Prevotella	NA	0.00310687	0.00452372	0.0058222	0.00334673
6bc6b41129951afb83513f58782ef2e9	0.505354	-0.297352	0.0940544	0.117398	-0.218066	-0.600842	NA	NA	NA	NA	NA	NA	0.632132	-0.283367	0.198413	-0.102339	-0.0834305	-0.719334	NA	NA	NA	NA	NA	NA	Bacteria	Bacteroidetes	Bacteroidia	Bacteroidales	Prevotellaceae	Prevotella	NA	0.00403086	0.0240304	0.00821964	0.0287884
6c3ee8a5491c16d8a57e3a982a44c1d2	-0.586922	0.767538	-0.531878	-0.548242	-0.299165	0.63033	-0.597735	0.76874	-0.545408	-0.528415	-0.319901	0.63033	-0.587747	0.74866	-0.380108	-0.533487	-0.303425	0.590123	-0.514873	0.665476	-0.34721	-0.561607	-0.270944	0.53824	Bacteria	Bacteroidetes	Bacteroidia	Bacteroidales	Prevotellaceae	Prevotella	NA	0.0736302	0.0564456	0.100516	0.0608277
6c59e7a175880ac73614225401502b6b	NA	NA	NA	NA	NA	NA	0.440122	-0.350939	0.412439	0.147977	-0.359184	-0.621281	NA	NA	NA	NA	NA	NA	NA	NA	NA	NA	NA	NA	Bacteria	Bacteroidetes	Bacteroidia	Bacteroidales	Prevotellaceae	Prevotella	NA	0.00715174	0.00454703	0.0209769	0.00838801
6dc8ef7a82bdf919eb8f34f5cd103ee0	-0.200851	0.385523	-0.0172657	-0.674313	-0.0637875	0.161283	NA	NA	NA	NA	NA	NA	NA	NA	NA	NA	NA	NA	NA	NA	NA	NA	NA	NA	Bacteria	Bacteroidetes	Bacteroidia	Bacteroidales	Prevotellaceae	Prevotella	NA	0.0189235	0.0249383	0.0131636	0.0315679
6ee15ee9c9ae6ab50532b4d72e9e1353	NA	NA	NA	NA	NA	NA	NA	NA	NA	NA	NA	NA	0.710831	-0.491618	0.574258	-0.302624	0.0745197	-0.538508	NA	NA	NA	NA	NA	NA	Bacteria	Bacteroidetes	Bacteroidia	Bacteroidales	Prevotellaceae	Prevotella	NA	0.00321301	0.0032029	0.00802742	0.0051496
6f09d81e0cb1db2993eefe61fbb4c69a	-0.618615	0.250344	-0.35197	0.303693	0.00137905	0.671848	-0.680762	0.333662	-0.389433	0.37107	0.0208898	0.651781	-0.589404	0.0633161	-0.0571649	0.347094	0.0873325	0.658896	NA	NA	NA	NA	NA	NA	Bacteria	Bacteroidetes	Bacteroidia	Bacteroidales	Prevotellaceae	Prevotella	NA	0.011075	0.0171651	0.00986221	0.012448
6f30178940db1b8f0e6babf46b5f332a	NA	NA	NA	NA	NA	NA	NA	NA	NA	NA	NA	NA	-0.62312	-0.00671026	-0.0113305	0.510741	0.0956212	0.628152	-0.504634	-0.0651878	-0.10723	0.609314	-0.0108646	0.45427	Bacteria	Bacteroidetes	Bacteroidia	Bacteroidales	Prevotellaceae	Prevotella	NA	0.0113936	0.010254	0.0133109	0.0147726
708381b1357ada4f5b9078529c902353	0.578918	-0.4228	0.478492	0.0271573	-0.178725	-0.685773	NA	NA	NA	NA	NA	NA	NA	NA	NA	NA	NA	NA	NA	NA	NA	NA	NA	NA	Bacteria	Bacteroidetes	Bacteroidia	Bacteroidales	Prevotellaceae	Prevotella	NA	0.00189267	0.00447387	0.00304529	0.00455258
70bf4f5b8ccef3c4e501fba54f487444	NA	NA	NA	NA	NA	NA	NA	NA	NA	NA	NA	NA	-0.702711	0.197077	-0.32494	0.39901	-0.197077	0.687204	NA	NA	NA	NA	NA	NA	Bacteria	Bacteroidetes	Bacteroidia	Bacteroidales	Prevotellaceae	Prevotella	NA	0.0108981	0.00742484	0.00650245	0.0079878
7296ec62f3cebbc801b05c3d64b8fc6f	-0.694703	0.454393	-0.29104	0.150476	0.0865629	0.760098	NA	NA	NA	NA	NA	NA	-0.619215	0.0862042	-0.1937	0.459686	0	0.574607	-0.618402	0.0899416	-0.201204	0.450035	-0.103413	0.592652	Bacteria	Bacteroidetes	Bacteroidia	Bacteroidales	Prevotellaceae	Prevotella	NA	0.0206843	0.033985	0.0349153	0.038083
73eeb30dc6831afc82a1dc409f44b1ff	NA	NA	NA	NA	NA	NA	NA	NA	NA	NA	NA	NA	NA	NA	NA	NA	NA	NA	-0.402554	0.657606	-0.462032	-0.406748	-0.389195	0.322043	Bacteria	Bacteroidetes	Bacteroidia	Bacteroidales	Prevotellaceae	Prevotella	NA	0.00136538	0	0.0072243	0
742945f5b0eb303cf59772eb5e655de5	0.747595	-0.758825	0.769017	0.172258	0.372249	-0.768448	0.409047	-0.556675	0.746352	0.249852	0.203755	-0.422802	0.763977	-0.734623	0.551995	0.113875	0.483046	-0.674657	NA	NA	NA	NA	NA	NA	Bacteria	Bacteroidetes	Bacteroidia	Bacteroidales	Prevotellaceae	Prevotella	NA	0.0366436	0.0762995	0.0279329	0.0704414
7467352d86685226a32998b315096660	NA	NA	NA	NA	NA	NA	NA	NA	NA	NA	NA	NA	-0.27294	0.459441	-0.164929	-0.6059	-0.376608	0.306806	NA	NA	NA	NA	NA	NA	Bacteria	Bacteroidetes	Bacteroidia	Bacteroidales	Prevotellaceae	Prevotella	NA	0.0230903	0.0591147	0.0131564	0.0386897
74e98bd757ae1b50121a1004c28f0bb0	-0.312025	0.565061	-0.410696	-0.697631	-0.41115	0.330808	NA	NA	NA	NA	NA	NA	-0.49229	0.66851	-0.346629	-0.463776	-0.247441	0.47971	NA	NA	NA	NA	NA	NA	Bacteria	Bacteroidetes	Bacteroidia	Bacteroidales	Prevotellaceae	Prevotella	NA	0.000445001	0.00467749	0.000249995	0.00385371
74f3e1828e5d679cb33b6e97db2d68f8	0.598795	-0.570967	0.604816	0.098692	0.18686	-0.627624	0.600584	-0.591103	0.378956	0.101791	0.10289	-0.504105	NA	NA	NA	NA	NA	NA	0.625579	-0.313844	0.14166	-0.0862058	-0.106683	-0.724195	Bacteria	Bacteroidetes	Bacteroidia	Bacteroidales	Prevotellaceae	Prevotella	NA	0.0103959	0.00954193	0.0103353	0.00601456
753fae889941ace1fefb4b7d30b844cc	-0.806252	0.573761	-0.460894	0.0385814	-0.072229	0.834012	-0.81507	0.591673	-0.450965	0.0192907	-0.110273	0.836769	-0.847828	0.374583	-0.297241	0.198238	-0.177344	0.841655	-0.803773	0.434529	-0.320691	0.0795543	-0.188627	0.806173	Bacteria	Bacteroidetes	Bacteroidia	Bacteroidales	Prevotellaceae	Prevotella	NA	0.224598	0.264047	0.21481	0.231179
75d19137664ffd366e5d0fcce981aed6	-0.769351	0.484539	-0.3835	0.106734	-0.0293768	0.79185	NA	NA	NA	NA	NA	NA	-0.835642	0.373969	-0.256789	0.168432	-0.181838	0.82638	NA	NA	NA	NA	NA	NA	Bacteria	Bacteroidetes	Bacteroidia	Bacteroidales	Prevotellaceae	Prevotella	NA	0.0067434	0.0136515	0.00779088	0.0229926
77417ec2e1f36bdabc0032b1e47fa7d4	0.476085	-0.401043	0.600129	-0.000600813	-0.0601035	-0.590822	NA	NA	NA	NA	NA	NA	NA	NA	NA	NA	NA	NA	NA	NA	NA	NA	NA	NA	Bacteria	Bacteroidetes	Bacteroidia	Bacteroidales	Prevotellaceae	Prevotella	NA	0	0.00904762	0	0.0039731
77693e90581f5fba24a1b644aeb8225f	-0.176199	0.421336	-0.0334952	-0.757829	-0.207934	0.133882	-0.445137	0.708305	-0.4858	-0.565594	-0.349525	0.429826	-0.351553	0.580257	-0.222444	-0.665063	-0.226889	0.379734	NA	NA	NA	NA	NA	NA	Bacteria	Bacteroidetes	Bacteroidia	Bacteroidales	Prevotellaceae	Prevotella	NA	0.0209296	0.0388998	0.0100643	0.0295247
7849cb496a95b5db988984221f71cf57	NA	NA	NA	NA	NA	NA	NA	NA	NA	NA	NA	NA	-0.313051	0.570887	-0.169493	-0.609314	-0.124449	0.315026	NA	NA	NA	NA	NA	NA	Bacteria	Bacteroidetes	Bacteroidia	Bacteroidales	Prevotellaceae	Prevotella	NA	0.00230573	0.00213807	0.000221085	0.00351032
784c4a9f15c71ff506582f78965f89cd	-0.716081	0.688162	-0.490789	-0.235806	-0.119572	0.764774	-0.757527	0.640564	-0.544236	-0.144071	0.0260223	0.847019	-0.79784	0.555307	-0.327162	-0.0388811	-0.216367	0.754915	-0.80075	0.517984	-0.268978	-0.0216502	-0.034027	0.711365	Bacteria	Bacteroidetes	Bacteroidia	Bacteroidales	Prevotellaceae	Prevotella	NA	0.26528	0.169421	0.212709	0.130629
78fa9e3b1d62b2279da31670230bdc19	0.765163	-0.625765	0.682201	0.0298103	0.0830468	-0.829634	NA	NA	NA	NA	NA	NA	0.718439	-0.47146	0.327888	0.00808983	0.197298	-0.753288	0.594845	-0.309133	0.0761957	0.0437386	-0.112766	-0.669038	Bacteria	Bacteroidetes	Bacteroidia	Bacteroidales	Prevotellaceae	Prevotella	NA	0.0420398	0.0715834	0.040715	0.0782846
79f30d57c614a330fd1e547ca6c103bc	-0.613687	0.683213	-0.554389	-0.334831	-0.38565	0.672145	NA	NA	NA	NA	NA	NA	-0.73057	0.663363	-0.448763	-0.270326	-0.251809	0.704011	NA	NA	NA	NA	NA	NA	Bacteria	Bacteroidetes	Bacteroidia	Bacteroidales	Prevotellaceae	Prevotella	NA	0.00188541	0.0110366	0.000485248	0.0094573
7a38b73fec96fdf72f7873fc49ffa7c3	-0.560266	0.383952	-0.212682	0.171083	0.0646116	0.611933	NA	NA	NA	NA	NA	NA	-0.682397	0.342329	-0.196308	0.250356	-0.145986	0.656222	NA	NA	NA	NA	NA	NA	Bacteria	Bacteroidetes	Bacteroidia	Bacteroidales	Prevotellaceae	Prevotella	NA	0.0254106	0.110223	0.0186427	0.0993109
7bbde32fc6a98e0e4e7f3caeb8b3856c	NA	NA	NA	NA	NA	NA	NA	NA	NA	NA	NA	NA	NA	NA	NA	NA	NA	NA	0.639701	-0.348203	0.135019	0.0487015	0.0190886	-0.741381	Bacteria	Bacteroidetes	Bacteroidia	Bacteroidales	Prevotellaceae	Prevotella	NA	0.00346628	0.00589246	0.0259901	0.0102626
7d8da7f71d42b23e39b5e4d770fb1331	-0.213828	0.456354	0.0160653	-0.679592	-0.289526	0.107434	NA	NA	NA	NA	NA	NA	NA	NA	NA	NA	NA	NA	NA	NA	NA	NA	NA	NA	Bacteria	Bacteroidetes	Bacteroidia	Bacteroidales	Prevotellaceae	Prevotella	NA	0.077618	0.106125	0.0564976	0.0956082
7dfd5601e9684e4a7e164b1a72de74b3	NA	NA	NA	NA	NA	NA	0.684359	-0.670299	0.390875	0.082739	0.543825	-0.475213	0.744525	-0.556245	0.462254	0.016634	0.43409	-0.715569	0.628876	-0.376067	0.227973	0.0658017	0.355383	-0.698124	Bacteria	Bacteroidetes	Bacteroidia	Bacteroidales	Prevotellaceae	Prevotella	NA	0.0208425	0.0244361	0.0215777	0.0274831
7f6c59ce18ee4430e5952d80a27e6e3a	0.508477	-0.427077	0.421511	0.181561	0.176544	-0.634976	NA	NA	NA	NA	NA	NA	NA	NA	NA	NA	NA	NA	NA	NA	NA	NA	NA	NA	Bacteria	Bacteroidetes	Bacteroidia	Bacteroidales	Prevotellaceae	Prevotella	NA	0.00868784	0.0102436	0.00865287	0.00825669
7f73eab571df741e69bb3a5fc57c5bf8	0.619828	-0.514843	0.387087	-0.0232889	0.488463	-0.543432	NA	NA	NA	NA	NA	NA	NA	NA	NA	NA	NA	NA	NA	NA	NA	NA	NA	NA	Bacteria	Bacteroidetes	Bacteroidia	Bacteroidales	Prevotellaceae	Prevotella	NA	0.00591061	0.0146608	0.00575591	0.0106048
7f7ad32f023ff128007f82b18f9b08d3	0.277619	-0.255141	0.667507	-0.0281406	0.130746	-0.351488	NA	NA	NA	NA	NA	NA	NA	NA	NA	NA	NA	NA	NA	NA	NA	NA	NA	NA	Bacteria	Bacteroidetes	Bacteroidia	Bacteroidales	Prevotellaceae	Prevotella	NA	0.00235413	0.00940602	0.00478907	0.00432846
80fe8f63d9ea7dd06d31bc1730d9fb0a	-0.565182	0.527491	-0.281416	-0.21088	0.00319633	0.610059	NA	NA	NA	NA	NA	NA	NA	NA	NA	NA	NA	NA	NA	NA	NA	NA	NA	NA	Bacteria	Bacteroidetes	Bacteroidia	Bacteroidales	Prevotellaceae	Prevotella	NA	0.022922	0.0327026	0.0275181	0.0472393
8198ea8c6b0c114747231b5871988b64	-0.820581	0.540691	-0.427244	0.0766117	-0.0620288	0.847793	-0.705752	0.375285	-0.336362	0.199261	0.0697382	0.761121	-0.814746	0.387886	-0.282942	0.142649	-0.185198	0.813031	-0.76024	0.213191	-0.210227	0.348837	-0.105504	0.758421	Bacteria	Bacteroidetes	Bacteroidia	Bacteroidales	Prevotellaceae	Prevotella	NA	0.060477	0.0873134	0.061344	0.0992803
823e4f4d7afb8f7dd777a7437d93c7e4	NA	NA	NA	NA	NA	NA	NA	NA	NA	NA	NA	NA	NA	NA	NA	NA	NA	NA	0.213156	-0.539544	0.362162	0.367014	0.686212	-0.18559	Bacteria	Bacteroidetes	Bacteroidia	Bacteroidales	Prevotellaceae	Prevotella	NA	0.0071807	0.0107578	0.00940001	0.00842394
841bffe26aeb057d3b7f398d5c1ada24	0.589469	-0.505148	0.691005	0.104918	-0.0283668	-0.785432	0.667582	-0.607431	0.561466	0.0784271	-0.0936234	-0.719716	NA	NA	NA	NA	NA	NA	NA	NA	NA	NA	NA	NA	Bacteria	Bacteroidetes	Bacteroidia	Bacteroidales	Prevotellaceae	Prevotella	NA	0.0117074	0.0145163	0.00718511	0.0132102
84cd2245ccc34b28d39b93368a1a971e	NA	NA	NA	NA	NA	NA	NA	NA	NA	NA	NA	NA	NA	NA	NA	NA	NA	NA	-0.666625	0.270019	-0.295726	0.267331	-0.0642901	0.68175	Bacteria	Bacteroidetes	Bacteroidia	Bacteroidales	Prevotellaceae	Prevotella	NA	0.0496444	0.0758423	0.0294392	0.0710446
84ee89a0d9fbe7ddc49522c5ebb633f2	-0.807142	0.787938	-0.577176	-0.277	-0.26927	0.806801	-0.76449	0.736371	-0.537455	-0.326001	-0.206746	0.79222	-0.791428	0.636189	-0.392756	-0.222889	-0.294945	0.78217	-0.790742	0.619041	-0.374225	-0.227004	-0.242129	0.790399	Bacteria	Bacteroidetes	Bacteroidia	Bacteroidales	Prevotellaceae	Prevotella	NA	0.0604757	0.128642	0.0462018	0.0965324
852a358fb8fd1a6d87bc4c29c232789e	NA	NA	NA	NA	NA	NA	-0.631034	0.581106	-0.346647	-0.357433	-0.0564317	0.646957	-0.710623	0.460998	-0.223308	-0.188034	0.0180125	0.771673	-0.662494	0.521985	-0.331653	-0.22134	-0.0448855	0.680507	Bacteria	Bacteroidetes	Bacteroidia	Bacteroidales	Prevotellaceae	Prevotella	NA	1.96925	1.22603	2.39054	1.21678
86149c1a178d73f4de1da15a85e496ae	-0.570935	0.644034	-0.458964	-0.456363	-0.120198	0.532489	-0.647279	0.732478	-0.4586	-0.433784	-0.266749	0.651956	-0.599629	0.747076	-0.408646	-0.50814	-0.3264	0.599629	-0.639474	0.650122	-0.347102	-0.381211	-0.328517	0.658753	Bacteria	Bacteroidetes	Bacteroidia	Bacteroidales	Prevotellaceae	Prevotella	NA	0.134621	0.091589	0.150421	0.0870352
8764c391e056c39e8918d8fa4261df1b	NA	NA	NA	NA	NA	NA	NA	NA	NA	NA	NA	NA	NA	NA	NA	NA	NA	NA	0.481634	-0.179011	0.187582	0.0658856	-0.260235	-0.640887	Bacteria	Bacteroidetes	Bacteroidia	Bacteroidales	Prevotellaceae	Prevotella	NA	0.0103942	0.0128603	0.0152328	0.00680896
878c322497e80e3d4caa54d7be99f103	-0.32518	0.602911	-0.449858	-0.64071	-0.297636	0.352209	NA	NA	NA	NA	NA	NA	NA	NA	NA	NA	NA	NA	NA	NA	NA	NA	NA	NA	Bacteria	Bacteroidetes	Bacteroidia	Bacteroidales	Prevotellaceae	Prevotella	NA	0	0.00464653	0	0.00369301
87b53f039d444708d2ca50e3365e0c12	NA	NA	NA	NA	NA	NA	-0.625225	0.448056	-0.367013	-0.0822308	0.0200566	0.684663	NA	NA	NA	NA	NA	NA	-0.668147	0.202812	-0.195405	0.312488	-0.244008	0.680028	Bacteria	Bacteroidetes	Bacteroidia	Bacteroidales	Prevotellaceae	Prevotella	NA	0.0177755	0.00587674	0.0211171	0.00251161
87f8b1b0d8a017cbdd0a0503d7c6adcc	0.278314	-0.43592	0.70975	0.30363	0.419179	-0.364626	NA	NA	NA	NA	NA	NA	NA	NA	NA	NA	NA	NA	NA	NA	NA	NA	NA	NA	Bacteria	Bacteroidetes	Bacteroidia	Bacteroidales	Prevotellaceae	Prevotella	NA	0.00960937	0.0126377	0.015067	0.012662
8aa53b384156ac5115c0fecc76bbc0aa	0.602566	-0.426883	0.457926	-0.278021	0.0483354	-0.526867	NA	NA	NA	NA	NA	NA	NA	NA	NA	NA	NA	NA	NA	NA	NA	NA	NA	NA	Bacteria	Bacteroidetes	Bacteroidia	Bacteroidales	Prevotellaceae	Prevotella	NA	0.00867789	0.0115567	0.00507398	0.0147267
8b05aa7b5837171e82e88f13607790a7	NA	NA	NA	NA	NA	NA	NA	NA	NA	NA	NA	NA	0.0528244	0.402504	0.0407945	-0.656794	-0.113605	-0.0546565	NA	NA	NA	NA	NA	NA	Bacteria	Bacteroidetes	Bacteroidia	Bacteroidales	Prevotellaceae	Prevotella	NA	0.0102011	0.0841095	0.00862189	0.0935579
8c70d46843bcaf3ecde067279de47a5f	-0.800082	0.678137	-0.47399	-0.160248	-0.126335	0.776398	-0.793424	0.745012	-0.580689	-0.233178	-0.256287	0.793344	-0.794693	0.664459	-0.49389	-0.200082	-0.319899	0.787648	-0.809945	0.603951	-0.465851	-0.11796	-0.33267	0.809602	Bacteria	Bacteroidetes	Bacteroidia	Bacteroidales	Prevotellaceae	Prevotella	NA	0.109843	0.119886	0.155501	0.120582
8da2c74c733a63c271b8543decbc9dac	0.57689	-0.281574	0.579311	-0.322645	0.00851327	-0.726286	NA	NA	NA	NA	NA	NA	NA	NA	NA	NA	NA	NA	NA	NA	NA	NA	NA	NA	Bacteria	Bacteroidetes	Bacteroidia	Bacteroidales	Prevotellaceae	Prevotella	NA	0.105489	0.20127	0.109107	0.215866
8db8268c359455fb06f8cf997a8f183f	-0.616607	0.406096	-0.356952	-0.0882984	0.0354091	0.772418	NA	NA	NA	NA	NA	NA	NA	NA	NA	NA	NA	NA	NA	NA	NA	NA	NA	NA	Bacteria	Bacteroidetes	Bacteroidia	Bacteroidales	Prevotellaceae	Prevotella	NA	0.0050858	0.0437461	0.00765582	0.0602764
8dd30fce65f3daddb00ac8268313dee3	0.651547	-0.399162	0.629241	-0.218565	0.136145	-0.766367	NA	NA	NA	NA	NA	NA	0.705361	-0.337764	0.372669	-0.292348	0.2652	-0.633573	NA	NA	NA	NA	NA	NA	Bacteria	Bacteroidetes	Bacteroidia	Bacteroidales	Prevotellaceae	Prevotella	NA	0.0322368	0.0420464	0.0349949	0.0491224
8e63a311eb865085d63532bae38bde1d	-0.690725	0.74846	-0.605844	-0.358955	-0.0214418	0.7504	-0.674797	0.764445	-0.600987	-0.368116	-0.0170076	0.734229	-0.695466	0.775115	-0.415979	-0.301939	-0.0574046	0.537933	-0.713675	0.741261	-0.441118	-0.261294	-0.0677759	0.591575	Bacteria	Bacteroidetes	Bacteroidia	Bacteroidales	Prevotellaceae	Prevotella	NA	1.39231	1.21482	1.8875	1.33171
8eddf45eb368f067f5237dcd8de9bb12	NA	NA	NA	NA	NA	NA	NA	NA	NA	NA	NA	NA	0.620382	-0.519756	0.586631	-0.102767	0.36713	-0.450249	NA	NA	NA	NA	NA	NA	Bacteria	Bacteroidetes	Bacteroidia	Bacteroidales	Prevotellaceae	Prevotella	NA	0.000842215	0.00577377	0.000506266	0.00530444
8fa0c39f19f8908a1a644a2d660bc2c3	0.712268	-0.520587	0.606988	0.0428123	0.000760262	-0.893088	0.70559	-0.488351	0.441619	0.118035	-0.180919	-0.809627	0.719294	-0.327845	0.21911	-0.0918445	-0.075157	-0.770937	0.707945	-0.343595	0.160991	0.0328689	-0.121697	-0.780003	Bacteria	Bacteroidetes	Bacteroidia	Bacteroidales	Prevotellaceae	Prevotella	NA	0.0774954	0.0670422	0.112051	0.08942
8fb1742fbe2ad0fd2f8a2d844f73a481	NA	NA	NA	NA	NA	NA	-0.449735	0.720206	-0.521149	-0.615645	-0.290654	0.515355	NA	NA	NA	NA	NA	NA	-0.565667	0.607353	-0.451063	-0.308167	-0.266615	0.573229	Bacteria	Bacteroidetes	Bacteroidia	Bacteroidales	Prevotellaceae	Prevotella	NA	0.047512	0.0472518	0.042794	0.0120478
918da369f5288ab4c988a3863719348b	0.521692	-0.497777	0.300552	0.137261	0.606873	-0.401082	NA	NA	NA	NA	NA	NA	NA	NA	NA	NA	NA	NA	NA	NA	NA	NA	NA	NA	Bacteria	Bacteroidetes	Bacteroidia	Bacteroidales	Prevotellaceae	Prevotella	NA	0.00186083	0.0238842	0.00592671	0.0201131
91f2417a75c73f4dd3b024df27d85e89	NA	NA	NA	NA	NA	NA	0.559192	-0.414863	0.421237	-0.0576992	-0.176017	-0.626053	NA	NA	NA	NA	NA	NA	NA	NA	NA	NA	NA	NA	Bacteria	Bacteroidetes	Bacteroidia	Bacteroidales	Prevotellaceae	Prevotella	NA	0.0085456	0.00457148	0.0163986	0
92e710ffda2b9f397a7733e5986d8ec4	0.629425	-0.397495	0.403627	0.00628748	-0.0143408	-0.669322	NA	NA	NA	NA	NA	NA	0.645638	-0.325586	0.162972	-0.100042	-0.00383606	-0.598973	0.565895	-0.243761	0.255317	-0.130075	0.00871772	-0.619534	Bacteria	Bacteroidetes	Bacteroidia	Bacteroidales	Prevotellaceae	Prevotella	NA	0.0183367	0.0370141	0.0220798	0.0402626
94de5591f499aa1e8d3e2f1fe9e973b9	0.638727	-0.549691	0.519594	0.137722	0.0961884	-0.688959	NA	NA	NA	NA	NA	NA	NA	NA	NA	NA	NA	NA	NA	NA	NA	NA	NA	NA	Bacteria	Bacteroidetes	Bacteroidia	Bacteroidales	Prevotellaceae	Prevotella	NA	0.00333032	0.012969	0.00203802	0.0101052
962d5c2912f0042d4848a9e3d6016750	0.560525	-0.442166	0.606686	0.224087	0.0489668	-0.726808	NA	NA	NA	NA	NA	NA	NA	NA	NA	NA	NA	NA	NA	NA	NA	NA	NA	NA	Bacteria	Bacteroidetes	Bacteroidia	Bacteroidales	Prevotellaceae	Prevotella	NA	0.00486164	0.0578817	0.00404853	0.0531163
96aea6574f3daf51a5525c4d99337a7a	0.774272	-0.6209	0.638062	0.0314347	0.293116	-0.802323	0.692415	-0.525453	0.362248	0.08104	-0.107745	-0.728927	0.79381	-0.54367	0.390812	-0.0418636	0.173712	-0.771121	NA	NA	NA	NA	NA	NA	Bacteria	Bacteroidetes	Bacteroidia	Bacteroidales	Prevotellaceae	Prevotella	NA	0.06552	0.0613916	0.0581087	0.074184
971b1cc042e3560fec3dc79e8abab7d2	0.798752	-0.708581	0.730378	0.0430802	0.256335	-0.809285	0.594708	-0.662307	0.429325	0.209556	0.32305	-0.435861	0.654578	-0.62387	0.420791	0.126603	0.500174	-0.55539	0.618092	-0.407733	0.408641	-0.000987893	0.373151	-0.578906	Bacteria	Bacteroidetes	Bacteroidia	Bacteroidales	Prevotellaceae	Prevotella	NA	0.0195397	0.02819	0.0103717	0.0273747
978682f5b349197f5d8e9502fb35b20d	0.311697	-0.204761	0.64043	0.0319939	-0.0661452	-0.569561	NA	NA	NA	NA	NA	NA	NA	NA	NA	NA	NA	NA	NA	NA	NA	NA	NA	NA	Bacteria	Bacteroidetes	Bacteroidia	Bacteroidales	Prevotellaceae	Prevotella	NA	0.000706275	0.00446488	0.00270904	0.00107565
97b96515f211f63939401931d490eeb6	-0.728438	0.557486	-0.350518	-0.100555	0.0347633	0.715553	-0.707245	0.619593	-0.347805	-0.238571	0.0182446	0.701997	-0.816335	0.447265	-0.328007	0.0683414	-0.0456201	0.794704	-0.699343	0.419823	-0.336033	-0.00030539	-0.0682651	0.681631	Bacteria	Bacteroidetes	Bacteroidia	Bacteroidales	Prevotellaceae	Prevotella	NA	0.193043	0.143508	0.226593	0.120241
99de4219030e3e245bd01317ab48ec74	0.530494	-0.421938	0.605101	-0.220285	0.533798	-0.419961	NA	NA	NA	NA	NA	NA	NA	NA	NA	NA	NA	NA	0.319855	-0.650172	0.417151	0.426577	0.487281	-0.214371	Bacteria	Bacteroidetes	Bacteroidia	Bacteroidales	Prevotellaceae	Prevotella	NA	0.0246474	0.0210603	0.0226774	0.0318132
9a3a053441360da4c744b3e54499bd94	-0.699939	0.622751	-0.334772	-0.221223	-0.120454	0.700974	-0.721065	0.628822	-0.54855	-0.093072	-0.101122	0.701147	-0.710772	0.477231	-0.275382	-0.164706	-0.0851162	0.76547	-0.651603	0.507558	-0.260351	-0.196947	-0.151626	0.63145	Bacteria	Bacteroidetes	Bacteroidia	Bacteroidales	Prevotellaceae	Prevotella	NA	0.103257	0.0856037	0.136425	0.121787
9a51afad2ac4e0d7a706ee9f88c062c8	NA	NA	NA	NA	NA	NA	-0.0774152	0.16666	0.0078805	0.0800493	-0.61815	-0.168157	NA	NA	NA	NA	NA	NA	NA	NA	NA	NA	NA	NA	Bacteria	Bacteroidetes	Bacteroidia	Bacteroidales	Prevotellaceae	Prevotella	NA	0.00524457	0.00535577	0.00237439	0.00455429
9ad71812ceeb56a5613712ce5c9e88a9	0.717193	-0.636916	0.638105	0.100169	0.0963716	-0.822151	0.636193	-0.595322	0.322085	0.0806283	-0.0426598	-0.53128	0.65315	-0.545076	0.366847	-0.034649	0.104611	-0.400568	NA	NA	NA	NA	NA	NA	Bacteria	Bacteroidetes	Bacteroidia	Bacteroidales	Prevotellaceae	Prevotella	NA	0.0106969	0.0272457	0.00584508	0.0223246
9c6d44fb1f550eceff00b5d8bef2149c	NA	NA	NA	NA	NA	NA	-0.587127	0.206989	-0.288846	0.485894	0.18392	0.612914	NA	NA	NA	NA	NA	NA	-0.608025	-0.0520045	0.00629472	0.547642	0.0880722	0.614734	Bacteria	Bacteroidetes	Bacteroidia	Bacteroidales	Prevotellaceae	Prevotella	NA	0.0360324	0.0376535	0.0313178	0.0481602
[truncated: 243 more rows]
